# Supplementary material for: Strain-specific variation in the complement resistome of Pseudomonas aeruginosa
Source: Infect Immun. 2025 Aug 11;93(9):e00055-25. doi: 10.1128/iai.00055-25 (PMC12418747; doi:10.1128/iai.00055-25)
Supplement: Table S8 — Tn-seq data for the strain PA14. [file iai.00055-25-s0002.xlsx]

## Sheet: DESeq2_on_genes
PA14_ID	PAO1_ID	Name	COG 1	Log2(FC)	P-value	P-adj		Limit of DESeq2 =
PA14_64230	PA4856	retS	Signal transduction mechanisms	18.6584	6.24089e-221	8.87611e-218		2.22507e-300
PA14_52570	PA0905	rsmA	Signal transduction mechanisms	17.244	8.05031e-108	2.18087e-105
PA14_64930	PA4916		Nucleotide transport and metabolism	16.3416	6.84821e-120	2.5973e-117
PA14_60650	PA4583		Function unknown	16.017	2.75742e-274	7.84347e-271
PA14_43940	PA1589	sucD	Energy production and conversion	15.319	3.97287e-41	4.18549e-39
PA14_28880	PA2729		Function unknown	14.8775	6.55332e-42	7.16958e-40
PA14_42400	PA1712	exsB	Function unknown	14.4304	2.95011e-88	6.45507e-86
PA14_46240	PA1408		Cell wall/membrane/envelope biogenesis	14.0535	4.25312e-58	5.76095e-56
PA14_16290	PA3720		Function unknown	13.9503	8.60194e-42	9.23329e-40
PA14_62580	PA4729	panB	Coenzyme transport and metabolism	13.5245	1.58987e-31	1.22227e-29
PA14_49700	PA1136		Transcription	13.1401	3.70113e-32	3.00796e-30
PA14_43950	PA1588	sucC	Energy production and conversion	12.5807	4.46465e-41	4.61807e-39
PA14_18780	PA3522		Defense mechanisms	12.1951	1.19817e-91	2.84017e-89
PA14_51880	PA0958	oprD	Function unknown	12.1124	3.35151e-144	1.73334e-141
PA14_69900	PA5295		Signal transduction mechanisms	12.0824	7.35453e-127	3.48666e-124
PA14_10550	PA4130		Inorganic ion transport and metabolism	12.0236	2.60115e-87	5.48071e-85
PA14_09750	PA4186		Amino acid transport and metabolism	11.7324	3.45042e-214	3.92589e-211
PA14_62590	PA4730	panC	Coenzyme transport and metabolism	11.7106	4.5864e-42	5.11608e-40
PA14_53590				11.5799	1.05611e-35	9.53682e-34
PA14_17620	PA3609	potC	Amino acid transport and metabolism	11.5565	1.47128e-62	2.04149e-60
PA14_19960	PA3412		Function unknown	11.4963	1.215e-117	4.32009e-115
PA14_26220	PA2925	hisM	Amino acid transport and metabolism	11.4319	0	0
PA14_10410				11.0071	3.65109e-192	2.96729e-189
PA14_43610	PA1617		Lipid transport and metabolism	10.9707	3.99899e-68	6.89401e-66
PA14_30970				10.7102	3.62016e-78	6.86502e-76
PA14_19120	PA3477	rhlR	Transcription	10.6187	4.52861e-253	8.58776e-250
PA14_45000	PA1502	gcl	General function prediction only	10.5634	1.28448e-63	1.97497e-61
PA14_42600	PA1695	pscP	Function unknown	10.556	5.72763e-17	2.43168e-15
PA14_33770	PA2389	pvdR	Cell wall/membrane/envelope biogenesis	10.4971	4.62886e-44	5.3742e-42
PA14_30620	PA2588		Transcription	10.4379	2.83547e-89	6.4524e-87
PA14_48115	PA1246	aprD	General function prediction only	10.4325	2.55333e-113	7.64522e-111
PA14_01690	PA0138		General function prediction only	10.4089	4.45149e-122	1.94804e-119
PA14_15350				10.327	1.75626e-64	2.85467e-62
PA14_57500	PA4425		Carbohydrate transport and metabolism	9.84036	4.90166e-13	1.62125e-11
PA14_43460	PA1628		Lipid transport and metabolism	9.70032	4.85825e-35	4.25209e-33
PA14_64940	PA4917		Coenzyme transport and metabolism	9.53485	8.53035e-63	1.21323e-60
PA14_25430	PA2988		Cell wall/membrane/envelope biogenesis	9.50761	8.84869e-11	2.38579e-09
PA14_55480	PA0682		Intracellular trafficking, secretion, and vesicular transport	9.49044	6.0082e-20	3.22459e-18
PA14_28810				9.45406	2.479e-116	8.29591e-114
PA14_64110	PA4848	accC	Lipid transport and metabolism	9.41049	1.815e-17	8.0168e-16
PA14_60310				9.3868	2.46767e-49	3.05187e-47
PA14_10640	PA4122		Secondary metabolites biosynthesis, transport and catabolism	9.33169	3.06598e-84	6.22942e-82
PA14_36360	PA2187		Function unknown	9.21073	1.58952e-213	1.50713e-210
PA14_60870	PA4601	morA	Function unknown	9.15078	1.82906e-51	2.3649e-49
PA14_25530	PA2979	kdsB	Cell wall/membrane/envelope biogenesis	9.14867	9.72672e-17	3.98096e-15
PA14_58070	PA4474		General function prediction only	9.01855	1.5e-98	3.71021e-96
PA14_42080	PA1737		Lipid transport and metabolism	8.96309	9.91e-64	1.56606e-61
PA14_66980	PA5070	tatC	Intracellular trafficking, secretion, and vesicular transport	8.95529	2.99283e-10	7.70415e-09
PA14_52800	PA0887	acsA	Lipid transport and metabolism	8.89401	1.01195e-76	1.85709e-74
PA14_50850	PA1044		Function unknown	8.89357	6.59514e-38	6.15077e-36
PA14_37980	PA2051		Signal transduction mechanisms	8.83747	4.21536e-22	2.57862e-20
PA14_46650	PA1364		Signal transduction mechanisms	8.77666	3.50691e-32	2.89142e-30
PA14_26200				8.61105	6.37779e-09	1.36403e-07
PA14_42860	PA1673		Inorganic ion transport and metabolism	8.61105	6.37779e-09	1.36403e-07
PA14_02435	PA0194		Secondary metabolites biosynthesis, transport and catabolism	8.60443	1.53509e-31	1.19632e-29
PA14_63910	PA4834		General function prediction only	8.58898	8.18352e-109	2.3278e-106
PA14_66060	PA4996	rfaE	Lipid transport and metabolism	8.5272	2.18349e-12	6.90104e-11
PA14_23930	PA3107	metZ	Amino acid transport and metabolism	8.52078	5.13103e-43	5.83809e-41
PA14_36450	PA2176		General function prediction only	8.49552	4.46813e-17	1.95532e-15
PA14_18710	PA3527	pyrC	Nucleotide transport and metabolism	8.35572	5.44023e-10	1.35151e-08
PA14_12210	PA3988		Cell wall/membrane/envelope biogenesis	8.33748	7.75121e-13	2.51981e-11
PA14_13510	PA3895		Transcription	8.30012	3.31847e-35	2.94981e-33
PA14_25880	PA2951	etfA	Energy production and conversion	8.27679	3.60334e-08	6.78789e-07
PA14_57920	PA4460		Function unknown	8.27177	6.40322e-08	1.10723e-06
PA14_58800	PA4531		Function unknown	8.25704	6.68714e-67	1.11892e-64
PA14_50520	PA1074	braC	Amino acid transport and metabolism	8.20606	1.26172e-06	1.55906e-05
PA14_49220	PA1176	napF	Energy production and conversion	8.17223	7.0826e-10	1.72931e-08
PA14_64790	PA4903		Carbohydrate transport and metabolism	8.15226	7.37134e-11	1.99693e-09
PA14_34970	PA2290	gcd	Carbohydrate transport and metabolism	8.1465	7.829e-20	4.16254e-18
PA14_36400				8.12041	4.77627e-17	2.07422e-15
PA14_21620	PA3279	oprP	Inorganic ion transport and metabolism	8.04841	4.40517e-114	1.39228e-111
PA14_08760	PA4270	rpoB	Transcription	8.03964	8.93695e-17	3.71112e-15
PA14_61770	PA4670	prs	Amino acid transport and metabolism	8.01707	1.95543e-23	1.24994e-21
PA14_36580	PA2164		Carbohydrate transport and metabolism	7.9997	4.42986e-76	7.87545e-74
PA14_56910	PA4377		Function unknown	7.98948	2.22435e-53	2.94287e-51
PA14_00090	PA0008	glyS	Translation, ribosomal structure and biogenesis	7.96477	7.43948e-40	7.42512e-38
PA14_04480	PA0342	thyA	Nucleotide transport and metabolism	7.85134	5.00551e-13	1.64603e-11
PA14_35740				7.80456	2.11457e-63	3.16574e-61
PA14_17930	PA3584	glpD	Energy production and conversion	7.8007	1.23038e-15	4.79426e-14
PA14_05250	PA0401		Nucleotide transport and metabolism	7.59855	1.81784e-17	8.0168e-16
PA14_30900				7.57732	1.57983e-10	4.12278e-09
PA14_12070	PA4002	rodA	Cell cycle control, cell division, chromosome partitioning	7.57531	5.13186e-19	2.51682e-17
PA14_18860	PA3515		Transcription	7.54296	2.71088e-14	9.76087e-13
PA14_53730	PA0815		Transcription	7.54254	5.95918e-18	2.77883e-16
PA14_67540	PA5115		Function unknown	7.53317	2.434e-15	9.10989e-14
PA14_07520	PA0576	rpoD	Transcription	7.52821	3.8534e-19	1.90626e-17
PA14_64180	PA4852		Translation, ribosomal structure and biogenesis	7.52607	1.89385e-50	2.39425e-48
PA14_36940				7.51419	5.90366e-06	6.00822e-05
PA14_14510	PA3827		General function prediction only	7.50874	4.23722e-13	1.41797e-11
PA14_45560	PA1460	motC	Cell motility	7.48809	5.2383e-49	6.34058e-47
PA14_00050	PA0004	gyrB	Replication, recombination and repair	7.42002	6.92614e-31	5.18458e-29
PA14_64200	PA4854	purH	Nucleotide transport and metabolism	7.41974	3.78895e-11	1.06184e-09
PA14_08990	PA4249	rpsH	Translation, ribosomal structure and biogenesis	7.35546	3.04039e-09	6.80976e-08
PA14_05850	PA0448		Transcription	7.3418	3.67038e-79	7.20027e-77
PA14_70310	PA5326		Amino acid transport and metabolism	7.31335	2.57125e-39	2.43798e-37
PA14_28690	PA2740	pheS	Translation, ribosomal structure and biogenesis	7.27452	6.2093e-15	2.3088e-13
PA14_38410	PA2018		Defense mechanisms	7.26662	9.87709e-18	4.49526e-16
PA14_14680	PA3818		Carbohydrate transport and metabolism	7.26451	3.85934e-08	7.10543e-07
PA14_57260	PA4406	lpxC	Cell wall/membrane/envelope biogenesis	7.26451	3.85934e-08	7.10543e-07
PA14_23280	PA3166	pheA	Amino acid transport and metabolism	7.25796	3.08967e-21	1.77547e-19
PA14_15970	PA3745	rpsP	Translation, ribosomal structure and biogenesis	7.25503	2.56785e-08	4.90217e-07
PA14_34780	PA2308		Inorganic ion transport and metabolism	7.25503	2.56785e-08	4.90217e-07
PA14_51530				7.23238	5.21004e-21	2.96399e-19
PA14_04310	PA0330	rpiA	Carbohydrate transport and metabolism	7.22817	9.34137e-11	2.49498e-09
PA14_24480	PA3064	pelA	Function unknown	7.19225	1.48779e-26	1.01977e-24
PA14_07200	PA0553		Function unknown	7.11567	1.09253e-20	6.03439e-19
PA14_27190				7.07424	1.15051e-13	4.04029e-12
PA14_48950	PA0722		Function unknown	7.06672	4.74639e-05	0.000367377
PA14_51450	PA0994	cupC3	Intracellular trafficking, secretion, and vesicular transport	7.05204	2.83263e-146	1.61149e-143
PA14_54840				7.01398	0.00022621	0.00133914
PA14_70370	PA5331	pyrE	Nucleotide transport and metabolism	7.00702	2.19705e-14	7.96115e-13
PA14_22910	PA3194	edd	Amino acid transport and metabolism	6.98158	1.72105e-19	8.82075e-18
PA14_09090	PA4240	rpsK	Translation, ribosomal structure and biogenesis	6.97576	5.58628e-05	0.000423174
PA14_08695	PA4276	secE	Intracellular trafficking, secretion, and vesicular transport	6.95254	8.07611e-17	3.37831e-15
PA14_60860	PA4600	nfxB	Transcription	6.93271	1.52408e-15	5.81914e-14
PA14_58750	PA4526	pilB	Intracellular trafficking, secretion, and vesicular transport	6.90837	3.30075e-22	2.04108e-20
PA14_72080	PA5462		Function unknown	6.84611	2.04792e-31	1.55342e-29
PA14_26620	PA2894		Function unknown	6.84051	6.59302e-41	6.6978e-39
PA14_25860	PA2952	etfB	Energy production and conversion	6.79647	1.22473e-06	1.53131e-05
PA14_32420	PA2491		Energy production and conversion	6.79647	1.22473e-06	1.53131e-05
PA14_42510	PA1702		Function unknown	6.79647	1.22473e-06	1.53131e-05
PA14_14800	PA3809	fdx2	Energy production and conversion	6.78551	1.30025e-06	1.58397e-05
PA14_31190				6.78165	5.30645e-16	2.12594e-14
PA14_23390				6.76198	4.71624e-11	1.29617e-09
PA14_42260	PA1724	pscK	Function unknown	6.7581	3.67924e-11	1.0362e-09
PA14_57170	PA4398		Signal transduction mechanisms	6.75411	6.10652e-18	2.82439e-16
PA14_66210	PA5008		Replication, recombination and repair	6.73307	2.13762e-13	7.37024e-12
PA14_25390	PA2991	sth	Energy production and conversion	6.7154	1.18738e-13	4.14417e-12
PA14_65350	PA4946	mutL	Replication, recombination and repair	6.70005	7.17587e-23	4.4861e-21
PA14_12310	PA3982		General function prediction only	6.66627	1.57375e-11	4.71215e-10
PA14_62910	PA4756	carB	Amino acid transport and metabolism	6.64901	2.31312e-21	1.34279e-19
PA14_51320	PA1005		General function prediction only	6.64654	2.03331e-11	5.93205e-10
PA14_17290	PA3637	pyrG	Nucleotide transport and metabolism	6.64312	1.26722e-21	7.64431e-20
PA14_66240	PA5011	waaC	Cell wall/membrane/envelope biogenesis	6.63822	1.4468e-12	4.65019e-11
PA14_41220	PA1803	lon	Posttranslational modification, protein turnover, chaperones	6.62288	5.11403e-63	7.45993e-61
PA14_04390	PA0336	ygdP	General function prediction only	6.61045	2.15723e-08	4.2029e-07
PA14_12110	PA3998		Function unknown	6.6024	1.56709e-25	1.04884e-23
PA14_67890	PA5141	hisA	Amino acid transport and metabolism	6.59866	9.44712e-10	2.24873e-08
PA14_19680	PA3432		General function prediction only	6.56855	3.94203e-09	8.76024e-08
PA14_69200	PA5240	trxA	Posttranslational modification, protein turnover, chaperones	6.48171	1.81021e-07	2.83709e-06
PA14_25450	PA2986		Cell wall/membrane/envelope biogenesis	6.46106	4.64606e-11	1.28308e-09
PA14_08820	PA4266	fusA1	Translation, ribosomal structure and biogenesis	6.40961	2.01818e-14	7.35989e-13
PA14_36130	PA2209		Function unknown	6.40675	3.33409e-11	9.43665e-10
PA14_45400	PA1474		Function unknown	6.39466	2.13232e-13	7.37024e-12
PA14_61750	PA4669	ipk	Lipid transport and metabolism	6.39447	8.84772e-10	2.1149e-08
PA14_17500	PA3620	mutS	Replication, recombination and repair	6.39416	3.2105e-147	2.02939e-144
PA14_45310	PA1480	ccmF	Posttranslational modification, protein turnover, chaperones	6.38998	5.24377e-17	2.25533e-15
PA14_73370	PA5565	gidA	Cell cycle control, cell division, chromosome partitioning	6.3867	1.75054e-07	2.76634e-06
PA14_49460	PA1156	nrdA	Nucleotide transport and metabolism	6.37665	6.94786e-07	9.33751e-06
PA14_11400	PA4056	ribD	Coenzyme transport and metabolism	6.37512	0.00108607	0.004785
PA14_73240	PA5554	atpD	Energy production and conversion	6.36925	1.28149e-10	3.39089e-09
PA14_27550	PA2824		Signal transduction mechanisms	6.34857	1.35832e-31	1.07326e-29
PA14_65660	PA4967	parE	Replication, recombination and repair	6.32625	1.10619e-29	8.17289e-28
PA14_36620	PA2161		Function unknown	6.30291	8.93018e-05	0.000620315
PA14_09340	PA4221	fptA	Inorganic ion transport and metabolism	6.29731	6.67429e-32	5.34789e-30
PA14_23330	PA3162	rpsA	Translation, ribosomal structure and biogenesis	6.27528	3.70346e-07	5.38849e-06
PA14_04090	PA0314		Amino acid transport and metabolism	6.26692	6.42423e-17	2.70722e-15
PA14_16710	PA3685		Posttranslational modification, protein turnover, chaperones	6.26466	9.65695e-06	9.11084e-05
PA14_01490	PA0122		Function unknown	6.26275	2.03224e-27	1.40993e-25
PA14_49340	PA1165	pcpS	Secondary metabolites biosynthesis, transport and catabolism	6.24773	4.15303e-06	4.3672e-05
PA14_25560	PA2976	rne	Translation, ribosomal structure and biogenesis	6.23876	9.19748e-24	5.94596e-22
PA14_73250	PA5555	atpG	Energy production and conversion	6.22117	4.84744e-10	1.22022e-08
PA14_55770	PA4292		Inorganic ion transport and metabolism	6.22081	5.51139e-25	3.60394e-23
PA14_36920	PA2137		Signal transduction mechanisms	6.20151	3.63359e-08	6.82228e-07
PA14_57390	PA4416	murF	Cell wall/membrane/envelope biogenesis	6.19676	1.2111e-09	2.82375e-08
PA14_37650	PA2077		Carbohydrate transport and metabolism	6.19509	6.16352e-34	5.23347e-32
PA14_54290	PA0773	pdxJ	Coenzyme transport and metabolism	6.1941	2.29542e-08	4.45688e-07
PA14_67620	PA5120		Function unknown	6.19342	2.09499e-12	6.65833e-11
PA14_30330	PA2612	serS	Translation, ribosomal structure and biogenesis	6.15905	1.18158e-07	1.94842e-06
PA14_58130	PA4480	mreC	Cell wall/membrane/envelope biogenesis	6.15905	1.18158e-07	1.94842e-06
PA14_57380	PA4415	mraY	Cell wall/membrane/envelope biogenesis	6.145	1.29387e-06	1.57958e-05
PA14_66090	PA4998		Signal transduction mechanisms	6.145	1.29387e-06	1.57958e-05
PA14_34260	PA2351		Inorganic ion transport and metabolism	6.14192	7.77702e-10	1.89075e-08
PA14_14360	PA3839		Inorganic ion transport and metabolism	6.14052	5.57319e-05	0.000422745
PA14_14450	PA3833		Function unknown	6.13031	4.19665e-26	2.84223e-24
PA14_66250	PA5012	waaF	Cell wall/membrane/envelope biogenesis	6.12881	4.90964e-08	8.78332e-07
PA14_45350	PA1477	ccmC	Posttranslational modification, protein turnover, chaperones	6.10832	1.82766e-06	2.14826e-05
PA14_66750	PA5051	argS	Translation, ribosomal structure and biogenesis	6.09846	1.98043e-15	7.5111e-14
PA14_31160				6.09357	4.087e-06	4.32174e-05
PA14_31960	PA2523		Signal transduction mechanisms	6.09004	1.57983e-21	9.36212e-20
PA14_57425	PA4418	ftsI	Cell wall/membrane/envelope biogenesis	6.08903	6.63485e-08	1.14035e-06
PA14_59270				6.06913	3.26669e-148	2.32303e-145
PA14_17110	PA3652	uppS	Lipid transport and metabolism	6.06686	0.000104282	0.000707104
PA14_30390	PA2606		Inorganic ion transport and metabolism	6.06686	0.000104282	0.000707104
PA14_49010				6.0545	8.83852e-09	1.82845e-07
PA14_03855	PA0295		Amino acid transport and metabolism	6.05228	3.20845e-14	1.14798e-12
PA14_51750	PA0969	tolQ	Intracellular trafficking, secretion, and vesicular transport	6.03878	5.94968e-08	1.03194e-06
PA14_23860	PA3112	accD	Lipid transport and metabolism	6.02092	6.04251e-06	6.1276e-05
PA14_54930				6.01618	2.03885e-21	1.19577e-19
PA14_50920	PA1037		Function unknown	6.01251	0.000891636	0.00409735
PA14_73280	PA5557	atpH	Energy production and conversion	6.00216	2.11779e-07	3.27395e-06
PA14_15740	PA3763	purL	Nucleotide transport and metabolism	6.00205	1.30598e-09	3.02022e-08
PA14_60400	PA4563	rpsT	Translation, ribosomal structure and biogenesis	5.99695	1.13282e-05	0.000104281
PA14_56830	PA4370	icmP	Inorganic ion transport and metabolism	5.99369	0.00125871	0.00538001
PA14_09030	PA4245	rpmD	Translation, ribosomal structure and biogenesis	5.99282	0.000127085	0.000833892
PA14_57340	PA4412	murG	Cell wall/membrane/envelope biogenesis	5.99282	0.000127085	0.000833892
PA14_08810	PA4267	rpsG	Translation, ribosomal structure and biogenesis	5.96697	0.000642723	0.003174
PA14_60370	PA4560	ileS	Translation, ribosomal structure and biogenesis	5.95297	3.17781e-11	9.03929e-10
PA14_42550	PA1698	popN	Function unknown	5.94172	1.34307e-08	2.6904e-07
PA14_23990	PA3103	xcpR	Cell motility	5.9311	0.000121548	0.000807696
PA14_30880				5.91213	2.12334e-15	7.99978e-14
PA14_62260	PA4704	cbpA	Signal transduction mechanisms	5.8774	5.27262e-17	2.25533e-15
PA14_07130	PA0548	tktA	Carbohydrate transport and metabolism	5.87545	5.49735e-20	3.00716e-18
PA14_28650	PA2744	thrS	Translation, ribosomal structure and biogenesis	5.86724	2.36753e-08	4.56572e-07
PA14_38880	PA1981		Function unknown	5.85455	2.0554e-08	4.01828e-07
PA14_14880	PA3803	gcpE	Lipid transport and metabolism	5.84871	3.25059e-08	6.18481e-07
PA14_25990	PA2942		Coenzyme transport and metabolism	5.84829	2.89728e-13	9.92931e-12
PA14_73310	PA5560	atpB	Energy production and conversion	5.84565	1.81027e-07	2.83709e-06
PA14_11550	PA4044	dxs	Coenzyme transport and metabolism	5.83525	8.27418e-18	3.79611e-16
PA14_73300	PA5559	atpE	Function unknown	5.82875	0.000589768	0.00295351
PA14_09020	PA4246	rpsE	Translation, ribosomal structure and biogenesis	5.81682	0.000213977	0.00129227
PA14_28820				5.80847	1.24152e-27	8.71975e-26
PA14_39230	PA1955		Function unknown	5.77515	2.61494e-11	7.55146e-10
PA14_61200	PA4625		Intracellular trafficking, secretion, and vesicular transport	5.77287	2.03413e-121	8.26582e-119
PA14_44010	PA1585	sucA	Energy production and conversion	5.77181	2.71589e-19	1.36732e-17
PA14_35360	PA2260		Carbohydrate transport and metabolism	5.75544	0.000757871	0.00363024
PA14_09130	PA4237	rplQ	Translation, ribosomal structure and biogenesis	5.75366	3.12482e-06	3.41867e-05
PA14_05460	PA0420	bioA	Coenzyme transport and metabolism	5.74738	0.000653798	0.00320919
PA14_14910	PA3800		Function unknown	5.74446	1.33606e-05	0.000121419
PA14_41380	PA1794	glnS	Translation, ribosomal structure and biogenesis	5.7433	9.23548e-11	2.47833e-09
PA14_33200				5.72512	2.09548e-06	2.4329e-05
PA14_24050	PA3099	xcpV	Cell motility	5.72047	3.369e-12	1.03601e-10
PA14_36990	PA2133		Signal transduction mechanisms	5.71967	0.000249904	0.00145369
PA14_13770	PA3876	narK2	Inorganic ion transport and metabolism	5.71278	0.00107361	0.00474943
PA14_45150	PA1490		Transcription	5.70849	4.89674e-07	6.91254e-06
PA14_36410	PA2178		Function unknown	5.70589	0.000128171	0.000839084
PA14_07760	PA0594	surA	Posttranslational modification, protein turnover, chaperones	5.70373	2.61479e-06	2.94437e-05
PA14_43970	PA1587	lpdG	Energy production and conversion	5.7033	7.36383e-06	7.21047e-05
PA14_54320	PA0771	era	General function prediction only	5.7031	0.000472564	0.0024706
PA14_57630	PA4436		Transcription	5.70306	0.00197982	0.00778919
PA14_24220	PA3088		Carbohydrate transport and metabolism	5.69109	2.55323e-06	2.88774e-05
PA14_57330	PA4411	murC	Cell wall/membrane/envelope biogenesis	5.69008	7.67925e-06	7.49353e-05
PA14_17120	PA3651	cdsA	Lipid transport and metabolism	5.68018	2.75179e-06	3.0576e-05
PA14_37250	PA2114		General function prediction only	5.67817	1.23613e-06	1.54218e-05
PA14_66230	PA5010	waaG	Cell wall/membrane/envelope biogenesis	5.67279	1.16629e-09	2.73046e-08
PA14_36050	PA2217		Energy production and conversion	5.66895	8.01205e-10	1.9396e-08
PA14_68720	PA5202		Secondary metabolites biosynthesis, transport and catabolism	5.66594	4.84646e-08	8.72517e-07
PA14_00170	PA0016	trkA	Inorganic ion transport and metabolism	5.64745	0.00094704	0.00428105
PA14_71150	PA5387	cdhC	Function unknown	5.64303	3.96768e-25	2.62467e-23
PA14_08960	PA4252	rplX	Translation, ribosomal structure and biogenesis	5.62438	0.00108608	0.004785
PA14_50760	PA1052		Carbohydrate transport and metabolism	5.62336	1.55419e-10	4.07455e-09
PA14_58900	PA4541		Intracellular trafficking, secretion, and vesicular transport	5.61844	1.01532e-101	2.62553e-99
PA14_28710	PA2739	pheT	General function prediction only	5.57488	4.97337e-08	8.86944e-07
PA14_52600	PA0903	alaS	Translation, ribosomal structure and biogenesis	5.57288	1.27065e-15	4.88426e-14
PA14_56780	PA4366	sodB	Inorganic ion transport and metabolism	5.55927	7.58147e-08	1.28825e-06
PA14_09115	PA4238	rpoA	Transcription	5.55922	5.40222e-08	9.51493e-07
PA14_44030	PA1583	sdhA	Energy production and conversion	5.55618	3.69649e-13	1.24434e-11
PA14_23560	PA3134	gltX	Translation, ribosomal structure and biogenesis	5.55492	3.07977e-07	4.59865e-06
PA14_56970				5.55434	3.56315e-07	5.23792e-06
PA14_43140	PA1653		Transcription	5.54545	0.00138582	0.00580983
PA14_59180				5.48716	1.03819e-07	1.73204e-06
PA14_13940	PA3866		Function unknown	5.48516	9.03134e-05	0.000625813
PA14_22020	PA3244	minD	Cell cycle control, cell division, chromosome partitioning	5.46953	6.22046e-05	0.00046259
PA14_57300	PA4409	ftsQ	Cell wall/membrane/envelope biogenesis	5.45406	1.94531e-11	5.73412e-10
PA14_15580				5.44801	6.42447e-14	2.27011e-12
PA14_73290	PA5558	atpF	Energy production and conversion	5.44601	0.000149879	0.000959122
PA14_23220	PA3171	ubiG	Coenzyme transport and metabolism	5.43211	6.90163e-10	1.69239e-08
PA14_19090	PA3480		Nucleotide transport and metabolism	5.4271	4.58929e-10	1.16038e-08
PA14_43770	PA1603		Transcription	5.42352	3.15994e-12	9.77005e-11
PA14_52630	PA0901	aruE	Amino acid transport and metabolism	5.42214	5.26138e-11	1.43215e-09
PA14_12230	PA3987	leuS	Translation, ribosomal structure and biogenesis	5.41836	3.08619e-19	1.54012e-17
PA14_66550	PA5034	hemE	Coenzyme transport and metabolism	5.41453	0.000126738	0.000833539
PA14_12710	PA3954		Energy production and conversion	5.40706	4.40827e-07	6.28537e-06
PA14_41210	PA1804	hupB	Replication, recombination and repair	5.39492	0.000399981	0.00214063
PA14_43690	PA1609	fabB	Lipid transport and metabolism	5.38891	4.74598e-08	8.59868e-07
PA14_66290	PA5015	aceE	Energy production and conversion	5.38823	5.73292e-16	2.28074e-14
PA14_45380	PA1475	ccmA	Posttranslational modification, protein turnover, chaperones	5.37246	0.00035854	0.00195564
PA14_18260	PA3561	fruK	Carbohydrate transport and metabolism	5.36854	0.000349677	0.00191649
PA14_34140	PA2360		Function unknown	5.36854	0.000349677	0.00191649
PA14_36830	PA2145		Function unknown	5.36854	0.000349677	0.00191649
PA14_62850	PA4750	folP	Coenzyme transport and metabolism	5.36854	0.000349677	0.00191649
PA14_13350	PA3908		Function unknown	5.3673	5.89673e-05	0.000443151
PA14_05130	PA0392		Function unknown	5.34879	5.25335e-10	1.3108e-08
PA14_66220	PA5009	waaP	Transcription	5.30979	0.000465154	0.00243446
PA14_24490	PA3063	pelB	General function prediction only	5.30896	3.11646e-11	8.90932e-10
PA14_21300	PA3303		Carbohydrate transport and metabolism	5.30382	0.00184671	0.00736227
PA14_09660	PA4198		Secondary metabolites biosynthesis, transport and catabolism	5.30336	1.95941e-05	0.000168131
PA14_60390	PA4562		General function prediction only	5.30299	1.24618e-06	1.54932e-05
PA14_23420				5.29777	3.43774e-10	8.77009e-09
PA14_23260	PA3168	gyrA	Replication, recombination and repair	5.2581	5.23401e-05	0.000399146
PA14_61360	PA4636		Lipid transport and metabolism	5.24013	7.69419e-05	0.000549212
PA14_17180	PA3646	lpxD	Cell wall/membrane/envelope biogenesis	5.22965	1.78386e-12	5.70133e-11
PA14_51740	PA0970	tolR	Intracellular trafficking, secretion, and vesicular transport	5.21829	0.0105707	0.0300383
PA14_57370	PA4414	murD	Cell wall/membrane/envelope biogenesis	5.21829	0.0105707	0.0300383
PA14_32770	PA2464		Function unknown	5.2132	0.000707685	0.00343517
PA14_36900				5.2132	0.000707685	0.00343517
PA14_16040	PA3738	xerD	Replication, recombination and repair	5.20604	0.00136133	0.00572826
PA14_39800	PA1912	femI	Transcription	5.20119	6.53885e-07	8.8715e-06
PA14_11560	PA4043	ispA	Coenzyme transport and metabolism	5.20118	0.00367215	0.0129838
PA14_23320	PA3163	cmk	Nucleotide transport and metabolism	5.19438	4.27568e-11	1.18655e-09
PA14_13910				5.18489	0.00991302	0.028627
PA14_45970	PA1429		Inorganic ion transport and metabolism	5.16605	1.39078e-06	1.6763e-05
PA14_42460	PA1707	pcrH	General function prediction only	5.16578	0.00226532	0.00871359
PA14_62730	PA4742	truB	Translation, ribosomal structure and biogenesis	5.15072	0.00082863	0.00388309
PA14_36500	PA2172		Carbohydrate transport and metabolism	5.1406	0.000652551	0.00320792
PA14_23370				5.13712	2.58616e-12	8.12854e-11
PA14_41575	PA1776	sigX	Transcription	5.12873	4.6873e-06	4.86606e-05
PA14_62830	PA4748	tpiA	Carbohydrate transport and metabolism	5.12873	4.6873e-06	4.86606e-05
PA14_71870	PA5443	uvrD	Replication, recombination and repair	5.12654	0.00309382	0.0112035
PA14_14500	PA3828		General function prediction only	5.12571	2.05701e-07	3.19736e-06
PA14_35040	PA2284		Function unknown	5.12345	0.0112662	0.0315732
PA14_14930	PA3799		General function prediction only	5.12283	9.78017e-06	9.18142e-05
PA14_19065	PA3481		Cell cycle control, cell division, chromosome partitioning	5.11911	5.08861e-06	5.23492e-05
PA14_52530	PA0906		Transcription	5.11911	5.08861e-06	5.23492e-05
PA14_34350	PA2343	mtlY	Carbohydrate transport and metabolism	5.11168	0.000215914	0.0012992
PA14_52700	PA0896	aruF	Amino acid transport and metabolism	5.10561	0.00539057	0.0177676
PA14_52580	PA0904	lysC	Amino acid transport and metabolism	5.10072	2.13324e-09	4.8739e-08
PA14_07740	PA0593	pdxA	Coenzyme transport and metabolism	5.0956	0.00257913	0.00965944
PA14_45210	PA1486		Secondary metabolites biosynthesis, transport and catabolism	5.09457	4.29272e-08	7.80233e-07
PA14_38310	PA2027		Function unknown	5.08997	1.97161e-09	4.52278e-08
PA14_17530	PA3617	recA	Replication, recombination and repair	5.08316	1.00341e-15	3.93681e-14
PA14_68550	PA5189		Transcription	5.0784	0.0058422	0.0189597
PA14_17100	PA3653	frr	Translation, ribosomal structure and biogenesis	5.0735	0.00287568	0.0105411
PA14_58190	PA4484	gatB	Translation, ribosomal structure and biogenesis	5.0735	0.00287568	0.0105411
PA14_14440	PA3834	valS	Translation, ribosomal structure and biogenesis	5.06992	0.000175283	0.00109822
PA14_73120	PA5545		General function prediction only	5.06679	2.8352e-34	2.44386e-32
PA14_04760	PA0363	coaD	Coenzyme transport and metabolism	5.03706	0.000582853	0.00293438
PA14_14650	PA3820	secF	Intracellular trafficking, secretion, and vesicular transport	5.03618	0.000256878	0.00148363
PA14_37420	PA2094		Inorganic ion transport and metabolism	5.03618	0.000256878	0.00148363
PA14_32610	PA2476	dsbG	Posttranslational modification, protein turnover, chaperones	5.02069	0.0121816	0.0335597
PA14_62530	PA4725	cbrA	Signal transduction mechanisms	5.00888	0.000859728	0.00398939
PA14_27230	PA2849	ohrR	Transcription	5.00795	0.0015699	0.00646719
PA14_16920	PA3668		General function prediction only	5.00357	0.0148326	0.039084
PA14_25670	PA2966	acpP	Secondary metabolites biosynthesis, transport and catabolism	5.00357	0.0148326	0.039084
PA14_37840	PA2061		General function prediction only	4.99826	2.94095e-13	1.00186e-11
PA14_61320	PA4634		Function unknown	4.98589	1.43392e-07	2.33073e-06
PA14_08920	PA4256	rplP	Translation, ribosomal structure and biogenesis	4.97954	0.000343128	0.00189336
PA14_41470	PA1787	acnB	Energy production and conversion	4.9759	0.000179463	0.00112071
PA14_55660	PA4283	recD	Replication, recombination and repair	4.97074	2.28988e-07	3.49252e-06
PA14_60450	PA4567	rpmA	Translation, ribosomal structure and biogenesis	4.92995	0.000713022	0.00345518
PA14_18320	PA3557	arnE	Function unknown	4.92959	0.00610692	0.019684
PA14_27990	PA2794		Function unknown	4.92865	0.000911898	0.00416013
PA14_55670	PA4284	recB	Replication, recombination and repair	4.92638	5.43864e-08	9.52591e-07
PA14_41570	PA1777	oprF	Cell wall/membrane/envelope biogenesis	4.90184	2.47962e-29	1.78564e-27
PA14_32460	PA2488		Transcription	4.90052	1.48217e-16	5.98019e-15
PA14_44370	PA1554	ccoN1	Posttranslational modification, protein turnover, chaperones	4.88251	0.00650144	0.0206861
PA14_08850	PA4263	rplC	Translation, ribosomal structure and biogenesis	4.8823	8.93066e-06	8.51031e-05
PA14_65230	PA4938	purA	Nucleotide transport and metabolism	4.87385	1.59539e-10	4.14437e-09
PA14_31540	PA2552		Lipid transport and metabolism	4.86996	1.29494e-11	3.89782e-10
PA14_24010	PA3102	xcpS	Intracellular trafficking, secretion, and vesicular transport	4.864	5.80837e-07	7.9816e-06
PA14_14230	PA3848		General function prediction only	4.85614	0.00542143	0.0178487
PA14_69070	PA5231		Defense mechanisms	4.85001	5.42223e-19	2.6365e-17
PA14_44670	PA1528	zipA	Cell cycle control, cell division, chromosome partitioning	4.82394	0.000118233	0.000786699
PA14_23440				4.82019	1.68701e-10	4.36246e-09
PA14_41230	PA1802	clpX	Posttranslational modification, protein turnover, chaperones	4.81659	0.00419104	0.0144941
PA14_36650	PA2159		General function prediction only	4.80277	6.80275e-21	3.83176e-19
PA14_38740	PA1992	ercS	Signal transduction mechanisms	4.80198	4.22637e-08	7.70634e-07
PA14_20610	PA3361	lecB	Function unknown	4.80103	1.49081e-17	6.67815e-16
PA14_08470	PA0661		Function unknown	4.78846	7.05103e-05	0.000512958
PA14_12270	PA3985		Function unknown	4.77591	0.00549897	0.0180726
PA14_51600	PA0981		Function unknown	4.77586	0.00367627	0.0129903
PA14_17260	PA3640	dnaE	Replication, recombination and repair	4.75968	3.00392e-11	8.63097e-10
PA14_66080	PA4997	msbA	Defense mechanisms	4.75644	0.0099854	0.0287389
PA14_17040	PA3658	glnD	Posttranslational modification, protein turnover, chaperones	4.75595	1.01022e-19	5.2726e-18
PA14_62120	PA4693	pssA	Lipid transport and metabolism	4.75588	8.10965e-12	2.46716e-10
PA14_57670	PA4439	trpS	Translation, ribosomal structure and biogenesis	4.74859	0.00180312	0.00720867
PA14_20170	PA3395	nosY	General function prediction only	4.74441	2.33968e-06	2.66209e-05
PA14_71620	PA5426	purE	Nucleotide transport and metabolism	4.73732	0.0151291	0.0397365
PA14_07230	PA0555	fda	Carbohydrate transport and metabolism	4.737	0.0102843	0.0294451
PA14_38040	PA2047		Transcription	4.73663	6.69209e-06	6.68389e-05
PA14_53150	PA0860		Defense mechanisms	4.7166	0.00710667	0.0220687
PA14_44440	PA1549		Inorganic ion transport and metabolism	4.713	1.33541e-06	1.62332e-05
PA14_68120	PA5158		Cell wall/membrane/envelope biogenesis	4.71102	0.00768687	0.0235491
PA14_56090	PA4317		Function unknown	4.71071	0.00778934	0.0237861
PA14_51610	PA0980		Function unknown	4.70617	0.00228619	0.00877607
PA14_57590	PA4433	rplM	Translation, ribosomal structure and biogenesis	4.69666	0.000429269	0.00227385
PA14_35860				4.69169	0.003128	0.0113129
PA14_59310				4.688	0.0079207	0.0241096
PA14_43790	PA1601		Energy production and conversion	4.68202	0.0049055	0.0164065
PA14_53980	PA0793		Function unknown	4.67898	1.72432e-32	1.4426e-30
PA14_38395	PA2019		Cell wall/membrane/envelope biogenesis	4.67834	0.000215559	0.00129906
PA14_55530	PA0677		Intracellular trafficking, secretion, and vesicular transport	4.67314	0.00945286	0.027564
PA14_23880	PA3111	folC	Coenzyme transport and metabolism	4.67038	1.84182e-05	0.000159484
PA14_41610	PA1774	crfX	Function unknown	4.66992	0.00172837	0.00698842
PA14_52070	PA0942		Transcription	4.66494	0.00648566	0.0206714
PA14_30910				4.654	0.000808737	0.00381215
PA14_40250	PA1875		Cell wall/membrane/envelope biogenesis	4.64528	0.000246722	0.00144255
PA14_56130	PA4320		Function unknown	4.64025	3.99455e-07	5.76777e-06
PA14_49470	PA1155	nrdB	Nucleotide transport and metabolism	4.63559	5.07879e-05	0.000389922
PA14_15680	PA3767		Translation, ribosomal structure and biogenesis	4.62986	0.0056509	0.0184652
PA14_33690	PA2397	pvdE	Inorganic ion transport and metabolism	4.621	0.00305942	0.011086
PA14_70470	PA5338	spoT	Transcription	4.61069	1.65918e-08	3.2781e-07
PA14_17220	PA3643	lpxB	Cell wall/membrane/envelope biogenesis	4.60319	0.00105425	0.00468931
PA14_52320				4.60319	0.00105425	0.00468931
PA14_12130	PA3996	lis	Coenzyme transport and metabolism	4.60281	0.00863032	0.0257481
PA14_37150	PA2120		Function unknown	4.59205	9.66494e-09	1.98069e-07
PA14_09320	PA4222		Defense mechanisms	4.59063	8.1006e-21	4.51807e-19
PA14_43040	PA1657		Function unknown	4.58821	1.81216e-11	5.39757e-10
PA14_08780	PA4269	rpoC	Transcription	4.58651	4.78258e-18	2.2486e-16
PA14_38060	PA2045		Function unknown	4.57985	0.005586	0.0183057
PA14_45370	PA1476	ccmB	Posttranslational modification, protein turnover, chaperones	4.57449	0.0117326	0.0325118
PA14_45640	PA1454	fleN	Cell cycle control, cell division, chromosome partitioning	4.57449	0.0117326	0.0325118
PA14_17080	PA3654	pyrH	Nucleotide transport and metabolism	4.57141	0.000230681	0.00136135
PA14_67720	PA5128	secB	Intracellular trafficking, secretion, and vesicular transport	4.56192	0.0164223	0.0423737
PA14_44490	PA1544	anr	Signal transduction mechanisms	4.55693	0.000136449	0.000884119
PA14_62840	PA4749	glmM	Carbohydrate transport and metabolism	4.55435	1.09823e-06	1.40605e-05
PA14_12060	PA4003	pbpA	Cell wall/membrane/envelope biogenesis	4.55126	2.92022e-05	0.000238695
PA14_30770	PA2577		Transcription	4.54752	0.017331	0.0441936
PA14_34600	PA2323		Energy production and conversion	4.54666	1.21508e-05	0.000111135
PA14_54590	PA0750	ung	Replication, recombination and repair	4.54573	0.0218077	0.0528589
PA14_57810	PA4450	murA	Cell wall/membrane/envelope biogenesis	4.53779	1.97365e-05	0.000169098
PA14_44160	PA1572		Function unknown	4.53513	0.00301317	0.0109393
PA14_25690	PA2965	fabF1	Lipid transport and metabolism	4.53447	8.4554e-06	8.13922e-05
PA14_21440	PA3295		Nucleotide transport and metabolism	4.53396	8.90942e-20	4.69312e-18
PA14_19600	PA3440.1			4.52849	0.0104087	0.0297117
PA14_36100	PA2212		Coenzyme transport and metabolism	4.52745	7.74998e-47	9.18534e-45
PA14_34050	PA2366		Function unknown	4.52377	6.23072e-06	6.27372e-05
PA14_52010	PA0947		Replication, recombination and repair	4.52222	9.27273e-13	2.99731e-11
PA14_25270	PA3000	aroP1	Amino acid transport and metabolism	4.51824	0.0118112	0.0326978
PA14_08060	PA0621		Function unknown	4.51789	0.0231987	0.0553554
PA14_48700	PA1207	kefB	Inorganic ion transport and metabolism	4.51562	1.056e-19	5.46142e-18
PA14_32570	PA2480		Signal transduction mechanisms	4.50795	0.0196949	0.0488637
PA14_62380	PA4713		Function unknown	4.50273	7.23113e-09	1.52929e-07
PA14_38790	PA1988	pqqD	Function unknown	4.49748	0.0194771	0.0484289
PA14_68980	PA5223	ubiH	Coenzyme transport and metabolism	4.49402	3.58226e-07	5.25244e-06
PA14_39050	PA1971	braZ	Amino acid transport and metabolism	4.48829	0.00725396	0.0224419
PA14_34850	PA2301		Function unknown	4.47788	8.72873e-05	0.000609298
PA14_35790				4.47774	1.14941e-18	5.49495e-17
PA14_41440	PA1789		Signal transduction mechanisms	4.46485	9.56426e-12	2.89421e-10
PA14_44430	PA1550		Function unknown	4.46281	0.00180016	0.00720698
PA14_29400	PA2684		Cell wall/membrane/envelope biogenesis	4.45611	0.0116534	0.0323871
PA14_69550	PA5266		Function unknown	4.45577	0.0306093	0.0688285
PA14_00060	PA0005	lptA	Lipid transport and metabolism	4.45276	0.000901802	0.00412408
PA14_51730	PA0971	tolA	Cell wall/membrane/envelope biogenesis	4.45276	0.000901802	0.00412408
PA14_27675				4.44554	0.0145304	0.0385019
PA14_36740	PA2151		Carbohydrate transport and metabolism	4.4397	0.000145175	0.000931117
PA14_63800	PA4825	mgtA	Inorganic ion transport and metabolism	4.42639	0.00401847	0.0139909
PA14_48970	PA0720		Function unknown	4.42404	0.0101385	0.0290813
PA14_65180	PA4935	rpsF	Translation, ribosomal structure and biogenesis	4.42393	0.00106903	0.00473654
PA14_59600				4.4157	0.0253675	0.0591965
PA14_34840	PA2302	ambE	Secondary metabolites biosynthesis, transport and catabolism	4.41488	5.03423e-14	1.78998e-12
PA14_22130				4.4122	0.00350065	0.012447
PA14_45780	PA1445	fliO	Cell motility	4.4122	0.00350065	0.012447
PA14_00100	PA0009	glyQ	Translation, ribosomal structure and biogenesis	4.39181	5.90401e-07	8.07401e-06
PA14_71940	PA5450	wzt	Carbohydrate transport and metabolism	4.39118	8.18836e-40	8.03165e-38
PA14_35900				4.38928	0.000227074	0.00134285
PA14_32985	PA2446	gcvH2	Amino acid transport and metabolism	4.38866	0.000191676	0.00118014
PA14_66790	PA5054	hslU	Posttranslational modification, protein turnover, chaperones	4.38866	0.000191676	0.00118014
PA14_06080	PA0465	creD	Defense mechanisms	4.38525	0.00843969	0.025377
PA14_08740	PA4272	rplJ	Translation, ribosomal structure and biogenesis	4.38208	0.00105662	0.0046925
PA14_07620	PA0584	cca	Translation, ribosomal structure and biogenesis	4.37509	0.0270864	0.0625637
PA14_15610				4.36217	0.0114816	0.0320348
PA14_69780	PA5286		Function unknown	4.34784	3.81201e-06	4.07641e-05
PA14_06540	PA0503		Coenzyme transport and metabolism	4.34057	0.00887287	0.0262905
PA14_05070	PA0389		Coenzyme transport and metabolism	4.33525	0.0307136	0.0689541
PA14_32520	PA2483		Energy production and conversion	4.3224	0.019248	0.0480483
PA14_39770	PA1915		Secondary metabolites biosynthesis, transport and catabolism	4.321	0.00605011	0.0195452
PA14_35920				4.31704	0.00102885	0.00459071
PA14_00190	PA0018	fmt	Translation, ribosomal structure and biogenesis	4.31669	0.0225344	0.0541409
PA14_44060	PA1581	sdhC	Energy production and conversion	4.31334	0.0241713	0.0571533
PA14_56060	PA4314	purU1	Nucleotide transport and metabolism	4.31334	0.0241713	0.0571533
PA14_58780	PA4529	coaE	Coenzyme transport and metabolism	4.31334	0.0241713	0.0571533
PA14_64100	PA4847	accB	Lipid transport and metabolism	4.31334	0.0241713	0.0571533
PA14_16690	PA3687	ppc	Energy production and conversion	4.30756	0.00477178	0.0160157
PA14_11250	PA4069		Cell wall/membrane/envelope biogenesis	4.30751	4.81773e-08	8.70097e-07
PA14_11060	PA4086	cupB1	Cell motility	4.30576	0.0156057	0.0407094
PA14_32290	PA2503		Function unknown	4.30346	2.85458e-05	0.000234678
PA14_52040	PA0945	purM	Nucleotide transport and metabolism	4.30113	4.55218e-13	1.51447e-11
PA14_54620	PA0747		Energy production and conversion	4.29659	0.00193027	0.00762061
PA14_61120	PA4618		Posttranslational modification, protein turnover, chaperones	4.28742	0.017666	0.0448668
PA14_14600	PA3823	tgt	Translation, ribosomal structure and biogenesis	4.27222	9.99816e-17	4.06282e-15
PA14_61580	PA4655	hemH	Coenzyme transport and metabolism	4.26551	0.000835508	0.00390568
PA14_66720	PA5050	priA	Replication, recombination and repair	4.25945	6.32032e-19	3.04714e-17
PA14_59010				4.25876	0.000341527	0.00188819
PA14_07910	PA0607	rpe	Carbohydrate transport and metabolism	4.23393	0.0328423	0.0724184
PA14_40930	PA1825		Function unknown	4.22822	9.37815e-05	0.00064748
PA14_04460	PA0341	lgt	Cell wall/membrane/envelope biogenesis	4.22804	0.00169057	0.00686783
PA14_05990	PA0458		Carbohydrate transport and metabolism	4.22415	0.0132781	0.0359027
PA14_68670	PA5198		Defense mechanisms	4.21511	2.98134e-09	6.70389e-08
PA14_09100	PA4239	rpsD	Translation, ribosomal structure and biogenesis	4.19695	0.0208508	0.0508737
PA14_58990				4.19649	4.94804e-07	6.93672e-06
PA14_37950	PA2053	cynT	Inorganic ion transport and metabolism	4.19355	0.00158125	0.00649511
PA14_62780	PA4746		Function unknown	4.19338	0.0200401	0.0495473
PA14_09050	PA4243	secY	Intracellular trafficking, secretion, and vesicular transport	4.18551	0.001902	0.00751943
PA14_06510	PA0501	bioF	Coenzyme transport and metabolism	4.1761	0.0161565	0.0419316
PA14_58880	PA4539		General function prediction only	4.17536	0.0134817	0.0363668
PA14_42450	PA1708	popB	Function unknown	4.15522	8.44989e-06	8.13922e-05
PA14_06600	PA0506		Lipid transport and metabolism	4.15265	2.26592e-07	3.47462e-06
PA14_08970	PA4251	rplE	Translation, ribosomal structure and biogenesis	4.15253	0.0333343	0.0731066
PA14_23410				4.15253	0.0333343	0.0731066
PA14_36820	PA2146		General function prediction only	4.15253	0.0333343	0.0731066
PA14_44000	PA1586	sucB	Energy production and conversion	4.15253	0.0333343	0.0731066
PA14_59110				4.15253	0.0333343	0.0731066
PA14_65170	PA4934	rpsR	Translation, ribosomal structure and biogenesis	4.15253	0.0333343	0.0731066
PA14_53160	PA0859		Posttranslational modification, protein turnover, chaperones	4.14637	9.64768e-08	1.62384e-06
PA14_44780	PA1520		Transcription	4.14184	0.000711871	0.00345255
PA14_62860	PA4751	ftsH	Posttranslational modification, protein turnover, chaperones	4.13361	0.00717809	0.022254
PA14_07770	PA0595	ostA	Cell wall/membrane/envelope biogenesis	4.13337	1.70137e-39	1.64053e-37
PA14_16630	PA3692	lptF	Cell wall/membrane/envelope biogenesis	4.1326	0.0178078	0.0452068
PA14_53070	PA0865	hpd	Amino acid transport and metabolism	4.13015	0.022354	0.0537953
PA14_34010	PA2369		Function unknown	4.12994	6.66774e-10	1.64211e-08
PA14_18920	PA3491		Energy production and conversion	4.12806	0.00840253	0.0253055
PA14_25520	PA2980		Function unknown	4.12431	2.2781e-05	0.000192859
PA14_37290	PA2111		Amino acid transport and metabolism	4.12036	0.000248716	0.00145071
PA14_66770	PA5053	hslV	Posttranslational modification, protein turnover, chaperones	4.11384	0.00667698	0.02115
PA14_20240	PA3389		Amino acid transport and metabolism	4.11177	0.0309956	0.0693955
PA14_29040	PA2715		Energy production and conversion	4.10764	0.0163769	0.0422914
PA14_32130	PA2515	xylL	Lipid transport and metabolism	4.10764	0.0163769	0.0422914
PA14_38710	PA1995		Function unknown	4.10764	0.0163769	0.0422914
PA14_25080	PA3014	faoA	Lipid transport and metabolism	4.10676	6.31907e-06	6.34024e-05
PA14_60270	PA4548		Amino acid transport and metabolism	4.09531	9.5463e-05	0.000657493
PA14_15960	PA3746	ffh	Intracellular trafficking, secretion, and vesicular transport	4.09337	8.32525e-05	0.000586894
PA14_66190	PA5006		General function prediction only	4.09337	8.32525e-05	0.000586894
PA14_57910	PA4459		Function unknown	4.08771	3.14108e-06	3.42987e-05
PA14_04630	PA0353	ilvD	Amino acid transport and metabolism	4.08659	0.0412729	0.0858507
PA14_34420	PA2338		Carbohydrate transport and metabolism	4.07904	0.00794925	0.0241577
PA14_35170	PA2273	soxR	Transcription	4.07868	0.00378926	0.0133256
PA14_63780	PA4824		Function unknown	4.07162	0.000331957	0.00184424
PA14_40150	PA1884		Transcription	4.06779	1.38222e-10	3.64049e-09
PA14_12820	PA3946	rocS1	Signal transduction mechanisms	4.06759	0.019037	0.0476652
PA14_31230				4.05648	0.00537404	0.0177337
PA14_61850	PA4675		Coenzyme transport and metabolism	4.05577	0.0154991	0.0405213
PA14_06730	PA0517	nirC	Energy production and conversion	4.05406	0.0196293	0.0487434
PA14_60890	PA4602	glyA3	Amino acid transport and metabolism	4.05173	0.0115214	0.0320986
PA14_28360				4.05104	0.000662519	0.0032464
PA14_09040	PA4244	rplO	Translation, ribosomal structure and biogenesis	4.04101	0.0368425	0.0790335
PA14_29510	PA2675		Cell motility	4.03694	0.00183616	0.00732533
PA14_25040	PA3017		Signal transduction mechanisms	4.03223	0.00111626	0.00488135
PA14_23760	PA3120	leuD	Amino acid transport and metabolism	4.0228	0.00944788	0.0275636
PA14_65690	PA4969	cpdA	General function prediction only	4.01925	0.0071037	0.0220687
PA14_42760	PA1681	aroC	Amino acid transport and metabolism	4.00798	0.00132232	0.0055765
PA14_49900	PA1119	yfiB	Cell wall/membrane/envelope biogenesis	4.00088	0.000565817	0.00286892
PA14_33680	PA2398	fpvA	Inorganic ion transport and metabolism	3.99552	0.00698987	0.0218371
PA14_22720	PA3207		Function unknown	3.9891	0.00543707	0.0178851
PA14_21820	PA3262		Posttranslational modification, protein turnover, chaperones	3.98129	0.0111471	0.0313164
PA14_25480	PA2984		General function prediction only	3.97658	0.0178827	0.0453566
PA14_66310	PA5016	aceF	Energy production and conversion	3.96145	0.00105654	0.0046925
PA14_46770	PA1354		Function unknown	3.95723	0.000506784	0.00262099
PA14_09740	PA4187		Carbohydrate transport and metabolism	3.953	0.0451482	0.0922587
PA14_45280	PA1483	cycH	Posttranslational modification, protein turnover, chaperones	3.94913	0.0156068	0.0407094
PA14_51460	PA0993	cupC2	Intracellular trafficking, secretion, and vesicular transport	3.94586	3.53672e-13	1.19764e-11
PA14_68360	PA5174		Lipid transport and metabolism	3.9438	0.000108697	0.000730943
PA14_33580	PA2405		Function unknown	3.93984	1.82936e-05	0.000158889
PA14_01910	PA0154	pcaG	Secondary metabolites biosynthesis, transport and catabolism	3.93082	0.0478422	0.09655
PA14_23170	PA3175		Amino acid transport and metabolism	3.90435	3.28328e-05	0.000264569
PA14_04980	PA0381	thiG	Coenzyme transport and metabolism	3.89941	0.0215022	0.0522314
PA14_35160	PA2274		Function unknown	3.89336	2.9919e-12	9.35214e-11
PA14_45330	PA1479	ccmE	Posttranslational modification, protein turnover, chaperones	3.89171	0.00235367	0.00898055
PA14_48500				3.89042	0.0387075	0.0817005
PA14_35590	PA2243	pslM	Energy production and conversion	3.88754	0.000161195	0.00102348
PA14_16480	PA3703	wspF	Signal transduction mechanisms	3.88214	1.37843e-06	1.66494e-05
PA14_02220	PA0176	aer2	Signal transduction mechanisms	3.87962	0.017946	0.0454562
PA14_56250	PA4330		Lipid transport and metabolism	3.87882	1.27652e-21	7.64431e-20
PA14_04750	PA0362	fdx1	Energy production and conversion	3.87441	0.0494079	0.0988679
PA14_22260				3.87441	0.0494079	0.0988679
PA14_42490	PA1704	pcrR	Function unknown	3.87441	0.0494079	0.0988679
PA14_44050	PA1582	sdhD	Energy production and conversion	3.87441	0.0494079	0.0988679
PA14_33930	PA2375		Function unknown	3.87173	0.000283911	0.00162003
PA14_45030	PA1499		Carbohydrate transport and metabolism	3.85074	0.00943445	0.0275491
PA14_32790				3.84741	0.01181	0.0326978
PA14_65270	PA4941	hflC	Posttranslational modification, protein turnover, chaperones	3.84609	6.28849e-07	8.57919e-06
PA14_23010	PA3187		Amino acid transport and metabolism	3.84507	2.60972e-05	0.00021674
PA14_27650				3.84	0.0112202	0.0314597
PA14_34690	PA2316		Transcription	3.8278	0.0145272	0.0385019
PA14_34720	PA2313		Function unknown	3.82423	0.0168954	0.0433122
PA14_34900	PA2298		Energy production and conversion	3.82285	0.000173615	0.00109017
PA14_57360	PA4413	ftsW	Cell cycle control, cell division, chromosome partitioning	3.81398	0.000472928	0.0024706
PA14_22520				3.8055	0.013625	0.036649
PA14_16410	PA3709		Amino acid transport and metabolism	3.79983	0.0283676	0.0648647
PA14_31850	PA2529		General function prediction only	3.7939	2.51667e-37	2.30925e-35
PA14_62760	PA4744	infB	Translation, ribosomal structure and biogenesis	3.79348	1.41993e-05	0.000127858
PA14_26020	PA2939		General function prediction only	3.78778	3.75158e-05	0.000296262
PA14_45170	PA1489		General function prediction only	3.78745	4.5194e-10	1.14781e-08
PA14_08330	PA0648		Function unknown	3.78498	2.41725e-23	1.52797e-21
PA14_46310	PA1401		General function prediction only	3.77883	0.0170834	0.0436798
PA14_30065				3.7788	0.00669412	0.0211877
PA14_63070	PA4769		Transcription	3.7778	0.0324676	0.071899
PA14_08910	PA4257	rpsC	Translation, ribosomal structure and biogenesis	3.77706	0.0415248	0.08628
PA14_35780				3.77082	0.000210659	0.00127494
PA14_55560	PA0674	vreA	Function unknown	3.76539	0.00160412	0.00657483
PA14_54090	PA0787		General function prediction only	3.75674	0.000784314	0.00372451
PA14_36630	PA2160		Carbohydrate transport and metabolism	3.7567	5.07649e-11	1.38847e-09
PA14_26610	PA2895		Function unknown	3.75586	0.000136208	0.000883565
PA14_28660	PA2743	infC	Translation, ribosomal structure and biogenesis	3.75258	0.0102644	0.0294028
PA14_45590	PA1458		Cell motility	3.74991	0.000332594	0.00184598
PA14_15080	PA3789		Function unknown	3.74972	0.0232672	0.0554422
PA14_03320				3.7484	0.0294212	0.0667374
PA14_69710	PA5280	sss	Replication, recombination and repair	3.74727	0.00045623	0.00239436
PA14_61740	PA4668		Cell wall/membrane/envelope biogenesis	3.74663	0.055417	0.107747
PA14_42500	PA1703	pcrD	Intracellular trafficking, secretion, and vesicular transport	3.74467	0.00108035	0.00477183
PA14_51810	PA0964	pmpR	Function unknown	3.7287	0.000218925	0.00130999
PA14_40410	PA1862	modB	Inorganic ion transport and metabolism	3.72269	0.0038995	0.0136435
PA14_33870	PA2381		Function unknown	3.71079	0.00196688	0.00774367
PA14_01140				3.70709	0.00368225	0.0130033
PA14_43400	PA1633	kdpA	Inorganic ion transport and metabolism	3.70643	3.99275e-06	4.24575e-05
PA14_33840	PA2383		Transcription	3.69884	0.00297438	0.01084
PA14_62770	PA4745	nusA	Transcription	3.69146	5.57072e-08	9.72141e-07
PA14_41270	PA1798	parS	Signal transduction mechanisms	3.68699	0.0187368	0.0472281
PA14_73260	PA5556	atpA	Energy production and conversion	3.67982	0.00414334	0.0143641
PA14_20470	PA3370		Function unknown	3.67817	0.00709197	0.0220471
PA14_28490	PA2754		Function unknown	3.67519	0.000593099	0.00296237
PA14_39220	PA1956		Function unknown	3.67515	0.0564172	0.109318
PA14_10960				3.66709	0.0288993	0.0657895
PA14_28730	PA2737		Transcription	3.66464	0.0691707	0.128683
PA14_26830	PA2881		Transcription	3.65902	0.00237618	0.0090422
PA14_53800	PA0809		Inorganic ion transport and metabolism	3.65779	0.037648	0.0800807
PA14_57560	PA4430		Energy production and conversion	3.65591	7.67488e-15	2.83522e-13
PA14_43110	PA1655		Posttranslational modification, protein turnover, chaperones	3.65178	1.51471e-07	2.44113e-06
PA14_41350	PA1796	folD	Coenzyme transport and metabolism	3.63586	0.0026303	0.00981876
PA14_05540	PA0426	mexB	Defense mechanisms	3.63378	0.000677081	0.0033092
PA14_53300	PA0848		Posttranslational modification, protein turnover, chaperones	3.63308	0.0287296	0.0654557
PA14_38950	PA1977		Carbohydrate transport and metabolism	3.63297	0.0131894	0.0357478
PA14_47360	PA1304		Amino acid transport and metabolism	3.62127	0.0132938	0.0359108
PA14_16270	PA3722		Function unknown	3.60458	0.00756987	0.0232658
PA14_29030	PA2716		Energy production and conversion	3.59936	0.00772982	0.0236425
PA14_07190	PA0552	pgk	Carbohydrate transport and metabolism	3.59649	0.0370479	0.0792385
PA14_17340	PA3633	ygbP	Lipid transport and metabolism	3.59649	0.0370479	0.0792385
PA14_25500	PA2982		Intracellular trafficking, secretion, and vesicular transport	3.59649	0.0370479	0.0792385
PA14_43170	PA1650		General function prediction only	3.58963	1.15123e-07	1.90943e-06
PA14_53600				3.58635	6.07571e-05	0.000453247
PA14_17790	PA3594		Transcription	3.58495	8.6677e-15	3.18133e-13
PA14_48540	PA1220		Secondary metabolites biosynthesis, transport and catabolism	3.58489	6.01528e-06	6.11088e-05
PA14_60120				3.58321	0.0146206	0.0386687
PA14_51850	PA0960		Function unknown	3.58226	0.00346283	0.0123434
PA14_32340	PA2499		Translation, ribosomal structure and biogenesis	3.57737	6.15197e-06	6.21644e-05
PA14_03250				3.57101	0.0542419	0.106188
PA14_65420	PA4952		General function prediction only	3.56395	1.75464e-29	1.27976e-27
PA14_12200	PA3989	holA	Replication, recombination and repair	3.55819	0.0085437	0.0256028
PA14_33530	PA2410		Inorganic ion transport and metabolism	3.5505	0.0168476	0.0432518
PA14_64720	PA4898	opdK	Function unknown	3.54872	0.0729882	0.134012
PA14_32190	PA2511		Transcription	3.54748	3.46431e-08	6.54767e-07
PA14_52460	PA0913	mgtE	Inorganic ion transport and metabolism	3.54602	7.67358e-09	1.61088e-07
PA14_65570	PA4961		Function unknown	3.54423	7.58593e-08	1.28825e-06
PA14_38860	PA1982	exaA	Carbohydrate transport and metabolism	3.54118	1.56763e-06	1.86185e-05
PA14_19810	PA3422		Function unknown	3.53429	0.0368756	0.0790748
PA14_57220	PA4403	secA	Intracellular trafficking, secretion, and vesicular transport	3.53385	4.0575e-07	5.82908e-06
PA14_38630	PA2001	atoB	Lipid transport and metabolism	3.53358	3.78112e-08	7.00677e-07
PA14_47060	PA1330		General function prediction only	3.53227	5.8476e-05	0.000440039
PA14_36680	PA2156		General function prediction only	3.52877	0.0105413	0.0300147
PA14_54070				3.52714	0.0604319	0.115874
PA14_30730	PA2581		Function unknown	3.52591	0.0731232	0.134063
PA14_44630				3.51497	0.00729314	0.0225493
PA14_28460				3.51328	0.0165814	0.0427034
PA14_55030				3.51115	8.39171e-09	1.74873e-07
PA14_62560	PA4727	pcnB	Translation, ribosomal structure and biogenesis	3.50663	2.67024e-06	2.98448e-05
PA14_12900	PA3940		Replication, recombination and repair	3.50512	0.00594789	0.0192587
PA14_17310	PA3636	kdsA	Cell wall/membrane/envelope biogenesis	3.49757	0.00489527	0.0163944
PA14_59880				3.49294	0.0123692	0.0339615
PA14_38640	PA2000	dhcB	Lipid transport and metabolism	3.49149	0.0722668	0.13298
PA14_44420	PA1551		Energy production and conversion	3.49073	0.0305041	0.0686464
PA14_51790	PA0966	ruvA	Replication, recombination and repair	3.48872	0.00342739	0.0122524
PA14_59200				3.48347	0.0522541	0.103146
PA14_33990	PA2371		Posttranslational modification, protein turnover, chaperones	3.48316	3.87333e-12	1.1847e-10
PA14_44660	PA1529	lig	Replication, recombination and repair	3.47797	0.00399154	0.0139227
PA14_43620	PA1616		Signal transduction mechanisms	3.4774	0.00475553	0.0159784
PA14_11180	PA4074		Transcription	3.47496	9.85441e-16	3.89318e-14
PA14_30110	PA2629	purB	Nucleotide transport and metabolism	3.47396	9.77084e-05	0.000670523
PA14_71510	PA5419	soxG	Amino acid transport and metabolism	3.47384	0.051242	0.101573
PA14_57010	PA4385	groEL	Posttranslational modification, protein turnover, chaperones	3.47353	0.000216039	0.0012992
PA14_52060	PA0943		Function unknown	3.46442	0.037526	0.079957
PA14_72200	PA5470		Translation, ribosomal structure and biogenesis	3.46442	0.037526	0.079957
PA14_33590	PA2404		Function unknown	3.46112	2.00224e-05	0.00017129
PA14_25980	PA2943		Amino acid transport and metabolism	3.45887	1.06982e-17	4.83031e-16
PA14_50860	PA1043		Function unknown	3.4525	5.41298e-05	0.00041169
PA14_25090	PA3013	foaB	Lipid transport and metabolism	3.44998	0.021052	0.0512033
PA14_16200	PA3727		Lipid transport and metabolism	3.44737	1.21936e-06	1.53131e-05
PA14_25360	PA2993		Coenzyme transport and metabolism	3.44427	0.00450487	0.0153371
PA14_09300	PA4223		Defense mechanisms	3.4403	0.00095228	0.00429621
PA14_65480	PA4956	rhdA	Inorganic ion transport and metabolism	3.43637	0.0222318	0.0535918
PA14_23430				3.43316	0.000658491	0.00322944
PA14_49560	PA1148	toxA	Function unknown	3.43197	2.62278e-28	1.86512e-26
PA14_28750				3.42893	0.0371986	0.0794977
PA14_10940	PA4094		Transcription	3.42891	0.0381858	0.0808782
PA14_41360	PA1795	cysS	Translation, ribosomal structure and biogenesis	3.4248	0.0431966	0.0890706
PA14_69060	PA5230		Function unknown	3.41655	6.88964e-06	6.81655e-05
PA14_62960	PA4760	dnaJ	Posttranslational modification, protein turnover, chaperones	3.41625	9.00269e-05	0.000624589
PA14_57960	PA4464	ptsN	Carbohydrate transport and metabolism	3.41521	0.0394273	0.0826768
PA14_65500	PA4957	psd	Lipid transport and metabolism	3.41521	0.0394273	0.0826768
PA14_66760	PA5052		Cell cycle control, cell division, chromosome partitioning	3.41521	0.0394273	0.0826768
PA14_36520	PA2171		Function unknown	3.41513	0.0877693	0.154972
PA14_33460	PA2415		Function unknown	3.40993	2.62386e-05	0.000217597
PA14_73000	PA5534		Function unknown	3.40589	0.086305	0.153099
PA14_16510	PA3701	prfB	Function unknown	3.40512	0.000233824	0.00137847
PA14_39060	PA1970		Function unknown	3.39393	0.0265842	0.061604
PA14_27220	PA2850	ohr	Posttranslational modification, protein turnover, chaperones	3.39216	9.63687e-08	1.62384e-06
PA14_44860	PA1514		Nucleotide transport and metabolism	3.39211	2.30812e-19	1.1724e-17
PA14_59050				3.38928	0.0775389	0.140843
PA14_72110	PA5464		Function unknown	3.38661	0.0922458	0.161076
PA14_30290	PA2615	ftsK	Cell cycle control, cell division, chromosome partitioning	3.37034	0.000945204	0.00428105
PA14_60990	PA4609	radA	Posttranslational modification, protein turnover, chaperones	3.36914	0.0528069	0.103951
PA14_54390	PA0766	mucD	Posttranslational modification, protein turnover, chaperones	3.36001	0.0173705	0.0442548
PA14_63770	PA4823		Function unknown	3.36001	0.0173705	0.0442548
PA14_20730	PA3351	flgM	Intracellular trafficking, secretion, and vesicular transport	3.35916	0.0110046	0.0309926
PA14_65130	PA4931	dnaB	Replication, recombination and repair	3.35765	2.15375e-11	6.25136e-10
PA14_63550	PA4809	fdhE	Posttranslational modification, protein turnover, chaperones	3.35522	0.000104685	0.00070899
PA14_64320	PA4863		General function prediction only	3.35079	0.0612082	0.117086
PA14_37570	PA2083		Inorganic ion transport and metabolism	3.33868	2.53549e-06	2.87338e-05
PA14_72380	PA5483	algB	Signal transduction mechanisms	3.33576	0.00772646	0.0236425
PA14_04160	PA0319		Function unknown	3.33519	0.054893	0.107057
PA14_51420	PA0997	pqsB	Lipid transport and metabolism	3.32283	0.0379092	0.0804421
PA14_38530	PA2008	fahA	Secondary metabolites biosynthesis, transport and catabolism	3.31572	7.47396e-07	9.81971e-06
PA14_16050	PA3737	dsbC	Posttranslational modification, protein turnover, chaperones	3.30148	0.00860193	0.0257154
PA14_27200	PA2852		Function unknown	3.2921	0.000862168	0.00399745
PA14_25250	PA3001		Carbohydrate transport and metabolism	3.2883	0.000324756	0.00181487
PA14_28780				3.28626	2.45313e-07	3.72156e-06
PA14_51820	PA0963	aspS	Translation, ribosomal structure and biogenesis	3.28379	7.44072e-07	9.79867e-06
PA14_52560				3.27836	0.0899663	0.158115
PA14_26150	PA2930		Transcription	3.27001	9.84536e-05	0.000674822
PA14_38910	PA1979	eraS	Signal transduction mechanisms	3.26807	0.0567242	0.109763
PA14_38920				3.26807	0.0567242	0.109763
PA14_50840	PA1045		Replication, recombination and repair	3.26738	0.00147299	0.0061256
PA14_50940	PA1035		Function unknown	3.26698	0.0253336	0.0591648
PA14_20850	PA3341		Transcription	3.25661	0.00010722	0.000723578
PA14_23400				3.25502	7.4978e-05	0.000539169
PA14_10420	PA4138	tyrS	Translation, ribosomal structure and biogenesis	3.25116	3.40972e-05	0.000272339
PA14_17060	PA3656	rpsB	Translation, ribosomal structure and biogenesis	3.24876	0.0382455	0.0809408
PA14_11420	PA4054	ribB	Coenzyme transport and metabolism	3.24798	5.79792e-10	1.4341e-08
PA14_14820	PA3807	ndk	Nucleotide transport and metabolism	3.24202	0.00110005	0.00482885
PA14_50290	PA1092	fliC	Cell motility	3.24178	3.24483e-10	8.31524e-09
PA14_66960	PA5068	tatA	Intracellular trafficking, secretion, and vesicular transport	3.23876	1.00696e-06	1.299e-05
PA14_47330	PA1307		General function prediction only	3.23874	0.0325416	0.0719621
PA14_37270	PA2112		General function prediction only	3.23666	0.041731	0.0866767
PA14_62900	PA4755	greA	Transcription	3.23558	0.0131787	0.0357359
PA14_50100	PA1104	fliI	Cell motility	3.23451	2.62283e-09	5.94474e-08
PA14_27480	PA2830	htpX	Posttranslational modification, protein turnover, chaperones	3.23174	0.0496986	0.0992751
PA14_29690	PA2660		Function unknown	3.22767	1.66262e-06	1.96645e-05
PA14_24640	PA3050	pyrD	Nucleotide transport and metabolism	3.2247	0.064065	0.121287
PA14_54120	PA0785	azoR1	Lipid transport and metabolism	3.2247	0.064065	0.121287
PA14_28050	PA2788		Cell motility	3.22454	0.0079091	0.0240898
PA14_07430	PA0572		Function unknown	3.22098	0.0337132	0.0738148
PA14_28370	PA2763		Function unknown	3.20951	0.0021742	0.00843149
PA14_52420	PA0916		Translation, ribosomal structure and biogenesis	3.20556	4.14246e-11	1.15522e-09
PA14_63240	PA4784		Transcription	3.19607	4.12467e-06	4.34541e-05
PA14_44170	PA1571		Function unknown	3.1935	0.00874037	0.025952
PA14_57020	PA4386	groES	Posttranslational modification, protein turnover, chaperones	3.19074	0.104264	0.177538
PA14_59560				3.18987	0.0013252	0.00558447
PA14_64750	PA4900		Carbohydrate transport and metabolism	3.1896	0.0302756	0.0682943
PA14_36560	PA2166		Function unknown	3.18725	0.0684294	0.127596
PA14_00770	PA0065		General function prediction only	3.18603	0.0394129	0.0826768
PA14_05500	PA0422		Energy production and conversion	3.18412	0.0064932	0.0206714
PA14_36345	PA2191	exoY	Function unknown	3.18244	9.70217e-08	1.62819e-06
PA14_40850	PA1831		Carbohydrate transport and metabolism	3.18202	0.00257753	0.00965944
PA14_08440	PA0658		General function prediction only	3.17239	0.026669	0.0617501
PA14_61940	PA4682		Function unknown	3.17086	0.0650994	0.122999
PA14_30940				3.16861	0.0518967	0.10255
PA14_02330	PA0184		Inorganic ion transport and metabolism	3.1674	0.106262	0.179919
PA14_24245	PA3085		Function unknown	3.16736	0.0191844	0.0479106
PA14_44020	PA1584	sdhB	Energy production and conversion	3.16593	0.0206058	0.0503619
PA14_00020	PA0002	dnaN	Replication, recombination and repair	3.16511	0.0128413	0.0350576
PA14_38190	PA2036		Coenzyme transport and metabolism	3.16056	0.102692	0.175493
PA14_41590	PA1775	cmpX	Cell wall/membrane/envelope biogenesis	3.1547	5.42065e-05	0.000411724
PA14_43830	PA1598		Coenzyme transport and metabolism	3.15332	0.00377567	0.0133002
PA14_61640	PA4660	phr	Replication, recombination and repair	3.1496	0.0643457	0.121696
PA14_23200	PA3173		Lipid transport and metabolism	3.14521	0.0275904	0.0635216
PA14_45760	PA1447	fliQ	Intracellular trafficking, secretion, and vesicular transport	3.1386	2.32619e-05	0.000195765
PA14_17540	PA3616		General function prediction only	3.13364	0.0585813	0.112867
PA14_04580	PA0350	folA	Coenzyme transport and metabolism	3.13311	0.000369797	0.00199979
PA14_59540				3.12745	0.0671122	0.125675
PA14_44280	PA1563		General function prediction only	3.1236	3.31417e-05	0.000265928
PA14_15600				3.11221	8.14856e-05	0.000576582
PA14_40240	PA1876		Defense mechanisms	3.11154	6.29583e-09	1.3567e-07
PA14_41250	PA1800	tig	Posttranslational modification, protein turnover, chaperones	3.11039	4.18128e-09	9.21989e-08
PA14_72490	PA5493	polA	Replication, recombination and repair	3.10014	0.000915435	0.00416966
PA14_59690				3.09778	0.068785	0.128091
PA14_34510	PA2328		Inorganic ion transport and metabolism	3.0969	2.39909e-05	0.000201304
PA14_08400	PA0655		Coenzyme transport and metabolism	3.09553	0.141629	0.223688
PA14_47390	PA1301		Signal transduction mechanisms	3.08917	0.125568	0.204219
PA14_19050	PA3482	metG	General function prediction only	3.08582	5.16027e-05	0.000395111
PA14_36370	PA2181		Function unknown	3.07348	0.000206046	0.00125235
PA14_16950	PA3666	dapD	Amino acid transport and metabolism	3.06656	0.145128	0.227887
PA14_63940	PA4836		Function unknown	3.06417	0.00111864	0.00488217
PA14_69670	PA5277	lysA	Amino acid transport and metabolism	3.06201	0.0713241	0.131732
PA14_56160	PA4322		General function prediction only	3.06025	7.00169e-06	6.91538e-05
PA14_16870	PA3672		Defense mechanisms	3.06017	1.18281e-08	2.39467e-07
PA14_64220	PA4855	purD	Nucleotide transport and metabolism	3.05608	0.00147069	0.00612053
PA14_34190	PA2356	msuD	Energy production and conversion	3.04999	0.117663	0.194378
PA14_12810	PA3947	rocR	Signal transduction mechanisms	3.04777	0.027366	0.0631327
PA14_46570				3.0459	2.91159e-06	3.22257e-05
PA14_28100	PA2783		Function unknown	3.03941	0.0834141	0.149604
PA14_27530	PA2825	ospR	Transcription	3.03368	0.0359713	0.0776921
PA14_60445	PA4566	obg	General function prediction only	3.03044	0.0914172	0.16006
PA14_48680	PA1208		Inorganic ion transport and metabolism	3.02899	0.118866	0.195838
PA14_05620	PA0432	sahH	Coenzyme transport and metabolism	3.02781	0.00120504	0.00517004
PA14_17280	PA3638		Cell cycle control, cell division, chromosome partitioning	3.02745	8.35161e-06	8.06661e-05
PA14_48330	PA1233		Function unknown	3.02565	0.0568502	0.10997
PA14_10080				3.01433	8.52749e-05	0.000597449
PA14_42220	PA1727	mucR	Signal transduction mechanisms	3.01341	0.016996	0.0434953
PA14_59800				3.00547	0.070234	0.130193
PA14_11120	PA4080		Transcription	3.00104	0.00641625	0.0205298
PA14_19130	PA3476	rhlI	Secondary metabolites biosynthesis, transport and catabolism	2.99614	0.0706742	0.130753
PA14_04380	PA0335		Amino acid transport and metabolism	2.99144	2.61883e-06	2.94437e-05
PA14_57275	PA4407	ftsZ	Cell cycle control, cell division, chromosome partitioning	2.99057	0.0299457	0.0677379
PA14_04900	PA0373	ftsY	Intracellular trafficking, secretion, and vesicular transport	2.98975	0.0186594	0.0470538
PA14_39420	PA1942		Function unknown	2.98839	0.000133342	0.000870406
PA14_28910	PA2726		Posttranslational modification, protein turnover, chaperones	2.98435	0.0304478	0.0685738
PA14_41010	PA1819		Amino acid transport and metabolism	2.97404	3.08456e-18	1.46234e-16
PA14_55340	PA0694	exbD2	Intracellular trafficking, secretion, and vesicular transport	2.97291	0.00971138	0.0282166
PA14_25410				2.96886	0.0407209	0.0848266
PA14_35330	PA2262		Carbohydrate transport and metabolism	2.96767	0.106066	0.17964
PA14_36980	PA2134		Function unknown	2.9667	0.0840357	0.150198
PA14_40730	PA1839		General function prediction only	2.96645	3.07471e-12	9.55847e-11
PA14_39470				2.95007	0.00111906	0.00488217
PA14_42920	PA1667		Function unknown	2.94809	3.74418e-05	0.000296254
PA14_22600				2.94543	0.12893	0.208139
PA14_67490	PA5110	fbp	Carbohydrate transport and metabolism	2.94495	0.00602751	0.0194832
PA14_29330				2.92983	0.00150691	0.00625298
PA14_23090	PA3181		Carbohydrate transport and metabolism	2.92729	0.0968937	0.167547
PA14_30980				2.92729	0.0968937	0.167547
PA14_22800	PA3201		Cell cycle control, cell division, chromosome partitioning	2.92725	0.0372328	0.0795111
PA14_68830	PA5211		Intracellular trafficking, secretion, and vesicular transport	2.92625	0.0729569	0.134012
PA14_70810	PA5366	pstB	Inorganic ion transport and metabolism	2.92122	7.94193e-06	7.71777e-05
PA14_56240	PA4329	pykA	Carbohydrate transport and metabolism	2.91994	0.000398347	0.00213389
PA14_05260	PA0402	pyrB	Nucleotide transport and metabolism	2.91903	0.0758175	0.138116
PA14_39100	PA1966		Amino acid transport and metabolism	2.91903	0.0758175	0.138116
PA14_23030	PA3186	oprB	Cell wall/membrane/envelope biogenesis	2.91526	0.036223	0.0780272
PA14_32360	PA2497		Transcription	2.90717	0.0350199	0.0759834
PA14_51940	PA0952		Function unknown	2.90121	0.000250414	0.00145516
PA14_33540	PA2409		Inorganic ion transport and metabolism	2.89785	0.00243611	0.00923321
PA14_43430	PA1630		Transcription	2.89682	0.0142996	0.0379964
PA14_11260	PA4068		Cell wall/membrane/envelope biogenesis	2.89504	0.0477687	0.0964906
PA14_40860	PA1830		Lipid transport and metabolism	2.89496	0.0308991	0.0692613
PA14_39610	PA1926		Function unknown	2.88621	0.0341046	0.0743987
PA14_62810	PA4747	secG	Intracellular trafficking, secretion, and vesicular transport	2.881	0.000443299	0.00233512
PA14_37640	PA2078		Energy production and conversion	2.87564	0.0383728	0.0811234
PA14_26000	PA2941		Coenzyme transport and metabolism	2.8751	0.0134968	0.0363765
PA14_37490	PA2089		Inorganic ion transport and metabolism	2.87349	0.000374084	0.00201913
PA14_43220	PA1646		Cell motility	2.87212	0.0613248	0.11723
PA14_00290	PA0025	aroE	Amino acid transport and metabolism	2.85986	0.079002	0.142998
PA14_47660	PA1280		Carbohydrate transport and metabolism	2.85953	0.00481132	0.0161389
PA14_64190	PA4853	fis	Replication, recombination and repair	2.85688	0.150811	0.235188
PA14_08860	PA4262	rplD	Translation, ribosomal structure and biogenesis	2.85414	0.0735605	0.134648
PA14_42320	PA1718	pscE	Function unknown	2.85179	0.0205455	0.050267
PA14_20950	PA3333	fabH2	Lipid transport and metabolism	2.84736	0.0141183	0.0376202
PA14_27280	PA2846		Transcription	2.84152	0.0581242	0.112091
PA14_12280	PA3984	lnt	Cell wall/membrane/envelope biogenesis	2.84024	0.00045808	0.00240186
PA14_68630	PA5195		Translation, ribosomal structure and biogenesis	2.83727	0.0314853	0.0702706
PA14_23970	PA3105	xcpQ	Intracellular trafficking, secretion, and vesicular transport	2.83388	0.00564815	0.0184652
PA14_48400	PA1228		Function unknown	2.82992	0.000521303	0.0026742
PA14_15100	PA3787		Cell wall/membrane/envelope biogenesis	2.82616	1.37273e-07	2.23767e-06
PA14_48390	PA1229		Transcription	2.82168	0.0034068	0.0121895
PA14_36000				2.81945	0.000349544	0.00191649
PA14_28340	PA2765		Inorganic ion transport and metabolism	2.81818	0.0390672	0.0822247
PA14_40230	PA1877		Cell wall/membrane/envelope biogenesis	2.80608	0.0937766	0.163448
PA14_32740	PA2466	foxA	Inorganic ion transport and metabolism	2.80477	0.0023319	0.00892807
PA14_48380	PA1230		Function unknown	2.79424	0.0395954	0.082907
PA14_22120				2.7936	3.51312e-07	5.17776e-06
PA14_28150	PA2778		General function prediction only	2.79109	0.0160936	0.0417876
PA14_57030	PA4387		General function prediction only	2.78809	0.000889853	0.00409577
PA14_15110	PA3786		Function unknown	2.78377	0.000997944	0.00447737
PA14_48210	PA1239		General function prediction only	2.7812	0.000518082	0.00266489
PA14_34330	PA2345		General function prediction only	2.7749	0.0029721	0.0108386
PA14_46930	PA1340		Amino acid transport and metabolism	2.77382	0.0375952	0.0800445
PA14_40260	PA1874		Cell wall/membrane/envelope biogenesis	2.77002	0.0022314	0.00860641
PA14_38825	PA1985	pqqA	Function unknown	2.75954	0.155151	0.240811
PA14_64530	PA4881		Function unknown	2.75668	0.171577	0.260224
PA14_49480				2.75462	0.000514934	0.0026559
PA14_71920	PA5448	wbpY	Cell wall/membrane/envelope biogenesis	2.75325	0.0859151	0.152598
PA14_29660	PA2662		Inorganic ion transport and metabolism	2.74807	0.000843799	0.00393473
PA14_03420	PA0264		Function unknown	2.74288	0.00111177	0.00486904
PA14_36870	PA2142		General function prediction only	2.73876	0.00171262	0.00693458
PA14_31360	PA2565		Function unknown	2.73748	0.0362362	0.0780272
PA14_41240	PA1801	clpP	Intracellular trafficking, secretion, and vesicular transport	2.73698	0.0208538	0.0508737
PA14_50070	PA1106		Function unknown	2.73505	0.0669796	0.125509
PA14_72390	PA5484		Signal transduction mechanisms	2.73186	0.0337509	0.0738148
PA14_33600	PA2403		Function unknown	2.72426	1.4968e-07	2.41912e-06
PA14_64580	PA4886		Signal transduction mechanisms	2.7237	0.0196596	0.0487974
PA14_44950	PA1507		Nucleotide transport and metabolism	2.7202	9.04411e-06	8.60401e-05
PA14_18850	PA3516		Nucleotide transport and metabolism	2.71854	5.60075e-05	0.000423705
PA14_14630	PA3821	secD	Intracellular trafficking, secretion, and vesicular transport	2.71823	0.0867388	0.153547
PA14_16770	PA3680		Function unknown	2.71534	0.00669634	0.0211877
PA14_26390	PA2913		Inorganic ion transport and metabolism	2.71172	0.000979028	0.00440292
PA14_29070	PA2712		Amino acid transport and metabolism	2.70711	1.24402e-10	3.30711e-09
PA14_33720	PA2394	pvdN	Amino acid transport and metabolism	2.7068	1.94465e-05	0.000167116
PA14_08750	PA4271	rplL	Translation, ribosomal structure and biogenesis	2.70372	0.103815	0.176987
PA14_00030	PA0003	recF	Replication, recombination and repair	2.70029	7.97067e-05	0.000567524
PA14_58550	PA4512	lpxO1	Posttranslational modification, protein turnover, chaperones	2.69334	0.000270424	0.00155393
PA14_11430	PA4053	ribE	Coenzyme transport and metabolism	2.68821	0.028988	0.0659175
PA14_37965	PA2052	cynS	Inorganic ion transport and metabolism	2.68382	7.01834e-06	6.91982e-05
PA14_61380	PA4638			2.68371	0.169099	0.257014
PA14_49870	PA1122		Function unknown	2.68331	0.111201	0.18623
PA14_72210	PA5471		Function unknown	2.68248	6.90819e-07	9.31297e-06
PA14_29405	PA2683.1		Function unknown	2.67951	0.000220762	0.00131372
PA14_44570	PA1537		General function prediction only	2.67281	0.0254594	0.0593601
PA14_17730	PA3598		General function prediction only	2.66835	0.120906	0.198394
PA14_58810	PA4532		Function unknown	2.66667	0.0781026	0.14164
PA14_36470	PA2174		Function unknown	2.66574	0.0505173	0.100417
PA14_33630	PA2400	pvdJ	Secondary metabolites biosynthesis, transport and catabolism	2.6652	0.000627577	0.00311077
PA14_22510				2.66179	4.61179e-07	6.55912e-06
PA14_71400				2.65497	5.88738e-07	8.07068e-06
PA14_12170				2.65048	0.193823	0.287582
PA14_46390	PA1394		Function unknown	2.65048	0.193823	0.287582
PA14_42910	PA1668		Function unknown	2.64812	2.961e-07	4.44463e-06
PA14_46550				2.64784	0.0910839	0.159635
PA14_37780	PA2066		Function unknown	2.62953	0.011904	0.0329067
PA14_17320	PA3635	eno	Carbohydrate transport and metabolism	2.61561	0.022022	0.0532894
PA14_17210	PA3644	lpxA	Cell wall/membrane/envelope biogenesis	2.60921	0.193094	0.286743
PA14_42440	PA1709	popD	Function unknown	2.60695	0.00636418	0.0203747
PA14_51050	PA1027		Energy production and conversion	2.60623	0.00119475	0.00512974
PA14_59250				2.60208	0.044139	0.0904889
PA14_14700	PA3816	cysE	Amino acid transport and metabolism	2.60063	0.025331	0.0591648
PA14_50770	PA1051		Amino acid transport and metabolism	2.60007	0.0183601	0.04634
PA14_28610				2.59779	0.0550753	0.107266
PA14_63860	PA4830		Secondary metabolites biosynthesis, transport and catabolism	2.59675	5.74118e-20	3.11063e-18
PA14_15560				2.59623	0.119859	0.197074
PA14_05480	PA0421		Amino acid transport and metabolism	2.59433	0.14116	0.223321
PA14_47230	PA1316		Carbohydrate transport and metabolism	2.59226	1.01696e-09	2.39069e-08
PA14_24040	PA3100	xcpU	Cell motility	2.59179	0.0154828	0.0404972
PA14_41710	PA1767		Function unknown	2.58941	4.50082e-06	4.70683e-05
PA14_37430	PA2093		Transcription	2.58524	0.00136913	0.00575256
PA14_41110	PA1811		Amino acid transport and metabolism	2.58377	0.0143417	0.0380551
PA14_43640	PA1614	gpsA	Energy production and conversion	2.5796	1.26867e-15	4.88426e-14
PA14_45430	PA1470		Lipid transport and metabolism	2.57054	0.000944608	0.00428105
PA14_51090	PA1023		General function prediction only	2.56915	0.000587929	0.0029495
PA14_29210	PA2701		Amino acid transport and metabolism	2.55379	2.00212e-07	3.12056e-06
PA14_45790	PA1444	fliN	Cell motility	2.55111	0.132756	0.213106
PA14_47820	PA1269		Transcription	2.5443	7.50955e-09	1.58229e-07
PA14_10400				2.53051	0.100679	0.172728
PA14_47080	PA1328		Transcription	2.52983	0.00658903	0.0209413
PA14_34290	PA2348		Energy production and conversion	2.52776	0.0231679	0.0553112
PA14_15340	PA3769	guaA	Nucleotide transport and metabolism	2.52772	0.0923468	0.161154
PA14_02980	PA0240		Function unknown	2.52681	0.12185	0.199599
PA14_60780	PA4593		Defense mechanisms	2.52152	0.0500522	0.0998061
PA14_69090	PA5232		Cell wall/membrane/envelope biogenesis	2.51397	0.0114779	0.0320348
PA14_52150	PA0936	lpxO2	Posttranslational modification, protein turnover, chaperones	2.51049	2.90268e-05	0.000237691
PA14_42640	PA1691	pscT	Intracellular trafficking, secretion, and vesicular transport	2.50816	0.00423204	0.0146076
PA14_65280	PA4942	hflK	Posttranslational modification, protein turnover, chaperones	2.50375	2.09253e-06	2.4329e-05
PA14_54420	PA0763	mucA	Signal transduction mechanisms	2.50006	0.0474989	0.0960275
PA14_44830	PA1517		Carbohydrate transport and metabolism	2.49807	0.000569454	0.00287966
PA14_39270	PA1951		Function unknown	2.49778	0.0219508	0.0531397
PA14_29390	PA2685		Function unknown	2.49536	4.93046e-10	1.23566e-08
PA14_34130	PA2361		Function unknown	2.49218	1.86988e-05	0.000161668
PA14_59840				2.48998	5.08835e-05	0.00039013
PA14_46950	PA1339		Amino acid transport and metabolism	2.48714	0.105241	0.178668
PA14_31900	PA2526		Defense mechanisms	2.47072	1.86925e-07	2.92147e-06
PA14_45930	PA1433		Signal transduction mechanisms	2.46929	4.8442e-07	6.85539e-06
PA14_40740				2.46712	0.127275	0.206523
PA14_67830	PA5136		Function unknown	2.46388	0.00145907	0.00608107
PA14_59620				2.45895	0.00975657	0.0282901
PA14_44130	PA1575		General function prediction only	2.45573	0.000117919	0.000785529
PA14_07570	PA0580	gcp	Posttranslational modification, protein turnover, chaperones	2.45529	0.0174077	0.0443297
PA14_57830	PA4452		Signal transduction mechanisms	2.44457	0.167694	0.255401
PA14_42520	PA1701		Function unknown	2.44439	0.00351225	0.0124649
PA14_52850	PA0883		Carbohydrate transport and metabolism	2.44351	0.136712	0.217858
PA14_53340	PA0845		Function unknown	2.44134	0.104918	0.178333
PA14_38380	PA2020		Transcription	2.43949	0.169301	0.257184
PA14_49290	PA1170		Inorganic ion transport and metabolism	2.43846	3.08585e-05	0.000250077
PA14_52740	PA0893	argR	Transcription	2.43581	0.0523866	0.103302
PA14_18370	PA3552	arnB	Cell wall/membrane/envelope biogenesis	2.43405	0.00282335	0.0103693
PA14_32140	PA2514	antC	Coenzyme transport and metabolism	2.42342	0.000724401	0.00350176
PA14_27130	PA2859	greB	Transcription	2.42018	0.000105685	0.000714062
PA14_32025				2.41797	0.00117673	0.00506767
PA14_67200	PA5087		General function prediction only	2.41525	0.00226718	0.00871486
PA14_15930	PA3748		Inorganic ion transport and metabolism	2.40896	3.63757e-07	5.30619e-06
PA14_04370	PA0334		Carbohydrate transport and metabolism	2.4026	0.0962288	0.166643
PA14_08140	PA0627		General function prediction only	2.40047	0.00297979	0.0108528
PA14_23890	PA3110		Function unknown	2.39995	0.0862846	0.153099
PA14_33910	PA2377		Inorganic ion transport and metabolism	2.39985	0.117876	0.194586
PA14_73170	PA5549	glmS	Cell wall/membrane/envelope biogenesis	2.39916	0.0684089	0.127596
PA14_22860	PA3197		Transcription	2.39881	0.127713	0.20682
PA14_13390	PA3904		Function unknown	2.39838	1.91846e-11	5.68445e-10
PA14_30420				2.39755	0.0202317	0.0498855
PA14_64980	PA4920	nadE	Coenzyme transport and metabolism	2.39732	0.0913235	0.159964
PA14_71910	PA5447	wbpZ	Cell wall/membrane/envelope biogenesis	2.39313	0.105891	0.17945
PA14_08420	PA0656		General function prediction only	2.39288	0.00997971	0.0287389
PA14_72810	PA5519		Lipid transport and metabolism	2.38377	0.0515133	0.102005
PA14_42130	PA1733		Posttranslational modification, protein turnover, chaperones	2.37953	8.43358e-09	1.75105e-07
PA14_61400	PA4640	mqoB	General function prediction only	2.37663	0.03935	0.0826572
PA14_61980	PA4685		Function unknown	2.37255	1.20001e-05	0.000109933
PA14_60190	PA4542	clpB	Posttranslational modification, protein turnover, chaperones	2.37025	0.14304	0.225542
PA14_51270	PA1010	dapA	Amino acid transport and metabolism	2.36381	0.138795	0.220499
PA14_36190	PA2205		Function unknown	2.36335	0.0628108	0.119429
PA14_37010	PA2131	cupA4	Cell motility	2.36249	0.0123442	0.0339093
PA14_36280	PA2198		Function unknown	2.36201	0.00525898	0.0173944
PA14_42720	PA1685	masA	Energy production and conversion	2.3614	0.233655	0.335588
PA14_07600	PA0583		Coenzyme transport and metabolism	2.36122	0.249968	0.3541
PA14_00420	PA0033		Signal transduction mechanisms	2.36106	0.258128	0.361786
PA14_08900	PA4258	rplV	Translation, ribosomal structure and biogenesis	2.36106	0.258128	0.361786
PA14_15445				2.36106	0.258128	0.361786
PA14_18100	PA3572		Function unknown	2.36106	0.258128	0.361786
PA14_29720	PA2658		Function unknown	2.36106	0.258128	0.361786
PA14_35000	PA2288		Function unknown	2.36106	0.258128	0.361786
PA14_36860				2.36106	0.258128	0.361786
PA14_41960	PA1747		Function unknown	2.36106	0.258128	0.361786
PA14_42410	PA1711		Function unknown	2.36106	0.258128	0.361786
PA14_61890	PA4679		Function unknown	2.36106	0.258128	0.361786
PA14_28190				2.36106	0.258128	0.361786
PA14_08890	PA4259	rpsS	Translation, ribosomal structure and biogenesis	2.36106	0.258128	0.361786
PA14_09000	PA4248	rplF	Translation, ribosomal structure and biogenesis	2.36106	0.258128	0.361786
PA14_15470				2.36106	0.258128	0.361786
PA14_25650	PA2968	fabD	Lipid transport and metabolism	2.36106	0.258128	0.361786
PA14_31420	PA2560		Function unknown	2.36106	0.258128	0.361786
PA14_42960	PA1664		Function unknown	2.36106	0.258128	0.361786
PA14_70190	PA5316	rpmB	Translation, ribosomal structure and biogenesis	2.36106	0.258128	0.361786
PA14_08690				2.36106	0.258128	0.361786
PA14_60180				2.36106	0.258128	0.361786
PA14_38680	PA1998	dhcR	Transcription	2.35427	0.00861468	0.0257265
PA14_46440	PA1377		Translation, ribosomal structure and biogenesis	2.35415	0.0222102	0.0535625
PA14_57870	PA4455		Secondary metabolites biosynthesis, transport and catabolism	2.35228	0.0386866	0.0817005
PA14_07590	PA0582	folB	Coenzyme transport and metabolism	2.33161	0.0977914	0.168842
PA14_20290	PA3385	amrZ	Function unknown	2.32561	0.102057	0.17478
PA14_05230	PA0400		Amino acid transport and metabolism	2.32504	0.123432	0.20132
PA14_46920	PA1341		Amino acid transport and metabolism	2.32445	0.0867461	0.153547
PA14_16150	PA3731		Transcription	2.32414	6.86543e-06	6.80443e-05
PA14_68770	PA5206	argE	Amino acid transport and metabolism	2.32095	0.0812969	0.146546
PA14_23080	PA3182	pgl	Carbohydrate transport and metabolism	2.31873	0.200872	0.295592
PA14_43680	PA1610	fabA	Lipid transport and metabolism	2.31837	0.270434	0.374786
PA14_14730	PA3814	iscS	Amino acid transport and metabolism	2.31764	0.155947	0.241938
PA14_46540				2.31649	0.109946	0.184508
PA14_24560	PA3058	pelG	Function unknown	2.31612	0.118842	0.195838
PA14_29740	PA2656		Signal transduction mechanisms	2.3092	0.0300111	0.067805
PA14_35020	PA2286		Posttranslational modification, protein turnover, chaperones	2.30488	1.06357e-05	9.83847e-05
PA14_45710	PA1450		General function prediction only	2.29946	0.000801492	0.00378712
PA14_30870				2.299	0.0454217	0.0926511
PA14_72010	PA5455		Cell wall/membrane/envelope biogenesis	2.2983	0.000541763	0.00276421
PA14_22050	PA3242		Cell wall/membrane/envelope biogenesis	2.29663	0.022122	0.0534404
PA14_25740	PA2962	tmk	Nucleotide transport and metabolism	2.29463	0.144696	0.227586
PA14_32390	PA2494	mexF	Defense mechanisms	2.28819	8.24103e-10	1.9782e-08
PA14_45020	PA1500		Lipid transport and metabolism	2.28794	0.0135299	0.036445
PA14_17150	PA3648	opr86	Cell wall/membrane/envelope biogenesis	2.28361	1.37212e-06	1.66084e-05
PA14_43240	PA1644		General function prediction only	2.28276	0.00608106	0.0196229
PA14_23270	PA3167	serC	Coenzyme transport and metabolism	2.27755	0.0163339	0.0422381
PA14_28680	PA2741	rplT	Translation, ribosomal structure and biogenesis	2.2766	0.195265	0.288911
PA14_25160	PA3007	lexA	Transcription	2.2714	0.0644474	0.121848
PA14_36330	PA2193	hcnA	General function prediction only	2.27026	0.0280739	0.0642965
PA14_25840	PA2953		Energy production and conversion	2.2685	0.0975023	0.168394
PA14_11470	PA4050	pgpA	Lipid transport and metabolism	2.26433	0.0467122	0.0947739
PA14_71460	PA5415	glyA1	Amino acid transport and metabolism	2.2626	0.00335625	0.0120238
PA14_54180	PA0781		Inorganic ion transport and metabolism	2.26043	0.0238475	0.056586
PA14_31690	PA2542		Function unknown	2.25856	7.78999e-07	1.01879e-05
PA14_17370	PA3631		General function prediction only	2.25856	4.95044e-07	6.93672e-06
PA14_68700	PA5200	amgR	Signal transduction mechanisms	2.25555	0.265291	0.3699
PA14_31260				2.25475	0.257777	0.361786
PA14_25110	PA3011	topA	Replication, recombination and repair	2.25361	0.00412444	0.0143073
PA14_34450	PA2332		Transcription	2.25039	0.0128854	0.0351416
PA14_37080	PA2126		Transcription	2.24898	4.85753e-06	5.02445e-05
PA14_23310	PA3164		Function unknown	2.24398	0.019814	0.0490522
PA14_38350	PA2023	galU	Cell wall/membrane/envelope biogenesis	2.23218	0.00172463	0.00697827
PA14_57210	PA4402	argJ	Amino acid transport and metabolism	2.22556	2.18392e-06	2.52527e-05
PA14_30500	PA2597		Lipid transport and metabolism	2.22434	0.000402777	0.00215357
PA14_59820				2.2177	0.0431169	0.0889384
PA14_16430	PA3708	wspA	Cell motility	2.21363	9.307e-17	3.83678e-15
PA14_29530	PA2673		Cell motility	2.21248	0.00075423	0.00361789
PA14_18430	PA3549	algJ	Function unknown	2.2099	0.00445151	0.0152009
PA14_29490	PA2677		Intracellular trafficking, secretion, and vesicular transport	2.20712	0.00865101	0.0257808
PA14_40320	PA1868	xqhA	Intracellular trafficking, secretion, and vesicular transport	2.20586	6.05707e-13	1.98038e-11
PA14_49170	PA1180	phoQ	Signal transduction mechanisms	2.20172	0.0244289	0.0575708
PA14_27770	PA2812		Defense mechanisms	2.1982	3.1761e-06	3.45484e-05
PA14_45830	PA1441		Cell motility	2.19726	0.103295	0.176258
PA14_52050	PA0944	purN	Nucleotide transport and metabolism	2.18809	0.00100164	0.00448685
PA14_20580	PA3364	amiC	Amino acid transport and metabolism	2.18513	0.00900562	0.0265318
PA14_67600	PA5119	glnA	Amino acid transport and metabolism	2.18238	6.34243e-05	0.000471045
PA14_55710	PA4286		Coenzyme transport and metabolism	2.18074	0.0396203	0.0829287
PA14_41780	PA1762		General function prediction only	2.17671	1.56197e-07	2.49607e-06
PA14_22670	PA3212		Secondary metabolites biosynthesis, transport and catabolism	2.17569	0.00247033	0.0093318
PA14_36670	PA2157		Function unknown	2.17547	0.020492	0.0502495
PA14_58970				2.16423	0.19489	0.288656
PA14_61830				2.16423	0.19489	0.288656
PA14_32830				2.15813	0.00185429	0.00738213
PA14_21000	PA3329		Secondary metabolites biosynthesis, transport and catabolism	2.15517	1.99058e-11	5.83731e-10
PA14_35250	PA2267		Transcription	2.15412	0.00216825	0.00843142
PA14_29000	PA2719		General function prediction only	2.15364	0.000121673	0.000807696
PA14_26060	PA2937		Function unknown	2.15359	0.0207752	0.0507253
PA14_32690	PA2470	gtdA	Secondary metabolites biosynthesis, transport and catabolism	2.15304	0.0188171	0.0473046
PA14_08460	PA0660		General function prediction only	2.15181	0.000777623	0.00370576
PA14_35110	PA2278	arsB	Inorganic ion transport and metabolism	2.15094	0.0285793	0.06527
PA14_71390	PA5409		Function unknown	2.14599	0.0834832	0.149655
PA14_31800	PA2533		Amino acid transport and metabolism	2.14554	3.48079e-07	5.14343e-06
PA14_58410	PA4501	opdP	Function unknown	2.14127	0.148857	0.232828
PA14_59870				2.13589	0.0886043	0.156155
PA14_27360	PA2841		Lipid transport and metabolism	2.13398	0.00853117	0.025598
PA14_24380	PA3075		Function unknown	2.13164	2.16381e-06	2.50712e-05
PA14_55900	PA4303	tadZ	Intracellular trafficking, secretion, and vesicular transport	2.13049	1.80797e-05	0.000157512
PA14_16840	PA3674		Function unknown	2.12894	0.0498983	0.099569
PA14_35570	PA2244	pslN	Replication, recombination and repair	2.12738	0.00154505	0.00638328
PA14_15120	PA3785		Function unknown	2.1096	0.00899583	0.0265167
PA14_17130	PA3650	dxr	Lipid transport and metabolism	2.10545	0.21945	0.318474
PA14_09195	PA4233		Carbohydrate transport and metabolism	2.10432	3.16325e-06	3.44746e-05
PA14_25960	PA2945		General function prediction only	2.10319	7.57065e-05	0.000543061
PA14_47310	PA1309		Transcription	2.09856	0.122576	0.200441
PA14_05550	PA0427	oprM	Cell wall/membrane/envelope biogenesis	2.09785	0.0860376	0.15272
PA14_53810	PA0808		Function unknown	2.09771	0.0621498	0.118449
PA14_56360	PA4335		General function prediction only	2.09626	0.0430918	0.0889188
PA14_41060	PA1815	rnhA	Replication, recombination and repair	2.09213	0.163608	0.25088
PA14_27430	PA2835		General function prediction only	2.0891	0.0251945	0.0589842
PA14_38500	PA2010		Transcription	2.0842	0.0071494	0.0221893
PA14_55880	PA4301	tadB	Intracellular trafficking, secretion, and vesicular transport	2.08294	2.20629e-06	2.54596e-05
PA14_26580	PA2898		Function unknown	2.08115	0.0673044	0.125994
PA14_66160	PA5004		Cell wall/membrane/envelope biogenesis	2.07741	0.052937	0.104135
PA14_62880	PA4753		Translation, ribosomal structure and biogenesis	2.07738	0.0854682	0.151946
PA14_39300	PA1949	rbsR	Transcription	2.07087	0.0619993	0.118281
PA14_23800	PA3117	asd	Amino acid transport and metabolism	2.07066	5.2002e-05	0.0003971
PA14_39320	PA1948	rbsC	Carbohydrate transport and metabolism	2.06915	5.16913e-07	7.19003e-06
PA14_37670				2.06682	0.0285967	0.0652836
PA14_57320	PA4410	ddlB	Cell wall/membrane/envelope biogenesis	2.06582	0.000204091	0.00124179
PA14_62620	PA4732	pgi	Carbohydrate transport and metabolism	2.06259	0.02308	0.055169
PA14_16440	PA3707		Cell motility	2.05949	0.00233568	0.00892991
PA14_25140	PA3009		Function unknown	2.05508	0.0318929	0.0709921
PA14_38000				2.05333	0.316587	0.424179
PA14_46270	PA1405		Replication, recombination and repair	2.05064	0.000125361	0.000826392
PA14_47260	PA1313		Carbohydrate transport and metabolism	2.04844	0.109596	0.184192
PA14_35460	PA2252		Amino acid transport and metabolism	2.04549	0.127482	0.206623
PA14_32840				2.04404	0.231403	0.333532
PA14_13460	PA3899		Transcription	2.03971	0.0461942	0.094092
PA14_16530	PA3700	lysS	Translation, ribosomal structure and biogenesis	2.03838	0.0429135	0.0885831
PA14_46840	PA1348		Function unknown	2.03739	0.158617	0.245077
PA14_25550	PA2977	murB	Cell wall/membrane/envelope biogenesis	2.0298	0.214074	0.312114
PA14_70260	PA5321	dut	Nucleotide transport and metabolism	2.02648	0.0504224	0.100298
PA14_57760	PA4446	algW	Posttranslational modification, protein turnover, chaperones	2.02462	0.139319	0.221083
PA14_37680	PA2075		Function unknown	2.02164	3.41322e-05	0.000272339
PA14_32670	PA2471		Secondary metabolites biosynthesis, transport and catabolism	2.01665	0.0437771	0.089974
PA14_28740				2.0159	0.337163	0.445764
PA14_61210	PA4626	hprA	Coenzyme transport and metabolism	2.01577	0.0516209	0.102076
PA14_27900	PA2802		Transcription	2.01491	1.32939e-05	0.000121007
PA14_61660	PA4662	murI	Cell wall/membrane/envelope biogenesis	2.01075	0.123489	0.20132
PA14_59640				2.00237	0.00338236	0.0121097
PA14_37710	PA2071	fusA2	Translation, ribosomal structure and biogenesis	1.99954	0.00452565	0.0153986
PA14_35770				1.995	0.000427953	0.00226899
PA14_46740	PA1357		Function unknown	1.99195	0.15064	0.234985
PA14_50640	PA1063		Function unknown	1.99174	0.00511854	0.0170112
PA14_14780	PA3810	hscA	Posttranslational modification, protein turnover, chaperones	1.99146	0.00276114	0.0102266
PA14_27250	PA2848		Transcription	1.98956	0.104635	0.178064
PA14_32710	PA2468	foxI	Transcription	1.98258	0.0168837	0.0433054
PA14_30270	PA2617	aat	Posttranslational modification, protein turnover, chaperones	1.98019	0.0573039	0.110734
PA14_30200	PA2622	cspD	Transcription	1.97666	0.00173269	0.00699099
PA14_33130	PA2435		Inorganic ion transport and metabolism	1.97651	0.0116764	0.0324192
PA14_57290	PA4408	ftsA	Cell cycle control, cell division, chromosome partitioning	1.97037	0.0726859	0.133606
PA14_08640	PA4278		Function unknown	1.96438	0.0392706	0.0825917
PA14_41490	PA1785		Signal transduction mechanisms	1.96029	0.00236539	0.00900715
PA14_26400	PA2912		Inorganic ion transport and metabolism	1.95883	0.122618	0.20045
PA14_25210	PA3004		Nucleotide transport and metabolism	1.95848	0.00610272	0.0196816
PA14_52260	PA0928	gacS	Signal transduction mechanisms	1.95386	0.00165102	0.00674275
PA14_62410	PA4716		General function prediction only	1.95204	6.69681e-06	6.68389e-05
PA14_44680	PA1527		Cell cycle control, cell division, chromosome partitioning	1.95138	5.12712e-09	1.11329e-07
PA14_51260	PA1011		Cell wall/membrane/envelope biogenesis	1.95076	0.0546637	0.106793
PA14_60250	PA4546	pilS	Signal transduction mechanisms	1.94839	0.125801	0.20454
PA14_31920	PA2525		Cell wall/membrane/envelope biogenesis	1.94484	0.0200205	0.0495202
PA14_30070	PA2633		Intracellular trafficking, secretion, and vesicular transport	1.94472	0.0632661	0.120054
PA14_18700	PA3528	rnt	Replication, recombination and repair	1.9446	0.0883375	0.155865
PA14_50680	PA1059		Inorganic ion transport and metabolism	1.94041	0.26659	0.371178
PA14_50320	PA1089		Amino acid transport and metabolism	1.93526	0.202611	0.297844
PA14_12960	PA3936		Inorganic ion transport and metabolism	1.93244	8.37484e-05	0.000589659
PA14_03880	PA0298	spuB	Amino acid transport and metabolism	1.92623	0.103917	0.177107
PA14_34300	PA2347		Lipid transport and metabolism	1.92583	0.0055137	0.0181105
PA14_60470	PA4569	ispB	Coenzyme transport and metabolism	1.92432	0.000446298	0.00234874
PA14_65605	PA4964	parC	Replication, recombination and repair	1.92129	0.0376927	0.0801323
PA14_63150	PA4776	pmrA	Transcription	1.91401	0.0836183	0.149735
PA14_16330	PA3716		Function unknown	1.91129	0.00962764	0.0280019
PA14_21010	PA3328		Coenzyme transport and metabolism	1.90356	1.47684e-05	0.00013252
PA14_52350	PA0920		Function unknown	1.90276	0.0137943	0.036982
PA14_22240				1.90068	0.00408617	0.0141918
PA14_07530	PA0577	dnaG	Replication, recombination and repair	1.89857	0.0134981	0.0363765
PA14_70550	PA5343		Carbohydrate transport and metabolism	1.89785	0.330143	0.43852
PA14_23620	PA3131		Carbohydrate transport and metabolism	1.89404	0.0097527	0.0282901
PA14_65960	PA4988	waaA	Cell wall/membrane/envelope biogenesis	1.8916	0.269303	0.373583
PA14_31990	PA2521	czcB	Cell wall/membrane/envelope biogenesis	1.89037	0.0240834	0.0570639
PA14_57840	PA4453		Secondary metabolites biosynthesis, transport and catabolism	1.88966	0.131563	0.211668
PA14_55650	PA4282		Replication, recombination and repair	1.88604	0.000869073	0.00402618
PA14_12610	PA3963		Inorganic ion transport and metabolism	1.88436	0.125549	0.204219
PA14_52500	PA0909		Function unknown	1.88164	0.12619	0.205112
PA14_22400	PA3231		Function unknown	1.8781	0.086507	0.153314
PA14_28330				1.87615	0.217739	0.316565
PA14_62040				1.86714	0.0658304	0.124069
PA14_21720	PA3269		Transcription	1.86481	0.011942	0.0329957
PA14_43130	PA1654		Amino acid transport and metabolism	1.8616	0.104868	0.178321
PA14_15160				1.85458	0.00425332	0.014645
PA14_35980				1.85276	0.271726	0.376292
PA14_17070	PA3655	tsf	Translation, ribosomal structure and biogenesis	1.85119	0.293782	0.399266
PA14_02060	PA0165		Cell wall/membrane/envelope biogenesis	1.85086	0.273507	0.37794
PA14_20970	PA3331		Secondary metabolites biosynthesis, transport and catabolism	1.85041	0.0629193	0.119531
PA14_07630	PA0585		Function unknown	1.84832	0.194009	0.287726
PA14_25660	PA2967	fabG	Lipid transport and metabolism	1.8463	0.313766	0.420914
PA14_55860	PA4300	tadC	Cell motility	1.84609	0.0387109	0.0817005
PA14_38170	PA2038		Function unknown	1.83302	0.0790709	0.143032
PA14_56420	PA4340		Function unknown	1.83192	0.00909143	0.0267293
PA14_40440	PA1859		Transcription	1.83163	0.20848	0.304989
PA14_50950	PA1034		Function unknown	1.83145	0.0626218	0.119109
PA14_43200	PA1647		Inorganic ion transport and metabolism	1.83072	0.0210269	0.0511643
PA14_43480	PA1627		Transcription	1.82989	0.0113031	0.0316454
PA14_35150	PA2275		General function prediction only	1.82677	0.000684983	0.00334495
PA14_37810	PA2064	pcoB	Inorganic ion transport and metabolism	1.82589	0.186629	0.278857
PA14_41050	PA1816	dnaQ	Replication, recombination and repair	1.82435	0.265413	0.3699
PA14_42000	PA1743		Function unknown	1.82283	0.225247	0.326064
PA14_68200	PA5163	rmlA	Cell wall/membrane/envelope biogenesis	1.82188	0.156299	0.242351
PA14_24980	PA3022		General function prediction only	1.82079	0.0141396	0.0376592
PA14_15140	PA3783		Secondary metabolites biosynthesis, transport and catabolism	1.81912	0.065159	0.123071
PA14_18210	PA3564		Replication, recombination and repair	1.81874	0.148889	0.232828
PA14_39830	PA1909		Function unknown	1.81852	1.02647e-05	9.55745e-05
PA14_45050	PA1498	pykF	Carbohydrate transport and metabolism	1.8176	0.00250272	0.00943537
PA14_22650	PA3214		General function prediction only	1.81724	0.160081	0.246602
PA14_57410	PA4417	murE	Cell wall/membrane/envelope biogenesis	1.81329	0.0583206	0.112432
PA14_00360	PA0030		Amino acid transport and metabolism	1.81322	0.34847	0.456364
PA14_35640	PA2239	pslI	Cell wall/membrane/envelope biogenesis	1.81038	0.0612984	0.117219
PA14_49920	PA1117		Function unknown	1.80976	0.0111955	0.0314059
PA14_69570	PA5268	corA	Inorganic ion transport and metabolism	1.80903	0.26515	0.369896
PA14_34110	PA2362		Function unknown	1.80835	0.121786	0.19955
PA14_48170	PA1242		Posttranslational modification, protein turnover, chaperones	1.80831	0.117912	0.194586
PA14_55400				1.80421	0.0901377	0.158367
PA14_66170	PA5005		Posttranslational modification, protein turnover, chaperones	1.79271	0.000296501	0.00168008
PA14_49420	PA1158		Signal transduction mechanisms	1.78883	0.00878123	0.0260461
PA14_64335	PA4864	ureD	Posttranslational modification, protein turnover, chaperones	1.78714	0.00992888	0.0286582
PA14_07170	PA0551	epd	Carbohydrate transport and metabolism	1.7854	0.0220662	0.0533508
PA14_37410	PA2095		Function unknown	1.78234	0.0162619	0.0421093
PA14_23250	PA3169		Translation, ribosomal structure and biogenesis	1.78097	0.151054	0.235502
PA14_33060	PA2440		Function unknown	1.77917	0.0537384	0.105493
PA14_14280	PA3845		Transcription	1.77769	0.00314397	0.0113534
PA14_39560	PA1930		Cell motility	1.77382	0.0674423	0.126169
PA14_26280	PA2920		Signal transduction mechanisms	1.77382	0.0390153	0.0821459
PA14_62300	PA4708	phuT	Inorganic ion transport and metabolism	1.77092	0.00767194	0.023516
PA14_27940	PA2798		Signal transduction mechanisms	1.77027	0.117672	0.194378
PA14_36460	PA2175		Function unknown	1.76782	0.0115521	0.0321683
PA14_33700	PA2396	pvdF	Nucleotide transport and metabolism	1.76642	0.0109475	0.0308471
PA14_66800	PA5055		Function unknown	1.76571	0.113399	0.188965
PA14_23770	PA3119		Coenzyme transport and metabolism	1.76086	0.299061	0.405005
PA14_33710	PA2395	pvdO	Function unknown	1.7596	0.00144664	0.00603835
PA14_08870	PA4261	rplW	Translation, ribosomal structure and biogenesis	1.75788	0.399618	NA
PA14_08950	PA4253	rplN	Translation, ribosomal structure and biogenesis	1.75788	0.399618	NA
PA14_08980	PA4250	rpsN	Translation, ribosomal structure and biogenesis	1.75788	0.399618	NA
PA14_09010	PA4247	rplR	Translation, ribosomal structure and biogenesis	1.75788	0.399618	NA
PA14_10490	PA4134		Function unknown	1.75788	0.399618	NA
PA14_11460	PA4051	thiL	Coenzyme transport and metabolism	1.75788	0.399618	NA
PA14_15980	PA3744	rimM	Translation, ribosomal structure and biogenesis	1.75788	0.399618	NA
PA14_30950				1.75788	0.399618	NA
PA14_34460	PA2331		Function unknown	1.75788	0.399618	NA
PA14_36530	PA2169		Function unknown	1.75788	0.399618	NA
PA14_39670				1.75788	0.399618	NA
PA14_44270	PA1564		Posttranslational modification, protein turnover, chaperones	1.75788	0.399618	NA
PA14_55260	PA0700		Function unknown	1.75788	0.399618	NA
PA14_58170	PA4482	gatC	Translation, ribosomal structure and biogenesis	1.75788	0.399618	NA
PA14_58940				1.75788	0.399618	NA
PA14_58980				1.75788	0.399618	NA
PA14_61670	PA4663	moeB	Coenzyme transport and metabolism	1.75788	0.399618	NA
PA14_73230	PA5553	atpC	Energy production and conversion	1.75788	0.399618	NA
PA14_41320				1.75788	0.399618	NA
PA14_52550				1.75788	0.399618	NA
PA14_47520	PA1290		Transcription	1.7567	0.00295278	0.0107889
PA14_33520	PA2411		Secondary metabolites biosynthesis, transport and catabolism	1.75425	0.0953511	0.165584
PA14_65160	PA4933		Function unknown	1.74988	0.0502149	0.0999904
PA14_17420	PA3627	ygbB	Lipid transport and metabolism	1.74744	0.307562	0.41443
PA14_52090	PA0940		Function unknown	1.73982	0.216417	0.315045
PA14_24840	PA3034		Transcription	1.73965	0.0337295	0.0738148
PA14_51780	PA0967	ruvB	Replication, recombination and repair	1.73564	0.29246	0.39842
PA14_63360	PA4795		General function prediction only	1.73524	0.349359	0.456687
PA14_72480	PA5492		General function prediction only	1.73524	0.349359	0.456687
PA14_37850	PA2060		General function prediction only	1.73191	0.0255468	0.0595151
PA14_46900	PA1343		Function unknown	1.73035	0.00132051	0.0055765
PA14_20530				1.7293	0.258419	0.362105
PA14_23450				1.72871	0.139506	0.221257
PA14_39460	PA1940		Inorganic ion transport and metabolism	1.72759	0.0561749	0.108993
PA14_67210				1.7238	0.0593249	0.114104
PA14_22250				1.71822	0.162318	0.249238
PA14_38490	PA2011	liuE	Amino acid transport and metabolism	1.71458	0.00736427	0.0227198
PA14_15630				1.71386	0.000130867	0.000855749
PA14_49820	PA1125		Transcription	1.71088	0.184495	0.276208
PA14_32590	PA2478		Energy production and conversion	1.70848	9.51494e-05	0.000656127
PA14_25420	PA2989		Function unknown	1.70638	0.00895768	0.0264317
PA14_36930	PA2136		Function unknown	1.70542	0.255066	0.359799
PA14_54760	PA0736		Function unknown	1.70153	0.000785387	0.00372649
PA14_11845	PA4020	mpl	Cell wall/membrane/envelope biogenesis	1.69737	0.0620362	0.118312
PA14_41480	PA1786		Inorganic ion transport and metabolism	1.69316	0.0224289	0.0539525
PA14_57950	PA4463		Translation, ribosomal structure and biogenesis	1.68684	0.0179292	0.0454339
PA14_29620	PA2665		Transcription	1.68321	0.00114829	0.00497914
PA14_22140				1.67884	0.0608509	0.116481
PA14_22460	PA3226		General function prediction only	1.67227	0.152114	0.23683
PA14_33320				1.66994	0.128609	0.207729
PA14_34100	PA2363		Function unknown	1.66634	0.123029	0.20095
PA14_31480	PA2556		Transcription	1.6652	0.0201957	0.049867
PA14_26910	PA2875		General function prediction only	1.66516	0.121573	0.199259
PA14_58960				1.66366	0.333623	0.441901
PA14_62930	PA4758	carA	Amino acid transport and metabolism	1.65824	0.100657	0.172728
PA14_02610	PA0213		Function unknown	1.65803	0.427018	NA
PA14_07560	PA0579	rpsU	Translation, ribosomal structure and biogenesis	1.65803	0.427018	NA
PA14_11450	PA4052	nusB	Transcription	1.65803	0.427018	NA
PA14_12120	PA3997	lipB	Coenzyme transport and metabolism	1.65803	0.427018	NA
PA14_15530				1.65803	0.427018	NA
PA14_16000	PA3742	rplS	Translation, ribosomal structure and biogenesis	1.65803	0.427018	NA
PA14_19590	PA3441		Coenzyme transport and metabolism	1.65803	0.427018	NA
PA14_22230				1.65803	0.427018	NA
PA14_29600	PA2666		Coenzyme transport and metabolism	1.65803	0.427018	NA
PA14_31250				1.65803	0.427018	NA
PA14_33300				1.65803	0.427018	NA
PA14_34030	PA2367		Function unknown	1.65803	0.427018	NA
PA14_41540	PA1780	nirD	Inorganic ion transport and metabolism	1.65803	0.427018	NA
PA14_42280	PA1722	pscI	Function unknown	1.65803	0.427018	NA
PA14_42540	PA1699		Function unknown	1.65803	0.427018	NA
PA14_45340	PA1478		Intracellular trafficking, secretion, and vesicular transport	1.65803	0.427018	NA
PA14_48900				1.65803	0.427018	NA
PA14_49860				1.65803	0.427018	NA
PA14_60360	PA4559	lspA	Intracellular trafficking, secretion, and vesicular transport	1.65803	0.427018	NA
PA14_62740	PA4743	rbfA	Translation, ribosomal structure and biogenesis	1.65803	0.427018	NA
PA14_01330	PA0109		Function unknown	1.65676	0.0690622	0.128565
PA14_07990	PA0614		Function unknown	1.65554	0.253993	0.358908
PA14_64400	PA4869		Function unknown	1.65413	0.137695	0.219302
PA14_58260	PA4490		Function unknown	1.64823	0.00405031	0.0140759
PA14_14890	PA3802	hisS	Translation, ribosomal structure and biogenesis	1.64476	0.0331402	0.0728777
PA14_19770	PA3424		Amino acid transport and metabolism	1.64429	0.192116	0.285738
PA14_51710	PA0973	oprL	Cell wall/membrane/envelope biogenesis	1.6418	0.327005	0.435063
PA14_02970	PA0239		Carbohydrate transport and metabolism	1.6396	0.114617	0.190549
PA14_48340	PA1232		Function unknown	1.63169	0.00173617	0.00700006
PA14_23690	PA3125		Amino acid transport and metabolism	1.63127	0.226374	0.327445
PA14_16790	PA3678		Transcription	1.63081	0.274137	0.37826
PA14_71640	PA5428		Transcription	1.6291	0.00574691	0.0187038
PA14_09980	PA4167		General function prediction only	1.62487	3.29713e-07	4.89748e-06
PA14_55690	PA4285	recC	Replication, recombination and repair	1.62262	0.281389	0.386578
PA14_34370	PA2341		Amino acid transport and metabolism	1.62183	0.0287148	0.0654482
PA14_50480	PA1077	flgB	Cell motility	1.62178	0.0902242	0.158419
PA14_32880	PA2454		General function prediction only	1.62072	0.0360306	0.0777611
PA14_53970	PA0794		Energy production and conversion	1.61688	0.0109118	0.0307769
PA14_21230	PA3308		Transcription	1.61478	0.0188684	0.0473917
PA14_29130	PA2707		General function prediction only	1.61295	0.0871698	0.154247
PA14_21550	PA3285		Transcription	1.6123	0.0406717	0.084755
PA14_23110	PA3179		Translation, ribosomal structure and biogenesis	1.61119	0.038754	0.081719
PA14_46850	PA1347		Transcription	1.61087	0.144118	0.226801
PA14_37140	PA2121		Transcription	1.61032	0.0748531	0.136769
PA14_23460				1.60725	0.0392408	0.0825595
PA14_22680	PA3211		Secondary metabolites biosynthesis, transport and catabolism	1.6064	0.141409	0.223465
PA14_20510				1.60507	0.121134	0.198711
PA14_26330	PA2917		Function unknown	1.60458	0.00348114	0.0124009
PA14_62450	PA4720	trmA	Translation, ribosomal structure and biogenesis	1.60321	0.0017403	0.00701172
PA14_21580	PA3283		Function unknown	1.602	0.290574	0.396897
PA14_60380	PA4561	ribF	Coenzyme transport and metabolism	1.59909	0.158465	0.245041
PA14_38840	PA1984	exaC	Energy production and conversion	1.59726	0.351013	0.458324
PA14_42950	PA1665		Signal transduction mechanisms	1.59726	0.351013	0.458324
PA14_26110	PA2933		Carbohydrate transport and metabolism	1.59356	0.00861101	0.0257265
PA14_25710	PA2964	pabC	Amino acid transport and metabolism	1.59179	0.158137	0.244667
PA14_40070	PA1890		Posttranslational modification, protein turnover, chaperones	1.58653	0.0771787	0.140233
PA14_38780	PA1989	pqqE	General function prediction only	1.58532	0.0440599	0.0903919
PA14_14470	PA3831	pepA	Amino acid transport and metabolism	1.58436	0.00735141	0.0226925
PA14_41520	PA1782		Replication, recombination and repair	1.58145	0.0498834	0.099569
PA14_42850	PA1674	folE2	Coenzyme transport and metabolism	1.5811	0.313047	0.420227
PA14_64060	PA4844		Signal transduction mechanisms	1.57986	0.130987	0.210861
PA14_57110	PA4394		Cell wall/membrane/envelope biogenesis	1.57966	0.0497805	0.0994037
PA14_09380	PA4218		Function unknown	1.57905	0.0276281	0.0635571
PA14_61840	PA4674		General function prediction only	1.5763	0.0565968	0.109629
PA14_23380				1.57564	0.0747235	0.136601
PA14_53410	PA0839		Transcription	1.57548	0.0010064	0.00450463
PA14_31470	PA2557		Lipid transport and metabolism	1.57268	0.00193595	0.00763775
PA14_68330	PA5171	arcA	Amino acid transport and metabolism	1.57156	0.00423458	0.0146076
PA14_64470	PA4875		Function unknown	1.57142	0.00648867	0.0206714
PA14_39850	PA1908		Carbohydrate transport and metabolism	1.56909	0.303767	0.410093
PA14_57540	PA4429		Energy production and conversion	1.56856	0.218395	0.317356
PA14_55790	PA4294		Function unknown	1.56614	0.168809	0.256746
PA14_10270	PA4149		Function unknown	1.56597	0.352151	0.459493
PA14_63640	PA4814	fadH2	General function prediction only	1.56427	1.80284e-05	0.000157306
PA14_40210	PA1879		Transcription	1.56249	0.270036	0.374418
PA14_42160	PA1730		Function unknown	1.5572	4.42979e-05	0.000345221
PA14_19580	PA3442		Inorganic ion transport and metabolism	1.55169	0.0902691	0.158419
PA14_51900	PA0956	proS	Translation, ribosomal structure and biogenesis	1.55072	0.134456	0.215229
PA14_05860	PA0449		Lipid transport and metabolism	1.55019	0.247222	0.351348
PA14_35490	PA2250	lpdV	Energy production and conversion	1.54988	0.0259205	0.0602868
PA14_29230	PA2699		General function prediction only	1.54872	0.240078	0.343426
PA14_10870	PA4099		Cell wall/membrane/envelope biogenesis	1.54862	0.00509729	0.0169767
PA14_42030	PA1740		Carbohydrate transport and metabolism	1.54271	0.00984327	0.0284545
PA14_28120	PA2781		Function unknown	1.54041	0.159266	0.245484
PA14_28090	PA2784		Function unknown	1.53996	0.0158894	0.0412761
PA14_22690	PA3210	trkH	Inorganic ion transport and metabolism	1.53499	0.225387	0.326183
PA14_21850	PA3260		Transcription	1.53213	0.0195071	0.0484822
PA14_60420	PA4565	proB	Amino acid transport and metabolism	1.53178	0.020468	0.0502495
PA14_64300	PA4861		General function prediction only	1.53021	0.0967467	0.167394
PA14_54150	PA0783	putP	Amino acid transport and metabolism	1.52753	0.349285	0.456687
PA14_48040	PA1250	aprI	Function unknown	1.52692	0.0817611	0.147196
PA14_00430	PA0034		Transcription	1.52509	0.304336	0.410666
PA14_47040	PA1331		Inorganic ion transport and metabolism	1.52494	0.0545724	0.106688
PA14_73220	PA5552	glmU	Cell wall/membrane/envelope biogenesis	1.52334	0.250516	0.3547
PA14_31390	PA2562		Function unknown	1.5194	0.233349	0.335317
PA14_41840	PA1756	cysH	Coenzyme transport and metabolism	1.51466	0.0029574	0.0107989
PA14_41150	PA1808		General function prediction only	1.51443	0.0214524	0.0521326
PA14_27580	PA2821		Posttranslational modification, protein turnover, chaperones	1.51384	0.0485736	0.0977486
PA14_14460	PA3832	holC	Replication, recombination and repair	1.5133	0.089835	0.15798
PA14_42680	PA1688		Carbohydrate transport and metabolism	1.51019	0.0514957	0.102005
PA14_09950	PA4170		Posttranslational modification, protein turnover, chaperones	1.51002	0.0253178	0.0591648
PA14_33250	PA2427		Function unknown	1.50655	0.311815	0.419267
PA14_15990	PA3743	trmD	Translation, ribosomal structure and biogenesis	1.50468	0.471123	NA
PA14_33230	PA2429		Function unknown	1.50468	0.471123	NA
PA14_34020	PA2368		Function unknown	1.50468	0.471123	NA
PA14_36780	PA2148		Function unknown	1.50468	0.471123	NA
PA14_41400	PA1792		Function unknown	1.50468	0.471123	NA
PA14_65380	PA4948		General function prediction only	1.50468	0.471123	NA
PA14_66010	PA4992		Energy production and conversion	1.50248	0.346684	0.454549
PA14_55360	PA0693	exbB2	Intracellular trafficking, secretion, and vesicular transport	1.50193	0.00472436	0.0159318
PA14_52910	PA0878		Function unknown	1.50057	0.0356813	0.0771536
PA14_30310	PA2614	lolA	Cell wall/membrane/envelope biogenesis	1.49871	0.422326	0.528163
PA14_52440	PA0914		Function unknown	1.49614	0.19041	0.283497
PA14_37520	PA2087		Function unknown	1.49443	0.232876	0.334808
PA14_55180	PA0705	migA	Cell wall/membrane/envelope biogenesis	1.48833	7.08081e-05	0.00051381
PA14_20230	PA3391	nosR	Energy production and conversion	1.48535	0.0222716	0.0536422
PA14_51250	PA1012		General function prediction only	1.48171	0.0469076	0.0950686
PA14_29180	PA2704		Transcription	1.47972	0.054943	0.107118
PA14_41160	PA1807		General function prediction only	1.4797	0.00204302	0.00801018
PA14_29480	PA2678		Cell wall/membrane/envelope biogenesis	1.47507	0.010828	0.0305709
PA14_21480	PA3291		Function unknown	1.47303	0.0484903	0.0976499
PA14_41390	PA1793	ppiB	Posttranslational modification, protein turnover, chaperones	1.47204	0.318905	0.426682
PA14_63450				1.47192	0.000888885	0.00409463
PA14_26850	PA2880		Function unknown	1.47061	0.0405394	0.0845722
PA14_69450	PA5260	hemC	Coenzyme transport and metabolism	1.47032	0.216379	0.315045
PA14_04930	PA0376	rpoH	Transcription	1.46761	0.0141971	0.037773
PA14_42310	PA1719	pscF	Function unknown	1.46501	0.188798	0.281692
PA14_28510	PA2752		Function unknown	1.46444	0.242527	0.346146
PA14_34000	PA2370		Function unknown	1.46326	0.318454	0.426279
PA14_21560				1.46192	0.411889	0.519037
PA14_13030	PA3930	cioA	Energy production and conversion	1.45977	0.139896	0.221691
PA14_40330	PA1867	xphA	Intracellular trafficking, secretion, and vesicular transport	1.45966	0.104508	0.177901
PA14_50560	PA1070	braG	Amino acid transport and metabolism	1.45609	0.0176367	0.0448126
PA14_27350	PA2842		Amino acid transport and metabolism	1.45423	0.0837845	0.149856
PA14_37090	PA2125		Energy production and conversion	1.45345	0.00846939	0.0254395
PA14_29800	PA2652		Cell motility	1.45258	0.0561923	0.108993
PA14_33550	PA2408		Inorganic ion transport and metabolism	1.45133	0.418791	0.524203
PA14_48230				1.45133	0.418791	0.524203
PA14_43730	PA1606		Function unknown	1.44882	0.0617868	0.117955
PA14_16980	PA3663		General function prediction only	1.44754	0.0607729	0.116449
PA14_59720				1.44505	0.258668	0.362365
PA14_22570	PA3221	csaA	General function prediction only	1.44103	0.217161	0.316047
PA14_46460				1.441	0.0478865	0.0966052
PA14_64640	PA4890	desT	Transcription	1.4385	0.0351091	0.0761478
PA14_08840	PA4264	rpsJ	Translation, ribosomal structure and biogenesis	1.4375	0.491195	NA
PA14_22160				1.4375	0.491195	NA
PA14_30930				1.4375	0.491195	NA
PA14_34490	PA2330		Lipid transport and metabolism	1.4375	0.491195	NA
PA14_34640	PA2321		Carbohydrate transport and metabolism	1.4375	0.491195	NA
PA14_27610				1.4375	0.491195	NA
PA14_23900	PA3109		General function prediction only	1.43612	0.10206	0.17478
PA14_36660	PA2158		Amino acid transport and metabolism	1.43525	0.0602982	0.115656
PA14_62150	PA4695	ilvH	Amino acid transport and metabolism	1.43406	0.343574	0.451669
PA14_72560	PA5499	np20	Inorganic ion transport and metabolism	1.43311	0.00612871	0.019743
PA14_46680	PA1361		Defense mechanisms	1.42469	0.0203038	0.0499604
PA14_26450	PA2910		Function unknown	1.42432	0.128217	0.207341
PA14_35030	PA2285		Function unknown	1.42317	0.0231687	0.0553112
PA14_00180	PA0017		Translation, ribosomal structure and biogenesis	1.41711	0.175361	0.265045
PA14_14750	PA3812	iscA	Function unknown	1.41243	0.375219	0.48385
PA14_25400	PA2990		Energy production and conversion	1.40997	0.0730668	0.134046
PA14_58560	PA4513		Function unknown	1.40967	0.378011	0.486209
PA14_17910	PA3586		General function prediction only	1.40611	0.156622	0.242654
PA14_47950	PA1257		Amino acid transport and metabolism	1.4043	0.189564	0.282459
PA14_31400	PA2561		Cell motility	1.39904	0.0153297	0.0401708
PA14_30040	PA2635		General function prediction only	1.39885	0.273998	0.37816
PA14_48660	PA1209		Function unknown	1.39767	0.0307897	0.0690431
PA14_22590	PA3219		Function unknown	1.39631	0.0118872	0.0328761
PA14_47960	PA1256		Amino acid transport and metabolism	1.39217	0.119045	0.196077
PA14_59900				1.39083	0.00182589	0.0072919
PA14_11380	PA4057	nrdR	Transcription	1.38902	0.136228	0.217208
PA14_41690	PA1768		Posttranslational modification, protein turnover, chaperones	1.38838	0.141692	0.223727
PA14_47810	PA1270		Function unknown	1.38768	0.024803	0.0582172
PA14_22010	PA3245	minE	Cell cycle control, cell division, chromosome partitioning	1.38715	0.504274	0.605618
PA14_49270	PA1172	napC	Energy production and conversion	1.383	0.341986	0.450048
PA14_36070	PA2215		General function prediction only	1.38038	0.122223	0.200037
PA14_12440	PA3973		Transcription	1.37935	0.0440447	0.0903919
PA14_14610	PA3822		Intracellular trafficking, secretion, and vesicular transport	1.37683	0.509703	NA
PA14_29440	PA2681		Transcription	1.37683	0.509703	NA
PA14_30400	PA2605		Inorganic ion transport and metabolism	1.37683	0.509703	NA
PA14_37510	PA2088		Secondary metabolites biosynthesis, transport and catabolism	1.37683	0.509703	NA
PA14_40520	PA1855		Function unknown	1.37683	0.509703	NA
PA14_42730	PA1684		Function unknown	1.37683	0.509703	NA
PA14_66150	PA5003		Cell wall/membrane/envelope biogenesis	1.37683	0.509703	NA
PA14_37400	PA2096		Transcription	1.37627	0.368374	0.476615
PA14_34340	PA2344	mtlZ	Carbohydrate transport and metabolism	1.37453	0.0679685	0.127028
PA14_54480	PA0759		General function prediction only	1.37065	0.273356	0.377824
PA14_46100	PA1419		Nucleotide transport and metabolism	1.37055	0.031158	0.0697041
PA14_56100	PA4318		Function unknown	1.3649	0.0636161	0.120597
PA14_49440	PA1157		Signal transduction mechanisms	1.35364	0.124354	0.202591
PA14_20810	PA3344	recQ	Transcription	1.35334	0.0070905	0.0220471
PA14_16090	PA3735	thrC	Amino acid transport and metabolism	1.35263	0.0203406	0.049986
PA14_25490	PA2983		Intracellular trafficking, secretion, and vesicular transport	1.35081	0.244164	0.347784
PA14_21160	PA3314		Inorganic ion transport and metabolism	1.34993	0.209851	0.306664
PA14_54920				1.33962	0.466396	0.57024
PA14_44690	PA1526		Transcription	1.33357	0.106583	0.1803
PA14_39250	PA1953		General function prediction only	1.3334	0.085056	0.151439
PA14_50280	PA1093		Cell motility	1.33241	0.184809	0.276533
PA14_26890	PA2876	pyrF	Nucleotide transport and metabolism	1.32864	0.524655	NA
PA14_29710	PA2659		Function unknown	1.32864	0.524655	NA
PA14_42290	PA1721	pscH	Function unknown	1.32864	0.524655	NA
PA14_49510				1.32864	0.524655	NA
PA14_58930				1.32864	0.524655	NA
PA14_19330	PA3463		Function unknown	1.32575	0.154469	0.239971
PA14_39260	PA1952		Function unknown	1.31605	0.480518	0.584366
PA14_33150	PA2434		Function unknown	1.30755	0.486155	0.589276
PA14_23610	PA3132		General function prediction only	1.30584	0.0150064	0.0394689
PA14_72590	PA5501	znuB	Inorganic ion transport and metabolism	1.2972	0.292199	0.398161
PA14_06060	PA0463	creB	Signal transduction mechanisms	1.29634	0.01581	0.0411452
PA14_63060	PA4768	smpB	Posttranslational modification, protein turnover, chaperones	1.29204	0.068566	0.127809
PA14_33330				1.29081	0.154021	0.239406
PA14_27050	PA2865		Cell wall/membrane/envelope biogenesis	1.2884	0.00568283	0.0185483
PA14_49720	PA1134		Function unknown	1.28693	0.218476	0.317392
PA14_33290	PA2423		Transcription	1.28387	0.0353268	0.0765616
PA14_44200	PA1568		Translation, ribosomal structure and biogenesis	1.28295	0.388524	0.496699
PA14_09150	PA4236	katA	Inorganic ion transport and metabolism	1.28122	0.111373	0.186408
PA14_00280	PA0024	hemF	Coenzyme transport and metabolism	1.27757	0.540739	NA
PA14_27210	PA2851	efp	Translation, ribosomal structure and biogenesis	1.27757	0.540739	NA
PA14_29750	PA2655		Function unknown	1.27757	0.540739	NA
PA14_36770	PA2149		Function unknown	1.27757	0.540739	NA
PA14_37220	PA2115		Transcription	1.27757	0.540739	NA
PA14_48960	PA0721		Function unknown	1.27757	0.540739	NA
PA14_54330	PA0770	rnc	Transcription	1.27757	0.540739	NA
PA14_31310	PA2568		Function unknown	1.27706	0.00299815	0.0108924
PA14_34700	PA2315		Defense mechanisms	1.277	0.163841	0.251075
PA14_18470	PA3547	algL	Function unknown	1.2757	0.0929956	0.162186
PA14_32300	PA2502		Transcription	1.27372	0.142887	0.225363
PA14_06710	PA0515		Transcription	1.27318	0.0546945	0.106817
PA14_29760	PA2654		Cell motility	1.27238	0.261651	0.365913
PA14_44460	PA1547		Function unknown	1.27198	0.465573	0.569356
PA14_26260	PA2922		General function prediction only	1.27154	0.322667	0.430399
PA14_27020	PA2866	mttC	Replication, recombination and repair	1.27079	0.137956	0.219657
PA14_25510	PA2981	lpxK	Cell wall/membrane/envelope biogenesis	1.26902	0.482602	0.585774
PA14_20050	PA3404		Intracellular trafficking, secretion, and vesicular transport	1.26704	0.243923	0.347594
PA14_31380	PA2563		Inorganic ion transport and metabolism	1.26584	0.0136624	0.0367323
PA14_29850	PA2649	nuoN	Energy production and conversion	1.26305	0.505718	0.606806
PA14_67310	PA5097		Amino acid transport and metabolism	1.26178	0.416317	0.522717
PA14_38930	PA1978		Signal transduction mechanisms	1.2613	0.338935	0.446963
PA14_58570	PA4514		Inorganic ion transport and metabolism	1.26049	0.191181	0.28457
PA14_31870	PA2528		Cell wall/membrane/envelope biogenesis	1.25981	0.0133164	0.0359548
PA14_42700	PA1686	alkA	Replication, recombination and repair	1.25675	0.267592	0.371923
PA14_37310	PA2110		Amino acid transport and metabolism	1.25442	0.411927	0.519037
PA14_31060				1.25407	0.396477	0.504035
PA14_43910	PA1591		Function unknown	1.25119	0.0398987	0.0833579
PA14_58180	PA4483	gatA	Translation, ribosomal structure and biogenesis	1.24899	0.418783	0.524203
PA14_10750	PA4113		Carbohydrate transport and metabolism	1.24878	9.5761e-05	0.000658748
PA14_21540	PA3286		Lipid transport and metabolism	1.24867	0.109588	0.184192
PA14_24510	PA3061	pelD	Signal transduction mechanisms	1.24725	0.0553382	0.107704
PA14_47640	PA1282		General function prediction only	1.24494	0.192914	0.286626
PA14_10210	PA4155		Energy production and conversion	1.24084	0.0851493	0.151522
PA14_41420	PA1791		Posttranslational modification, protein turnover, chaperones	1.24078	0.0189273	0.0474746
PA14_35050	PA2283		Posttranslational modification, protein turnover, chaperones	1.23974	0.0462683	0.0941754
PA14_26690	PA2890	atuE	Lipid transport and metabolism	1.23656	0.245353	0.349215
PA14_55060				1.23155	0.113212	0.188764
PA14_07970	PA0612	ptrB	Signal transduction mechanisms	1.2303	0.555839	NA
PA14_42300	PA1720	pscG	Function unknown	1.2303	0.555839	NA
PA14_66920	PA5065	ubiB	General function prediction only	1.2303	0.555839	NA
PA14_63250	PA4785		Lipid transport and metabolism	1.2289	0.349149	0.456687
PA14_32660	PA2472		Carbohydrate transport and metabolism	1.22842	0.0515402	0.102022
PA14_29410	PA2683		Amino acid transport and metabolism	1.22414	0.167855	0.255465
PA14_35370	PA2259	ptxS	Transcription	1.22276	0.0593456	0.114104
PA14_38590	PA2003	bdhA	Lipid transport and metabolism	1.22265	0.496796	0.598914
PA14_57650	PA4438		General function prediction only	1.22254	0.248756	0.352735
PA14_56470	PA4343		Amino acid transport and metabolism	1.22235	0.283336	0.38878
PA14_61370	PA4637		Function unknown	1.21475	0.502334	0.604181
PA14_59860				1.21147	0.171424	0.260062
PA14_59220	PA0985	pyoS5	Function unknown	1.21119	0.0490536	0.0984012
PA14_51080	PA1024		General function prediction only	1.21087	0.26315	0.367648
PA14_71080	PA5381		Function unknown	1.20979	0.233896	0.33585
PA14_41190	PA1805	ppiD	Posttranslational modification, protein turnover, chaperones	1.20962	0.268316	0.372396
PA14_57780	PA4448	hisD	Amino acid transport and metabolism	1.20937	0.424582	0.530518
PA14_70200	PA5317		Amino acid transport and metabolism	1.20822	0.000198617	0.0012145
PA14_39210	PA1957		Coenzyme transport and metabolism	1.20564	0.265436	0.3699
PA14_53200	PA0856		Function unknown	1.20556	0.218531	0.317392
PA14_29770	PA2653		General function prediction only	1.20413	0.0794026	0.143449
PA14_34830	PA2303	ambD	Secondary metabolites biosynthesis, transport and catabolism	1.20207	0.136167	0.217172
PA14_54270	PA0774		Secondary metabolites biosynthesis, transport and catabolism	1.20115	0.0808165	0.145772
PA14_06770	PA0520	nirQ	General function prediction only	1.19573	0.420022	0.525628
PA14_37200	PA2117		Function unknown	1.19062	0.179825	0.270499
PA14_67410	PA5104		Function unknown	1.1893	0.38255	0.490828
PA14_15050	PA3791		Function unknown	1.1863	0.570073	NA
PA14_17330	PA3634		Cell cycle control, cell division, chromosome partitioning	1.1863	0.570073	NA
PA14_39090	PA1967		Function unknown	1.1863	0.570073	NA
PA14_21290	PA3304		Defense mechanisms	1.18462	0.000218981	0.00130999
PA14_35140	PA2276		Transcription	1.1843	0.26818	0.372298
PA14_10800	PA4109	ampR	Transcription	1.18412	0.255313	0.359969
PA14_73350	PA5563	soj	Cell cycle control, cell division, chromosome partitioning	1.18302	0.00906466	0.0266781
PA14_37210	PA2116		Function unknown	1.18151	0.310156	0.41743
PA14_33980				1.1791	0.0895764	0.157722
PA14_14400				1.17601	0.444923	0.54978
PA14_10790	PA4110	ampC	Defense mechanisms	1.17413	0.16398	0.251075
PA14_39160	PA1961		Transcription	1.17412	0.273854	0.378147
PA14_68110	PA5157		Transcription	1.17234	0.141329	0.223402
PA14_31240				1.17183	0.411794	0.519037
PA14_21590	PA3282		Function unknown	1.17166	0.399034	0.506833
PA14_56140	PA4321		Function unknown	1.17123	0.0447625	0.0915691
PA14_40110	PA1887		Function unknown	1.16793	0.286606	0.392042
PA14_20780	PA3346		Signal transduction mechanisms	1.16571	0.433053	0.538736
PA14_43160	PA1651		Secondary metabolites biosynthesis, transport and catabolism	1.16464	0.186706	0.278857
PA14_07470				1.16329	0.521306	0.620312
PA14_25970	PA2944	cobN	Coenzyme transport and metabolism	1.16264	0.0162183	0.0420155
PA14_36605	PA2162		Carbohydrate transport and metabolism	1.16056	0.127214	0.206483
PA14_07730	PA0592	ksgA	Translation, ribosomal structure and biogenesis	1.15864	0.511242	0.611792
PA14_26980	PA2869		Function unknown	1.15724	0.0097949	0.0283723
PA14_09200	PA4232	ssb	Replication, recombination and repair	1.15442	0.455481	0.559299
PA14_05770	PA0441	dht	Nucleotide transport and metabolism	1.15392	0.186239	0.278453
PA14_43320	PA1638		Amino acid transport and metabolism	1.15354	0.425428	0.531458
PA14_59230	PA0984		Function unknown	1.15135	0.581505	NA
PA14_72540	PA5497	nrdJa	Nucleotide transport and metabolism	1.14452	0.488493	0.591285
PA14_31560	PA2551		Transcription	1.14443	0.0943499	0.164246
PA14_35630	PA2240	pslJ	Function unknown	1.13649	0.236867	0.339516
PA14_54550	PA0753		Function unknown	1.13312	0.14265	0.225052
PA14_21150	PA3315		Inorganic ion transport and metabolism	1.13246	0.0684177	0.127596
PA14_48530	PA1221		Secondary metabolites biosynthesis, transport and catabolism	1.13172	0.144914	0.22786
PA14_69050	PA5229		Function unknown	1.13155	0.0456794	0.0931434
PA14_37320	PA2109		Function unknown	1.12792	0.504236	0.605618
PA14_50550	PA1071	braF	Amino acid transport and metabolism	1.1245	0.259743	0.363602
PA14_53720	PA0816		Transcription	1.12438	0.328218	0.436371
PA14_06150	PA0469		Function unknown	1.12018	0.141598	0.223688
PA14_43740	PA1605		General function prediction only	1.11943	0.0263519	0.0610905
PA14_37100	PA2124		Amino acid transport and metabolism	1.1193	0.0679427	0.127021
PA14_16700	PA3686	adk	Nucleotide transport and metabolism	1.11822	0.444927	0.54978
PA14_25150	PA3008		Cell cycle control, cell division, chromosome partitioning	1.11571	0.166099	0.253742
PA14_39010	PA1973	pqqF	Posttranslational modification, protein turnover, chaperones	1.1153	0.437317	0.542991
PA14_69820	PA5289		Function unknown	1.11509	0.379862	0.48826
PA14_05740	PA0439		Nucleotide transport and metabolism	1.11474	0.000595675	0.00297263
PA14_11860	PA4019		Coenzyme transport and metabolism	1.11419	0.539698	0.635813
PA14_13290	PA3913		Posttranslational modification, protein turnover, chaperones	1.11307	0.366772	0.474759
PA14_42570	PA1697		Intracellular trafficking, secretion, and vesicular transport	1.11285	0.417228	0.523256
PA14_08790	PA4268	rpsL	Translation, ribosomal structure and biogenesis	1.11248	0.594336	NA
PA14_27690				1.11248	0.594336	NA
PA14_38900	PA1980	eraR	Transcription	1.11248	0.594336	NA
PA14_68390	PA5177		Amino acid transport and metabolism	1.11194	0.0859438	0.152601
PA14_44980	PA1504		Transcription	1.10865	0.0902785	0.158419
PA14_21370	PA3299	fadD1	Lipid transport and metabolism	1.10633	0.0486073	0.0977818
PA14_39180				1.10344	0.232516	0.334712
PA14_48010	PA1253		Energy production and conversion	1.10286	0.0847202	0.151057
PA14_22870	PA3196		Function unknown	1.09888	0.260017	0.363896
PA14_13000	PA3932		Signal transduction mechanisms	1.09598	0.128198	0.207341
PA14_34070	PA2365		Function unknown	1.09219	0.301385	0.407361
PA14_55300	PA0697		Function unknown	1.08956	0.128639	0.207729
PA14_27560	PA2823		General function prediction only	1.0824	0.0369116	0.079122
PA14_35550	PA2245		Function unknown	1.07584	0.606551	NA
PA14_57250	PA4405		Function unknown	1.07584	0.606551	NA
PA14_57930	PA4461		General function prediction only	1.07584	0.606551	NA
PA14_59020				1.07584	0.606551	NA
PA14_62570	PA4728	folK	Coenzyme transport and metabolism	1.07584	0.606551	NA
PA14_10910	PA4096		Carbohydrate transport and metabolism	1.07381	0.0711405	0.131445
PA14_43190	PA1648		General function prediction only	1.07381	0.254083	0.358947
PA14_26510	PA2904	cobI	Coenzyme transport and metabolism	1.06636	0.34818	0.456194
PA14_33270	PA2425	pvdG	Secondary metabolites biosynthesis, transport and catabolism	1.0639	0.455259	0.559268
PA14_33220	PA2430		Defense mechanisms	1.0637	0.0864511	0.153263
PA14_46630	PA1367		General function prediction only	1.06205	0.0664072	0.124848
PA14_46990	PA1335		Signal transduction mechanisms	1.06065	0.202577	0.297844
PA14_10020	PA4164		Function unknown	1.06045	0.185681	0.277692
PA14_32100	PA2517	xylY	Secondary metabolites biosynthesis, transport and catabolism	1.05981	0.337294	0.445832
PA14_14310				1.05851	0.483706	0.586738
PA14_27870	PA2805		Function unknown	1.05789	0.472881	0.576682
PA14_24330	PA3079		General function prediction only	1.05722	0.0238519	0.056586
PA14_25540	PA2978	ptpA	Signal transduction mechanisms	1.05376	0.460108	0.564007
PA14_52240	PA0930		Signal transduction mechanisms	1.05103	0.0552026	0.107477
PA14_50060	PA1107		Signal transduction mechanisms	1.04959	0.30102	0.406964
PA14_65260	PA4940		Function unknown	1.04676	0.61632	NA
PA14_62680	PA4738		Function unknown	1.04609	0.436677	0.542651
PA14_54570	PA0752		Function unknown	1.04536	0.312408	0.419766
PA14_26770	PA2884		General function prediction only	1.0439	0.0947915	0.164864
PA14_45840	PA1440		General function prediction only	1.04129	0.325796	0.433749
PA14_43520	PA1624		Function unknown	1.04117	0.618207	NA
PA14_22100				1.03926	0.347391	0.455266
PA14_65370	PA4947	amiB	Cell wall/membrane/envelope biogenesis	1.03925	0.167768	0.255401
PA14_02750	PA0225	erfA	Function unknown	1.03813	0.33152	0.439686
PA14_46860	PA1346		Amino acid transport and metabolism	1.03667	0.0755721	0.137886
PA14_22370	PA3233		Signal transduction mechanisms	1.03599	0.151863	0.236503
PA14_42770	PA1680		General function prediction only	1.03169	0.193169	0.28678
PA14_11090	PA4083	cupB4	Intracellular trafficking, secretion, and vesicular transport	1.02707	0.440397	0.545961
PA14_52290	PA0925		Posttranslational modification, protein turnover, chaperones	1.02361	0.179766	0.270482
PA14_47090	PA1327		Nucleotide transport and metabolism	1.01885	0.0421548	0.087302
PA14_21140	PA3316		Inorganic ion transport and metabolism	1.01855	0.335652	0.444178
PA14_33740	PA2392	pvdP	Function unknown	1.01321	0.431459	0.53734
PA14_34540	PA2326		Energy production and conversion	1.01285	0.306628	0.413367
PA14_61860	PA4676		Inorganic ion transport and metabolism	1.01256	0.138219	0.220013
PA14_17880	PA3589		Lipid transport and metabolism	1.01178	0.127427	0.206593
PA14_48300	PA1236		Carbohydrate transport and metabolism	1.01169	0.0353643	0.0765846
PA14_46700	PA1360		General function prediction only	1.0083	0.106317	0.179958
PA14_44970	PA1505	moaA2	Coenzyme transport and metabolism	1.0077	0.143511	0.226096
PA14_29920	PA2644	nuoI	Energy production and conversion	1.00703	0.293014	0.398784
PA14_24710	PA3045		Transcription	1.00676	0.158794	0.24515
PA14_68730	PA5203	gshA	Coenzyme transport and metabolism	1.00666	0.153074	0.23826
PA14_62540	PA4726	cbrB	Signal transduction mechanisms	1.00648	0.0859026	0.152598
PA14_51010	PA1030		Function unknown	1.00457	0.225981	0.32696
PA14_53770	PA0812		Function unknown	1.00183	0.482457	0.585723
PA14_07010	PA0539		General function prediction only	1.00091	0.0237802	0.0564867
PA14_48860	PA1193		Replication, recombination and repair	0.999153	0.197749	0.291978
PA14_37915	PA2055		Amino acid transport and metabolism	0.991766	0.0217272	0.0527105
PA14_27120	PA2860		Function unknown	0.988493	0.424515	0.530518
PA14_27890	PA2803		General function prediction only	0.982224	0.638246	NA
PA14_44450	PA1548		Inorganic ion transport and metabolism	0.982224	0.638246	NA
PA14_51240	PA1013	purC	Nucleotide transport and metabolism	0.982224	0.638246	NA
PA14_73400	PA5567		General function prediction only	0.980961	0.100573	0.172649
PA14_33780	PA2388	fpvR	Signal transduction mechanisms	0.977512	0.157453	0.243797
PA14_66610	PA5039	aroK	Amino acid transport and metabolism	0.977081	0.542942	0.638049
PA14_16990	PA3662		Function unknown	0.976873	0.259403	0.363215
PA14_59990				0.974796	0.0998105	0.171599
PA14_20680	PA3355		Carbohydrate transport and metabolism	0.972032	0.408741	0.516166
PA14_23920	PA3108	purF	Nucleotide transport and metabolism	0.971948	0.165252	0.25272
PA14_47250	PA1314		Function unknown	0.967605	0.273856	0.378147
PA14_26470	PA2908	cbiD	Coenzyme transport and metabolism	0.966071	0.417005	0.523239
PA14_58950				0.963558	0.523532	0.622049
PA14_59850				0.957379	0.396334	0.504017
PA14_45300	PA1481	ccmG	Posttranslational modification, protein turnover, chaperones	0.957308	0.646796	NA
PA14_51620				0.957308	0.646796	NA
PA14_64090	PA4846	aroQ1	Amino acid transport and metabolism	0.956021	0.55875	0.652582
PA14_04070	PA0312		Function unknown	0.955793	0.245214	0.349105
PA14_48790	PA1199		Cell wall/membrane/envelope biogenesis	0.955388	0.136337	0.217322
PA14_06240	PA0477		Transcription	0.953818	0.337798	0.446189
PA14_31700	PA2541		Lipid transport and metabolism	0.952219	0.648548	NA
PA14_34180	PA2357	msuE	General function prediction only	0.952219	0.648548	NA
PA14_44390	PA1552.1	ccoQ1	Posttranslational modification, protein turnover, chaperones	0.952219	0.648548	NA
PA14_60410	PA4564		Function unknown	0.951881	0.0503989	0.100287
PA14_08380	PA0653		Posttranslational modification, protein turnover, chaperones	0.94712	0.15052	0.234863
PA14_46360	PA1397		Transcription	0.942522	0.167374	0.255006
PA14_24410	PA3072		Function unknown	0.933127	0.515955	0.615702
PA14_21830				0.932121	0.548943	0.643456
PA14_68680	PA5199	amgS	Signal transduction mechanisms	0.929566	0.389472	0.497576
PA14_08880	PA4260	rplB	Translation, ribosomal structure and biogenesis	0.928478	0.656748	NA
PA14_25440	PA2987		Defense mechanisms	0.928478	0.656748	NA
PA14_70040	PA5304	dadA	Amino acid transport and metabolism	0.924399	0.0113293	0.031703
PA14_26920	PA2874		General function prediction only	0.924309	0.114029	0.189793
PA14_66970	PA5069	tatB	Function unknown	0.923543	0.658457	NA
PA14_62090				0.923543	0.658457	NA
PA14_51670	PA0976		General function prediction only	0.917499	0.175818	0.265665
PA14_30840	PA2571		Signal transduction mechanisms	0.916089	0.112311	0.187537
PA14_05420	PA0416	chpD	Transcription	0.914008	0.248559	0.352631
PA14_19800	PA3423		Transcription	0.913952	0.0548128	0.106974
PA14_16220	PA3725	recJ	Replication, recombination and repair	0.913162	0.077621	0.140902
PA14_11680	PA4032		Signal transduction mechanisms	0.909653	0.236663	0.339365
PA14_54410	PA0764	mucB	Signal transduction mechanisms	0.909143	0.293601	0.39921
PA14_11510	PA4047	ribA	Coenzyme transport and metabolism	0.90755	0.525997	0.624066
PA14_42940	PA1666		Function unknown	0.906823	0.23294	0.334815
PA14_32950	PA2448		General function prediction only	0.906608	0.196668	0.290533
PA14_21990	PA3247		Amino acid transport and metabolism	0.905859	0.031153	0.0697041
PA14_44650	PA1530		Function unknown	0.9057	0.180553	0.271306
PA14_55520	PA0678		Cell motility	0.905675	0.664661	NA
PA14_37990	PA2050		Transcription	0.903064	0.529803	0.627535
PA14_20060				0.900871	0.666333	NA
PA14_30720				0.900871	0.666333	NA
PA14_46490	PA1373	fabF2	Lipid transport and metabolism	0.900804	0.10398	0.177161
PA14_57890	PA4457		General function prediction only	0.898418	0.612172	0.701439
PA14_58030	PA4470	fumC1	Energy production and conversion	0.897578	0.0322047	0.0715954
PA14_56080	PA4316	sbcB	Replication, recombination and repair	0.896974	0.0999293	0.171752
PA14_66140	PA5002		Function unknown	0.896934	0.38254	0.490828
PA14_56220	PA4328		Signal transduction mechanisms	0.896171	0.13711	0.218432
PA14_40940	PA1824		General function prediction only	0.89489	0.217626	0.316561
PA14_49230	PA1175	napD	Inorganic ion transport and metabolism	0.893423	0.607525	0.697379
PA14_31780	PA2534		Transcription	0.893176	0.394417	0.50209
PA14_02390	PA0191		Transcription	0.887295	0.293726	0.399266
PA14_29300	PA2692		Transcription	0.885662	0.546053	0.640779
PA14_34280	PA2349		Inorganic ion transport and metabolism	0.88506	0.367819	0.476006
PA14_65150	PA4932	rplI	Translation, ribosomal structure and biogenesis	0.883069	0.320901	0.428747
PA14_42970	PA1663		Transcription	0.882541	0.326754	0.434831
PA14_33070	PA2439		Posttranslational modification, protein turnover, chaperones	0.880384	0.166443	0.253971
PA14_42820	PA1677		Secondary metabolites biosynthesis, transport and catabolism	0.879873	0.433844	0.539484
PA14_14200	PA3851		Function unknown	0.878575	0.2673	0.37162
PA14_53330	PA0846		Amino acid transport and metabolism	0.877976	0.481757	0.585247
PA14_26210	PA2926	hisP	Amino acid transport and metabolism	0.876657	0.404303	0.511584
PA14_01750	PA0142		General function prediction only	0.874107	0.470491	0.574382
PA14_29820	PA2651		General function prediction only	0.87036	0.348327	0.456282
PA14_62710	PA4740	pnp	Translation, ribosomal structure and biogenesis	0.868179	0.159098	0.245353
PA14_52790	PA0888	aotJ	Amino acid transport and metabolism	0.867409	0.132907	0.213288
PA14_41000	PA1820	nhaB	Inorganic ion transport and metabolism	0.866532	0.391984	0.499776
PA14_09290	PA4224	pchG	Secondary metabolites biosynthesis, transport and catabolism	0.861848	0.321153	0.428983
PA14_65795	PA4977	aruI	Amino acid transport and metabolism	0.858256	0.0156729	0.0408443
PA14_09600	PA4201	ddlA	Cell wall/membrane/envelope biogenesis	0.857973	0.119475	0.196557
PA14_12390	PA3977	hemL	Coenzyme transport and metabolism	0.856651	0.479569	0.583711
PA14_39130	PA1964		General function prediction only	0.855754	0.0974167	0.168297
PA14_16780	PA3679		Secondary metabolites biosynthesis, transport and catabolism	0.854405	0.323813	0.431725
PA14_23530	PA3136		Defense mechanisms	0.849326	0.140136	0.222009
PA14_33830	PA2384		Inorganic ion transport and metabolism	0.84894	0.684511	NA
PA14_36890	PA2140		Function unknown	0.84894	0.684511	NA
PA14_41340				0.84894	0.684511	NA
PA14_60620				0.84894	0.684511	NA
PA14_42610	PA1694	pscQ	Intracellular trafficking, secretion, and vesicular transport	0.84843	0.376189	0.484523
PA14_22440	PA3228		Defense mechanisms	0.848365	0.0792127	0.143197
PA14_67320	PA5098	hutH	Amino acid transport and metabolism	0.848085	0.292036	0.398034
PA14_23470	PA3141	wbpM	Carbohydrate transport and metabolism	0.847434	0.116425	0.192904
PA14_18660	PA3532		Carbohydrate transport and metabolism	0.847078	0.370745	0.47903
PA14_56640	PA4355		Carbohydrate transport and metabolism	0.846834	0.444684	0.54978
PA14_46580				0.845061	0.184589	0.276276
PA14_31770	PA2535		Energy production and conversion	0.8433	0.296998	0.402962
PA14_50830	PA1046		Carbohydrate transport and metabolism	0.842185	0.00742312	0.0228642
PA14_22270				0.84149	0.281506	0.386646
PA14_21340	PA3300	fadD2	Lipid transport and metabolism	0.84143	0.212327	0.309884
PA14_43020	PA1659		Function unknown	0.841019	0.584982	0.676277
PA14_22540				0.840958	0.210109	0.306884
PA14_23750	PA3121	leuC	Amino acid transport and metabolism	0.840711	0.241861	0.345368
PA14_36590	PA2163		Carbohydrate transport and metabolism	0.840188	0.336167	0.444756
PA14_33190	PA2431		Function unknown	0.838134	0.457273	0.561111
PA14_67050	PA5076		Amino acid transport and metabolism	0.837199	0.157879	0.244335
PA14_52720	PA0895	aruC	Amino acid transport and metabolism	0.835221	0.138473	0.220225
PA14_27600				0.833284	0.690028	NA
PA14_27590	PA2820		Function unknown	0.826077	0.444553	0.54978
PA14_30180	PA2624	idh	Energy production and conversion	0.824801	0.168406	0.256234
PA14_34610				0.824449	0.693148	NA
PA14_54730	PA0738		Function unknown	0.824449	0.693148	NA
PA14_66990	PA5071		Function unknown	0.824449	0.693148	NA
PA14_30960				0.819637	0.183452	0.275082
PA14_51840				0.818766	0.646697	0.733026
PA14_23190	PA3174		Transcription	0.810711	0.18898	0.28181
PA14_55450	PA0685		Cell motility	0.810421	0.0432809	0.0892119
PA14_27510	PA2827		Posttranslational modification, protein turnover, chaperones	0.809363	0.235957	0.338553
PA14_21470				0.806128	0.242432	0.346096
PA14_71420	PA5411	gbcB	Energy production and conversion	0.805265	0.519974	0.618986
PA14_22220				0.805136	0.699987	NA
PA14_19570	PA3443		Inorganic ion transport and metabolism	0.804238	0.47398	0.577898
PA14_43050	PA1656		Function unknown	0.803317	0.375326	0.48385
PA14_43150	PA1652		Function unknown	0.802852	0.396686	0.504141
PA14_66600	PA5038	aroB	Amino acid transport and metabolism	0.799405	0.447016	0.551404
PA14_17810	PA3593		Lipid transport and metabolism	0.798791	0.192969	0.286632
PA14_36010				0.798694	0.57021	0.663108
PA14_12890	PA3941		General function prediction only	0.798285	0.595464	0.686303
PA14_28920	PA2725		Posttranslational modification, protein turnover, chaperones	0.796367	0.361696	0.469577
PA14_39810	PA1911	femR	Inorganic ion transport and metabolism	0.792608	0.66402	0.748158
PA14_56770	PA4365		General function prediction only	0.792588	0.189337	0.282196
PA14_15150	PA3782		Transcription	0.790294	0.166472	0.253971
PA14_21380	PA3298		Function unknown	0.786438	0.706631	NA
PA14_39190	PA1959	bacA	Defense mechanisms	0.785375	0.404067	0.511512
PA14_18600	PA3538		Amino acid transport and metabolism	0.785373	0.0337159	0.0738148
PA14_39540	PA1931		Energy production and conversion	0.784031	0.377736	0.485993
PA14_68660	PA5197	rimK	Translation, ribosomal structure and biogenesis	0.777846	0.504491	0.605701
PA14_35070	PA2281		Transcription	0.773684	0.406552	0.513972
PA14_61550	PA4653		Function unknown	0.773655	0.198857	0.29331
PA14_07700	PA0590	apaH	Signal transduction mechanisms	0.771199	0.405598	0.513108
PA14_19030	PA3483		Function unknown	0.770258	0.449118	0.553516
PA14_12940	PA3937		Inorganic ion transport and metabolism	0.769566	0.521603	0.620535
PA14_48030	PA1251		Signal transduction mechanisms	0.769344	0.368755	0.476892
PA14_30150	PA2626	trmU	Translation, ribosomal structure and biogenesis	0.768313	0.713092	NA
PA14_39500	PA1934		Function unknown	0.7679	0.599531	0.690416
PA14_44350	PA1556	ccoO2	Energy production and conversion	0.765837	0.437127	0.542973
PA14_51310	PA1006		Posttranslational modification, protein turnover, chaperones	0.765511	0.570636	0.663332
PA14_32530	PA2482		Energy production and conversion	0.764403	0.394653	0.502278
PA14_15310	PA3770	guaB	Nucleotide transport and metabolism	0.764211	0.714557	NA
PA14_54350	PA0768	lepB	Intracellular trafficking, secretion, and vesicular transport	0.764211	0.714557	NA
PA14_45610	PA1457	cheZ	Signal transduction mechanisms	0.762901	0.274746	0.378787
PA14_70120	PA5311		Amino acid transport and metabolism	0.760975	0.0228618	0.0546959
PA14_68000	PA5148		Energy production and conversion	0.758096	0.387943	0.49618
PA14_65750	PA4974		Intracellular trafficking, secretion, and vesicular transport	0.757588	0.412057	0.519086
PA14_43440	PA1629		Lipid transport and metabolism	0.756023	0.496303	0.598446
PA14_32970	PA2447		Transcription	0.75527	0.629694	0.717183
PA14_60330	PA4557	lytB	Cell wall/membrane/envelope biogenesis	0.754708	0.502211	0.604161
PA14_68060	PA5152		Amino acid transport and metabolism	0.7507	0.05875	0.113144
PA14_28260				0.749077	0.615013	0.704127
PA14_43710	PA1608		Signal transduction mechanisms	0.748717	0.486872	0.589825
PA14_25940	PA2946		Function unknown	0.748332	0.44158	0.54707
PA14_68620	PA5194		Lipid transport and metabolism	0.74677	0.27618	0.380434
PA14_59070				0.744311	0.106669	0.180392
PA14_25620	PA2971		General function prediction only	0.743522	0.47853	0.582696
PA14_43510	PA1625		General function prediction only	0.739616	0.247948	0.352028
PA14_38260	PA2031		Function unknown	0.738726	0.723684	NA
PA14_52540				0.738726	0.723684	NA
PA14_32630	PA2475		Secondary metabolites biosynthesis, transport and catabolism	0.737192	0.179104	0.269566
PA14_43280	PA1642	selD	Amino acid transport and metabolism	0.735664	0.358276	0.466201
PA14_36910	PA2138		Replication, recombination and repair	0.735376	0.271813	0.376292
PA14_13740	PA3878	narX	Signal transduction mechanisms	0.733129	0.167734	0.255401
PA14_46330	PA1399		Transcription	0.732877	0.400507	0.508023
PA14_26750	PA2886	atuA	Function unknown	0.730088	0.0734708	0.134527
PA14_42050	PA1739		Energy production and conversion	0.729534	0.262927	0.367427
PA14_45700	PA1451		General function prediction only	0.729406	0.209078	0.305755
PA14_61500	PA4648		Function unknown	0.728559	0.513108	0.613251
PA14_63530	PA4807	selB	Translation, ribosomal structure and biogenesis	0.727305	0.312785	0.420075
PA14_24400	PA3073		General function prediction only	0.724076	0.506895	0.607739
PA14_40050	PA1892		Function unknown	0.722618	0.296411	0.402357
PA14_53470	PA0836	ackA	Energy production and conversion	0.721566	0.280948	0.386065
PA14_10980				0.718489	0.122687	0.20045
PA14_53870	PA0802		Function unknown	0.717444	0.622297	0.710751
PA14_10780	PA4111		Function unknown	0.717214	0.61877	0.707575
PA14_34320	PA2346		Lipid transport and metabolism	0.714134	0.632691	0.719876
PA14_49710	PA1135		General function prediction only	0.712761	0.417798	0.523536
PA14_41563	PA1778	cobA	Coenzyme transport and metabolism	0.712058	0.35791	0.465831
PA14_02930	PA0237		General function prediction only	0.711977	0.025984	0.0604098
PA14_39870	PA1906		General function prediction only	0.710311	0.346178	0.454094
PA14_35130	PA2277	arsR	Transcription	0.710151	0.664485	0.748278
PA14_43880	PA1594		Secondary metabolites biosynthesis, transport and catabolism	0.707455	0.667494	0.750469
PA14_50050	PA1108		General function prediction only	0.707285	0.129178	0.208244
PA14_40540	PA1854		Signal transduction mechanisms	0.704948	0.357462	0.465462
PA14_01360	PA0112		Posttranslational modification, protein turnover, chaperones	0.702339	0.480445	0.584366
PA14_45480	PA1465		Function unknown	0.701715	0.737007	NA
PA14_51950				0.701715	0.737007	NA
PA14_67810	PA5134		Cell wall/membrane/envelope biogenesis	0.701686	0.282289	0.387628
PA14_30580	PA2591		Transcription	0.70165	0.12267	0.20045
PA14_68710	PA5201		Transcription	0.700264	0.150373	0.234707
PA14_41510	PA1783	nasA	Inorganic ion transport and metabolism	0.699919	0.337998	0.446251
PA14_60460	PA4568	rplU	Translation, ribosomal structure and biogenesis	0.698729	0.427504	0.533441
PA14_26700	PA2889	atuD	Lipid transport and metabolism	0.697895	0.213833	0.311923
PA14_24230	PA3087		Signal transduction mechanisms	0.697359	0.22924	0.331085
PA14_63750	PA4822		Inorganic ion transport and metabolism	0.69617	0.543773	0.638894
PA14_41130	PA1810		Amino acid transport and metabolism	0.695576	0.624505	0.712271
PA14_55640	PA4281	sbcD	Replication, recombination and repair	0.695138	0.415272	0.521865
PA14_34440	PA2337	mtlR	Transcription	0.693956	0.35907	0.467128
PA14_33430	PA2418		General function prediction only	0.693815	0.321859	0.429554
PA14_27980	PA2795		Translation, ribosomal structure and biogenesis	0.691904	0.461658	0.565419
PA14_73010	PA5535		General function prediction only	0.690513	0.125521	0.204219
PA14_58320	PA4494	roxS	Signal transduction mechanisms	0.689456	0.148413	0.23234
PA14_11790	PA4023		Amino acid transport and metabolism	0.688046	0.180661	0.271398
PA14_23630	PA3130		General function prediction only	0.687578	0.529729	0.627535
PA14_33080	PA2438		Posttranslational modification, protein turnover, chaperones	0.68753	0.623435	0.711479
PA14_24970	PA3023		General function prediction only	0.685942	0.700874	0.776489
PA14_47750	PA1274		Energy production and conversion	0.685858	0.742739	NA
PA14_23290	PA3165	hisC2	Amino acid transport and metabolism	0.683422	0.52546	0.623559
PA14_47140	PA1322		Inorganic ion transport and metabolism	0.681779	0.089862	0.15798
PA14_63570	PA4810	fdnI	Energy production and conversion	0.681737	0.584579	0.675949
PA14_48750	PA1203		Posttranslational modification, protein turnover, chaperones	0.678187	0.577986	0.670097
PA14_24180	PA3091		Function unknown	0.677636	0.106966	0.180733
PA14_36375	PA2180		Function unknown	0.676737	0.312248	0.41965
PA14_26560	PA2900		Cell wall/membrane/envelope biogenesis	0.676473	0.477446	0.58175
PA14_19205	PA3470		General function prediction only	0.675889	0.522753	0.621254
PA14_31630	PA2547		Transcription	0.675344	0.482298	0.585655
PA14_68300	PA5170	arcD	Amino acid transport and metabolism	0.66717	0.254838	0.359566
PA14_40300	PA1870		Function unknown	0.665207	0.697972	0.77448
PA14_66690	PA5047		General function prediction only	0.665195	0.333498	0.441897
PA14_44320	PA1558		General function prediction only	0.659708	0.462395	0.565957
PA14_45240	PA1485		Amino acid transport and metabolism	0.654704	0.301928	0.407901
PA14_05820	PA0446		Energy production and conversion	0.650062	0.694078	0.771062
PA14_33800	PA2387	fpvI	Transcription	0.649605	0.663368	0.747751
PA14_31650	PA2545	xthA	Replication, recombination and repair	0.648114	0.390166	0.498016
PA14_08030	PA0618		General function prediction only	0.64359	0.669206	0.752002
PA14_20860	PA3340		Cell motility	0.643258	0.460515	0.564384
PA14_19610	PA3440		Function unknown	0.642855	0.39521	0.502874
PA14_39330	PA1947	rbsA	Carbohydrate transport and metabolism	0.641126	0.267188	0.371556
PA14_54370	PA0767	lepA	Cell wall/membrane/envelope biogenesis	0.640568	0.282891	0.388268
PA14_38580	PA2004		Function unknown	0.638895	0.230067	0.332028
PA14_30370	PA2608		Inorganic ion transport and metabolism	0.633636	0.761716	NA
PA14_15940	PA3747		General function prediction only	0.632579	0.480832	0.584623
PA14_36200	PA2204		Amino acid transport and metabolism	0.631662	0.453609	0.557686
PA14_37460	PA2091		Carbohydrate transport and metabolism	0.628365	0.470108	0.574039
PA14_19310	PA3465		Amino acid transport and metabolism	0.626457	0.0919514	0.160611
PA14_02490	PA0197	tonB2	Cell wall/membrane/envelope biogenesis	0.626106	0.631446	0.718747
PA14_22000	PA3246	rluA	Translation, ribosomal structure and biogenesis	0.624272	0.674992	0.756061
PA14_35010	PA2287		Function unknown	0.624272	0.674992	0.756061
PA14_18620	PA3536		Function unknown	0.622515	0.483261	0.586324
PA14_26480	PA2907	cobL	Coenzyme transport and metabolism	0.622161	0.53059	0.628074
PA14_33480	PA2414		Carbohydrate transport and metabolism	0.619083	0.457352	0.561111
PA14_45250	PA1484		Transcription	0.618361	0.37414	0.483001
PA14_35670	PA2237	pslG	Carbohydrate transport and metabolism	0.615799	0.411507	0.518968
PA14_28200	PA2775		Function unknown	0.612573	0.769411	NA
PA14_54670	PA0743		Lipid transport and metabolism	0.612573	0.329676	0.438105
PA14_33360				0.611804	0.659761	0.744499
PA14_57800	PA4449	hisG	Amino acid transport and metabolism	0.61041	0.539895	0.635914
PA14_47420	PA1298		Function unknown	0.598799	0.774456	NA
PA14_56810	PA4369		Function unknown	0.59812	0.225016	0.325812
PA14_53010	PA0870	phhC	Amino acid transport and metabolism	0.597518	0.298972	0.405005
PA14_42580	PA1696	pscO	Function unknown	0.595455	0.775682	NA
PA14_56690	PA4359		Inorganic ion transport and metabolism	0.595455	0.775682	NA
PA14_48350	PA1231		Defense mechanisms	0.593803	0.68305	0.762833
PA14_51205	PA1015		Transcription	0.591484	0.489332	0.591922
PA14_68230	PA5165		Signal transduction mechanisms	0.590203	0.703333	0.778759
PA14_37440	PA2092		Carbohydrate transport and metabolism	0.58764	0.569156	0.662018
PA14_25050	PA3016		Function unknown	0.587372	0.68693	0.766263
PA14_58290	PA4492		Function unknown	0.583319	0.272032	0.376394
PA14_06090	PA0466		Function unknown	0.582181	0.571272	0.663764
PA14_11970	PA4010		Replication, recombination and repair	0.578357	0.69563	0.772484
PA14_10160	PA4160	fepD	Inorganic ion transport and metabolism	0.57573	0.704546	0.779489
PA14_65210				0.572153	0.784241	NA
PA14_24870				0.568923	0.785429	NA
PA14_52490	PA0910		Function unknown	0.566308	0.447187	0.551495
PA14_05180	PA0395	pilT	Intracellular trafficking, secretion, and vesicular transport	0.565129	0.233476	0.335416
PA14_20690	PA3354		Function unknown	0.564861	0.71398	0.787025
PA14_22770	PA3203		Function unknown	0.563003	0.707163	0.781478
PA14_11610	PA4038		General function prediction only	0.560995	0.305572	0.412138
PA14_47970	PA1255		Amino acid transport and metabolism	0.559667	0.453678	0.557686
PA14_43300	PA1640		General function prediction only	0.558927	0.519367	0.618454
PA14_54770	PA0735		Function unknown	0.556336	0.364064	0.471805
PA14_54490	PA0758		Signal transduction mechanisms	0.555074	0.436963	0.542888
PA14_20430	PA3374		Inorganic ion transport and metabolism	0.554402	0.655857	0.741341
PA14_22930	PA3193	glk	Carbohydrate transport and metabolism	0.553898	0.523921	0.622252
PA14_40690	PA1842		Function unknown	0.552912	0.791328	NA
PA14_08560	PA0668	tyrZ	Translation, ribosomal structure and biogenesis	0.551291	0.450556	0.554567
PA14_43370	PA1635	kdpC	Inorganic ion transport and metabolism	0.550445	0.517105	0.616473
PA14_36250	PA2201		General function prediction only	0.549925	0.505796	0.606806
PA14_48490				0.540226	0.560023	0.653532
PA14_49110	PA1184		Transcription	0.53986	0.713865	0.787025
PA14_04690	PA0359		Function unknown	0.539574	0.705087	0.779791
PA14_60070				0.537664	0.711012	0.784512
PA14_34080	PA2364		Function unknown	0.534285	0.700423	0.776443
PA14_42830	PA1676		Function unknown	0.534182	0.798243	NA
PA14_22480	PA3224		Function unknown	0.531175	0.704246	0.779315
PA14_01730	PA0141		Function unknown	0.525287	0.624215	0.712083
PA14_66670	PA5045	ponA	Cell wall/membrane/envelope biogenesis	0.52489	0.560653	0.65411
PA14_53530	PA0830		General function prediction only	0.524579	0.33354	0.441897
PA14_35100	PA2279	arsC	Signal transduction mechanisms	0.522002	0.802749	NA
PA14_53690	PA0818		Function unknown	0.522002	0.802749	NA
PA14_07810	PA0599		Function unknown	0.520464	0.651438	0.737519
PA14_21920	PA3253		Amino acid transport and metabolism	0.520427	0.308087	0.414941
PA14_71840	PA5441		Function unknown	0.520122	0.777632	0.837356
PA14_24430	PA3070		General function prediction only	0.516903	0.554997	0.649132
PA14_51000	PA1031		Function unknown	0.516792	0.383552	0.491891
PA14_46070	PA1421	gbuA	Amino acid transport and metabolism	0.516193	0.500553	0.602549
PA14_21070	PA3322		Transcription	0.514325	0.673096	0.755125
PA14_67560	PA5117	typA	Signal transduction mechanisms	0.513246	0.402959	0.510451
PA14_19160	PA3473		General function prediction only	0.510188	0.576144	0.668369
PA14_67900				0.509499	0.450514	0.554567
PA14_27660				0.507069	0.808281	NA
PA14_38090	PA2043		Translation, ribosomal structure and biogenesis	0.506224	0.518515	0.617637
PA14_73410	PA5568		Intracellular trafficking, secretion, and vesicular transport	0.505857	0.664506	0.748278
PA14_01160	PA0095		Function unknown	0.50292	0.242952	0.346579
PA14_09820	PA4180		Coenzyme transport and metabolism	0.497369	0.758643	0.822626
PA14_56050	PA4313		Function unknown	0.495452	0.266953	0.371481
PA14_28790				0.4954	0.812611	NA
PA14_62330	PA4709		Inorganic ion transport and metabolism	0.49397	0.503598	0.60519
PA14_62990	PA4762	grpE	Posttranslational modification, protein turnover, chaperones	0.49378	0.735154	0.805034
PA14_05530	PA0425	mexA	Cell wall/membrane/envelope biogenesis	0.493543	0.767134	0.829159
PA14_69220	PA5241	ppx	Nucleotide transport and metabolism	0.491466	0.576884	0.669091
PA14_35200	PA2271		General function prediction only	0.490452	0.789621	0.847225
PA14_24140	PA3094		Transcription	0.487495	0.445096	0.54987
PA14_19670	PA3433		Transcription	0.48523	0.573301	0.665614
PA14_56380	PA4337		Function unknown	0.483988	0.382128	0.490618
PA14_25920	PA2948	cobM	Coenzyme transport and metabolism	0.483516	0.729031	0.799596
PA14_21900	PA3255		Amino acid transport and metabolism	0.481737	0.689266	0.768417
PA14_27290	PA2845		Function unknown	0.481207	0.769036	0.83018
PA14_38460	PA2014	liuB	Lipid transport and metabolism	0.480597	0.489708	0.592079
PA14_40950	PA1823		Replication, recombination and repair	0.479659	0.40256	0.510173
PA14_46560				0.479439	0.742377	0.81014
PA14_65430	PA4953	motB	Cell motility	0.474816	0.450758	0.554623
PA14_38750	PA1991		Energy production and conversion	0.474767	0.487158	0.589975
PA14_47320	PA1308		Function unknown	0.473343	0.53711	0.63333
PA14_35540	PA2246	bkdR	Transcription	0.472357	0.484302	0.587336
PA14_47350	PA1305		Function unknown	0.468585	0.650504	0.736754
PA14_20870	PA3339	plpD	Cell wall/membrane/envelope biogenesis	0.46809	0.274609	0.378787
PA14_43780	PA1602		Energy production and conversion	0.466387	0.601937	0.692082
PA14_47690	PA1277	cobQ	Coenzyme transport and metabolism	0.464692	0.503076	0.604818
PA14_62160	PA4696	ilvI	Amino acid transport and metabolism	0.462854	0.584263	0.675721
PA14_37630	PA2079		Amino acid transport and metabolism	0.461337	0.377757	0.485993
PA14_02270	PA0180	cttP	Signal transduction mechanisms	0.459338	0.53421	0.630916
PA14_01060	PA0087		Function unknown	0.457085	0.680692	0.760648
PA14_47790	PA1272	cobO	Coenzyme transport and metabolism	0.456053	0.827252	NA
PA14_22880				0.454585	0.745283	0.812088
PA14_30360	PA2609		Amino acid transport and metabolism	0.454123	0.607668	0.697402
PA14_26870	PA2878		Function unknown	0.453425	0.592057	0.683762
PA14_33350				0.449782	0.601829	0.692082
PA14_38700	PA1996	ppiC1	Posttranslational modification, protein turnover, chaperones	0.448041	0.830241	NA
PA14_62200	PA4700	mrcB	Cell wall/membrane/envelope biogenesis	0.447709	0.389604	0.497633
PA14_43380	PA1634	kdpB	Inorganic ion transport and metabolism	0.445567	0.427087	0.533062
[truncated: 3,920 more rows]

## Sheet: DESeq2_on_intergenic
PA14_IG_ID	PA14_ID	PAO1_ID	Name	COG 1	Log2(FC)	P-value	P-adj
PA14_53210_IG	PA14_53210	PA0855		Function unknown	10.1779	7.69727e-54	1.83965e-50
PA14_05500_IG	PA14_05500	PA0422		Energy production and conversion	11.5705	2.26004e-49	2.70075e-46
PA14_64950_IG	PA14_64950	PA4918		Secondary metabolites biosynthesis, transport and catabolism	13.8235	2.79442e-36	2.22622e-33
PA14_21030_IG	PA14_21030	PA3326		Intracellular trafficking, secretion, and vesicular transport	9.16881	4.58631e-36	2.74032e-33
PA14_64940_IG	PA14_64940	PA4917		Coenzyme transport and metabolism	10.7503	7.42932e-30	3.55121e-27
PA14_19320_IG	PA14_19320	PA3464		Function unknown	10.4366	1.7515e-28	6.97682e-26
PA14_52580_IG	PA14_52580	PA0904	lysC	Amino acid transport and metabolism	13.7165	4.25118e-23	1.45147e-20
PA14_19350_IG	PA14_19350	PA3461		Carbohydrate transport and metabolism	9.92541	2.5444e-22	7.60139e-20
PA14_10420_IG	PA14_10420	PA4138	tyrS	Translation, ribosomal structure and biogenesis	9.61504	1.39519e-21	3.70501e-19
PA14_64230_IG	PA14_64230	PA4856	retS	Signal transduction mechanisms	11.0863	1.03916e-20	2.4836e-18
PA14_57890_IG	PA14_57890	PA4457		General function prediction only	7.36058	4.19772e-16	9.1205e-14
PA14_27220_IG	PA14_27220	PA2850	ohr	Posttranslational modification, protein turnover, chaperones	4.06665	4.75539e-16	9.47115e-14
PA14_41110_IG	PA14_41110	PA1811		Amino acid transport and metabolism	7.35818	1.0174e-15	1.87045e-13
PA14_32420_IG	PA14_32420	PA2491		Energy production and conversion	6.0483	6.04191e-15	9.62677e-13
PA14_52570_IG	PA14_52570	PA0905	rsmA	Signal transduction mechanisms	11.7221	5.89078e-15	9.62677e-13
PA14_52140_IG	PA14_52140	PA0937		Function unknown	7.43429	3.53953e-12	4.97617e-10
PA14_34850_IG	PA14_34850	PA2301		Function unknown	9.05549	3.42972e-12	4.97617e-10
PA14_37980_IG	PA14_37980	PA2051		Signal transduction mechanisms	11.9728	6.5479e-12	8.69416e-10
PA14_31110_IG	PA14_31110				4.88456	1.17232e-11	1.47465e-09
PA14_45970_IG	PA14_45970	PA1429		Inorganic ion transport and metabolism	6.24036	6.06046e-11	7.24224e-09
PA14_22160_IG	PA14_22160				5.5314	5.53975e-10	6.30476e-08
PA14_03160_IG	PA14_03160	PA0256		Function unknown	7.77816	1.06506e-09	1.15705e-07
PA14_53570_IG	PA14_53570				3.41422	1.48066e-09	1.5386e-07
PA14_14430_IG	PA14_14430	PA3835		Function unknown	4.9141	9.51206e-09	9.47243e-07
PA14_34960_IG	PA14_34960	PA2291		Cell wall/membrane/envelope biogenesis	3.29068	1.48649e-08	1.4087e-06
PA14_45680_IG	PA14_45680	PA1452	flhA	Intracellular trafficking, secretion, and vesicular transport	8.30616	1.53248e-08	1.4087e-06
PA14_53410_IG	PA14_53410	PA0839		Transcription	4.3297	1.61096e-08	1.426e-06
PA14_41220_IG	PA14_41220	PA1803	lon	Posttranslational modification, protein turnover, chaperones	7.23982	3.23655e-08	2.76263e-06
PA14_45840_IG	PA14_45840	PA1440		General function prediction only	3.2799	4.19185e-08	3.33951e-06
PA14_04100_IG	PA14_04100	PA0315		Function unknown	5.31725	4.16113e-08	3.33951e-06
PA14_25180_IG	PA14_25180	PA3006	psrA	Transcription	8.6016	8.76099e-08	6.75444e-06
PA14_33740_IG	PA14_33740	PA2392	pvdP	Function unknown	4.80404	1.18148e-07	8.82417e-06
PA14_57470_IG	PA14_57470	PA4422		General function prediction only	3.32945	2.46263e-07	1.78354e-05
PA14_27675_IG	PA14_27675				5.61156	2.92093e-07	2.05324e-05
PA14_46240_IG	PA14_46240	PA1408		Cell wall/membrane/envelope biogenesis	9.00348	3.44708e-07	2.35386e-05
PA14_72360_IG	PA14_72360	PA5481		Function unknown	-7.22541	3.8736e-07	2.57164e-05
PA14_03310_IG	PA14_03310				-5.74989	8.39319e-07	5.42155e-05
PA14_72010_IG	PA14_72010	PA5455		Cell wall/membrane/envelope biogenesis	-7.73441	8.80503e-07	5.5379e-05
PA14_71670_IG	PA14_71670	PA5430		General function prediction only	-7.54302	9.74106e-07	5.96952e-05
PA14_62800_IG	PA14_62800				-7.12478	1.08504e-06	6.48311e-05
PA14_68450_IG	PA14_68450	PA5182		Function unknown	-6.72692	1.49594e-06	8.72026e-05
PA14_30030_IG	PA14_30030	PA2636		Secondary metabolites biosynthesis, transport and catabolism	-6.72532	1.66789e-06	9.32037e-05
PA14_00160_IG	PA14_00160	PA0015		Cell motility	-6.66825	1.67689e-06	9.32037e-05
PA14_69510_IG	PA14_69510				-6.79553	1.74833e-06	9.49664e-05
PA14_59370_IG	PA14_59370				-6.55157	2.06721e-06	0.000109792
PA14_07040_IG	PA14_07040	PA0542		Function unknown	-6.66863	2.23184e-06	0.000111127
PA14_03320_IG	PA14_03320				-6.34341	2.15947e-06	0.000111127
PA14_60860_IG	PA14_60860	PA4600	nfxB	Transcription	7.40688	2.19663e-06	0.000111127
PA14_00530_IG	PA14_00530	PA0042		Function unknown	-6.70863	2.33274e-06	0.000112431
PA14_71600_IG	PA14_71600	PA5425	purK	Nucleotide transport and metabolism	-6.53659	2.35211e-06	0.000112431
PA14_07370_IG	PA14_07370	PA0567		Function unknown	-6.54753	2.5788e-06	0.00012085
PA14_00140_IG	PA14_00140	PA0013		Function unknown	-6.546	2.75192e-06	0.000126483
PA14_70420_IG	PA14_70420	PA5334	rph	Translation, ribosomal structure and biogenesis	-6.41364	2.88347e-06	0.000128619
PA14_00640_IG	PA14_00640	PA0051	phzH	Amino acid transport and metabolism	-4.58784	2.90603e-06	0.000128619
PA14_00710_IG	PA14_00710	PA0059	osmC	Posttranslational modification, protein turnover, chaperones	-6.53685	3.01454e-06	0.000129856
PA14_49020_IG	PA14_49020				5.43496	3.04265e-06	0.000129856
PA14_68570_IG	PA14_68570	PA5191		Function unknown	-6.40739	3.12403e-06	0.00013099
PA14_72350_IG	PA14_72350	PA5480		Function unknown	-6.22789	3.30368e-06	0.000136134
PA14_73100_IG	PA14_73100	PA5543		Function unknown	-6.33262	3.60681e-06	0.000142571
PA14_72550_IG	PA14_72550	PA5498		Inorganic ion transport and metabolism	-6.31682	3.63884e-06	0.000142571
PA14_07460_IG	PA14_07460				-5.9735	3.62329e-06	0.000142571
PA14_03150_IG	PA14_03150	PA0255		Function unknown	-6.42658	3.8079e-06	0.000146788
PA14_13220_IG	PA14_13220				-6.31102	3.95617e-06	0.000150083
PA14_04420_IG	PA14_04420	PA0338		Signal transduction mechanisms	-6.45969	4.06514e-06	0.000151808
PA14_03350_IG	PA14_03350				-4.70689	4.2869e-06	0.000157626
PA14_73000_IG	PA14_73000	PA5534		Function unknown	-6.2635	4.50604e-06	0.000163173
PA14_06875_IG	PA14_06875				-6.29957	4.83774e-06	0.0001701
PA14_69500_IG	PA14_69500	PA5263	argH	Amino acid transport and metabolism	-4.87865	4.83967e-06	0.0001701
PA14_01930_IG	PA14_01930	PA0155	pcaR	Transcription	-4.79215	4.91947e-06	0.000170399
PA14_06960_IG	PA14_06960	PA0534		Amino acid transport and metabolism	-6.25408	5.47897e-06	0.000186458
PA14_03070_IG	PA14_03070	PA0248		Transcription	-6.18509	5.60672e-06	0.000186458
PA14_01600_IG	PA14_01600	PA0130		Energy production and conversion	-6.16196	5.61831e-06	0.000186458
PA14_70600_IG	PA14_70600	PA5348		Replication, recombination and repair	-6.15739	5.69517e-06	0.000186458
PA14_60150_IG	PA14_60150				-5.67552	5.79502e-06	0.000187163
PA14_49220_IG	PA14_49220	PA1176	napF	Energy production and conversion	4.18311	6.05918e-06	0.000193086
PA14_00120_IG	PA14_00120	PA0011		Cell wall/membrane/envelope biogenesis	-6.42145	6.15651e-06	0.000193606
PA14_24580_IG	PA14_24580	PA3056		Transcription	3.53563	6.24182e-06	0.00019374
PA14_06300_IG	PA14_06300	PA0483		Transcription	-6.13975	6.94027e-06	0.000204781
PA14_70300_IG	PA14_70300	PA5325		Energy production and conversion	-6.1157	6.826e-06	0.000204781
PA14_68170_IG	PA14_68170	PA5161	rmlB	Cell wall/membrane/envelope biogenesis	-6.10465	6.75526e-06	0.000204781
PA14_59160_IG	PA14_59160				-4.61584	6.93924e-06	0.000204781
PA14_70430_IG	PA14_70430	PA5335		Function unknown	-6.11704	7.07728e-06	0.00020539
PA14_06500_IG	PA14_06500	PA0500	bioB	Coenzyme transport and metabolism	-5.56465	7.13278e-06	0.00020539
PA14_03090_IG	PA14_03090	PA0250		Signal transduction mechanisms	-6.34888	7.43513e-06	0.000209058
PA14_58290_IG	PA14_58290	PA4492		Function unknown	3.43316	7.35679e-06	0.000209058
PA14_03110_IG	PA14_03110	PA0252		Function unknown	-6.11058	7.8493e-06	0.000216068
PA14_61090_IG	PA14_61090	PA4617		Translation, ribosomal structure and biogenesis	-6.06977	7.86523e-06	0.000216068
PA14_67380_IG	PA14_67380	PA5102		Lipid transport and metabolism	-6.07256	8.07817e-06	0.000218505
PA14_60280_IG	PA14_60280				-5.51857	8.13681e-06	0.000218505
PA14_00480_IG	PA14_00480	PA0039		Function unknown	-6.00799	9.00036e-06	0.00023901
PA14_55117_IG	PA14_55117				-6.09136	9.30535e-06	0.000239152
PA14_05850_IG	PA14_05850	PA0448		Transcription	-6.00393	9.59153e-06	0.000239152
PA14_54870_IG	PA14_54870				-5.9987	9.29972e-06	0.000239152
PA14_66540_IG	PA14_66540	PA5033		Function unknown	-5.99045	9.60609e-06	0.000239152
PA14_30740_IG	PA14_30740	PA2580		General function prediction only	5.52487	9.57732e-06	0.000239152
PA14_64180_IG	PA14_64180	PA4852		Translation, ribosomal structure and biogenesis	5.69315	9.34969e-06	0.000239152
PA14_66580_IG	PA14_66580	PA5037		Intracellular trafficking, secretion, and vesicular transport	-5.9996	1.03042e-05	0.000252701
PA14_03410_IG	PA14_03410				-5.96374	1.03618e-05	0.000252701
PA14_67940_IG	PA14_67940	PA5144		General function prediction only	-5.47425	1.05369e-05	0.000254376
PA14_69480_IG	PA14_69480	PA5262	algZ	Signal transduction mechanisms	-6.05553	1.0838e-05	0.000259029
PA14_53830_IG	PA14_53830	PA0806		Function unknown	-5.94336	1.10408e-05	0.000261263
PA14_15560_IG	PA14_15560				-5.40545	1.1342e-05	0.000265758
PA14_67140_IG	PA14_67140	PA5083		Translation, ribosomal structure and biogenesis	-5.91513	1.21691e-05	0.000282371
PA14_68460_IG	PA14_68460	PA5183		Function unknown	-5.90516	1.24981e-05	0.000284481
PA14_68300_IG	PA14_68300	PA5170	arcD	Amino acid transport and metabolism	-3.49096	1.24946e-05	0.000284481
PA14_27390_IG	PA14_27390	PA2839		Function unknown	-6.05164	1.315e-05	0.000291766
PA14_63250_IG	PA14_63250	PA4785		Lipid transport and metabolism	-5.95495	1.34286e-05	0.000291766
PA14_58910_IG	PA14_58910				-5.91292	1.32412e-05	0.000291766
PA14_70750_IG	PA14_70750	PA5360	phoB	Signal transduction mechanisms	-5.89324	1.31639e-05	0.000291766
PA14_04270_IG	PA14_04270	PA0327		Function unknown	-5.88494	1.34219e-05	0.000291766
PA14_70710_IG	PA14_70710	PA5356	glcC	Transcription	-5.29515	1.49624e-05	0.000322164
PA14_70580_IG	PA14_70580	PA5346		Function unknown	-5.86349	1.62221e-05	0.000346168
PA14_01320_IG	PA14_01320	PA0108	coIII	Energy production and conversion	-5.95968	1.68486e-05	0.00035323
PA14_72780_IG	PA14_72780	PA5516	pdxY	Coenzyme transport and metabolism	-5.92433	1.68066e-05	0.00035323
PA14_70860_IG	PA14_70860	PA5369	pstS	Inorganic ion transport and metabolism	-5.81241	1.71652e-05	0.000356738
PA14_67550_IG	PA14_67550	PA5116		Transcription	-5.83813	1.82687e-05	0.000376397
PA14_66270_IG	PA14_66270	PA5014	glnE	Signal transduction mechanisms	-5.78862	1.86765e-05	0.000378278
PA14_51490_IG	PA14_51490	PA0990		Nucleotide transport and metabolism	-5.78491	1.85619e-05	0.000378278
PA14_66350_IG	PA14_66350	PA5020		Lipid transport and metabolism	-5.97533	1.89013e-05	0.000379614
PA14_71900_IG	PA14_71900	PA5446		Function unknown	-5.78107	1.95919e-05	0.000390206
PA14_72880_IG	PA14_72880	PA5524		Secondary metabolites biosynthesis, transport and catabolism	-4.24279	2.03832e-05	0.00040261
PA14_53680_IG	PA14_53680	PA0819		Function unknown	-5.76614	2.07318e-05	0.000404951
PA14_03370_IG	PA14_03370				-4.21287	2.08406e-05	0.000404951
PA14_68470_IG	PA14_68470	PA5183.1			-5.81274	2.20509e-05	0.000414974
PA14_62260_IG	PA14_62260	PA4704	cbpA	Signal transduction mechanisms	-5.76213	2.17816e-05	0.000414974
PA14_03170_IG	PA14_03170	PA0987		Replication, recombination and repair	-5.73346	2.1837e-05	0.000414974
PA14_60970_IG	PA14_60970	PA4608		Function unknown	-5.17736	2.20261e-05	0.000414974
PA14_53550_IG	PA14_53550	PA0828		Transcription	-5.75113	2.24838e-05	0.000419815
PA14_01490_IG	PA14_01490	PA0122		Function unknown	-5.78002	2.2989e-05	0.000420164
PA14_71870_IG	PA14_71870	PA5443	uvrD	Replication, recombination and repair	-5.77231	2.29735e-05	0.000420164
PA14_13050_IG	PA14_13050	PA3928		Function unknown	-5.74045	2.30299e-05	0.000420164
PA14_03100_IG	PA14_03100	PA0251		Function unknown	-5.71105	2.38926e-05	0.000429349
PA14_12570_IG	PA14_12570	PA3965		Transcription	-5.70812	2.37813e-05	0.000429349
PA14_70930_IG	PA14_70930	PA5371		Lipid transport and metabolism	-5.76875	2.44212e-05	0.000432315
PA14_04140_IG	PA14_04140	PA0317		Energy production and conversion	-5.72586	2.46942e-05	0.000432315
PA14_60070_IG	PA14_60070				-5.71877	2.47471e-05	0.000432315
PA14_05010_IG	PA14_05010	PA0383		Function unknown	-5.7161	2.47812e-05	0.000432315
PA14_73140_IG	PA14_73140	PA5546		Cell wall/membrane/envelope biogenesis	-5.75245	2.53426e-05	0.000433548
PA14_11350_IG	PA14_11350				-5.74575	2.53961e-05	0.000433548
PA14_73400_IG	PA14_73400	PA5567		General function prediction only	-4.23052	2.51831e-05	0.000433548
PA14_51440_IG	PA14_51440	PA0995	ogt	Replication, recombination and repair	-5.73406	2.65003e-05	0.000449189
PA14_60960_IG	PA14_60960	PA4607		Function unknown	-5.7695	2.76195e-05	0.000461672
PA14_68500_IG	PA14_68500	PA5186		Energy production and conversion	-5.74567	2.78905e-05	0.000461672
PA14_69780_IG	PA14_69780	PA5286		Function unknown	-5.65695	2.80557e-05	0.000461672
PA14_01750_IG	PA14_01750	PA0142		General function prediction only	-4.58007	2.82026e-05	0.000461672
PA14_70650_IG	PA14_70650	PA5352		General function prediction only	-4.13991	2.78733e-05	0.000461672
PA14_61880_IG	PA14_61880	PA4678	rimI	General function prediction only	-5.67384	2.84021e-05	0.000461776
PA14_71460_IG	PA14_71460	PA5415	glyA1	Amino acid transport and metabolism	-5.75613	2.91263e-05	0.00047035
PA14_03470_IG	PA14_03470	PA0267		Signal transduction mechanisms	-4.26692	3.08171e-05	0.000494314
PA14_01980_IG	PA14_01980	PA0159		Transcription	-5.14165	3.1203e-05	0.000497168
PA14_04150_IG	PA14_04150	PA0318		Secondary metabolites biosynthesis, transport and catabolism	-5.62003	3.25019e-05	0.000514435
PA14_71890_IG	PA14_71890	PA5445		Energy production and conversion	-5.03975	3.33284e-05	0.000524046
PA14_71070_IG	PA14_71070	PA5380	gbdR	Transcription	-5.59221	3.47171e-05	0.000542313
PA14_17490_IG	PA14_17490	PA3621	fdxA	Energy production and conversion	-5.67475	3.62645e-05	0.000543916
PA14_51660_IG	PA14_51660				-5.61456	3.65651e-05	0.000543916
PA14_04300_IG	PA14_04300	PA0329		Function unknown	-5.61125	3.61968e-05	0.000543916
PA14_69770_IG	PA14_69770	PA5285		Function unknown	-5.5848	3.55692e-05	0.000543916
PA14_12630_IG	PA14_12630	PA3961		Replication, recombination and repair	-5.58436	3.59572e-05	0.000543916
PA14_00620_IG	PA14_00620	PA0049		Function unknown	-5.58269	3.58305e-05	0.000543916
PA14_61450_IG	PA14_61450	PA4644		Function unknown	-5.57544	3.66403e-05	0.000543916
PA14_08620_IG	PA14_08620	PA4280	birA	Coenzyme transport and metabolism	-3.68083	3.53451e-05	0.000543916
PA14_71910_IG	PA14_71910	PA5447	wbpZ	Cell wall/membrane/envelope biogenesis	-5.56783	3.75846e-05	0.000554489
PA14_00130_IG	PA14_00130	PA0012		Function unknown	-5.55636	3.92839e-05	0.000576003
PA14_05220_IG	PA14_05220	PA0399		General function prediction only	-5.59113	3.97258e-05	0.000578931
PA14_07380_IG	PA14_07380	PA0568		Function unknown	-5.63436	4.01347e-05	0.000581345
PA14_00440_IG	PA14_00440	PA0035	trpA	Amino acid transport and metabolism	-5.55664	4.15071e-05	0.000597602
PA14_22840_IG	PA14_22840	PA3198		Function unknown	-5.56292	4.25993e-05	0.000609654
PA14_05380_IG	PA14_05380	PA0412	pilK	Signal transduction mechanisms	-5.60444	4.29193e-05	0.000610578
PA14_68890_IG	PA14_68890	PA5216		Inorganic ion transport and metabolism	-5.52606	4.57953e-05	0.000647638
PA14_00750_IG	PA14_00750	PA0063		General function prediction only	-5.56044	4.69322e-05	0.000655953
PA14_01830_IG	PA14_01830	PA0148		Nucleotide transport and metabolism	-5.50196	4.66862e-05	0.000655953
PA14_00990_IG	PA14_00990	PA0082		Function unknown	-5.00981	4.84983e-05	0.000670006
PA14_70620_IG	PA14_70620	PA5349		General function prediction only	-4.9848	4.84441e-05	0.000670006
PA14_01240_IG	PA14_01240	PA0102		Inorganic ion transport and metabolism	-5.50595	4.9301e-05	0.000673957
PA14_67510_IG	PA14_67510	PA5112	estA	Lipid transport and metabolism	-5.48435	4.93483e-05	0.000673957
PA14_00460_IG	PA14_00460	PA0037	trpI	Transcription	-5.48408	4.97261e-05	0.000675258
PA14_60470_IG	PA14_60470	PA4569	ispB	Coenzyme transport and metabolism	-5.48031	5.00648e-05	0.000676016
PA14_72620_IG	PA14_72620	PA5503		Inorganic ion transport and metabolism	-5.52476	5.09517e-05	0.000676628
PA14_69020_IG	PA14_69020	PA5226		Function unknown	-5.49494	5.04371e-05	0.000676628
PA14_50530_IG	PA14_50530	PA1073	braD	Amino acid transport and metabolism	7.60523	5.09595e-05	0.000676628
PA14_61710_IG	PA14_61710	PA4666	hemA	Coenzyme transport and metabolism	-5.51252	5.15142e-05	0.000680215
PA14_72420_IG	PA14_72420	PA5487		Signal transduction mechanisms	-5.49735	5.24685e-05	0.000687368
PA14_70240_IG	PA14_70240	PA5320	coaC	Coenzyme transport and metabolism	-5.4841	5.29187e-05	0.000687368
PA14_69260_IG	PA14_69260	PA5245		Secondary metabolites biosynthesis, transport and catabolism	-4.01581	5.2754e-05	0.000687368
PA14_08760_IG	PA14_08760	PA4270	rpoB	Transcription	4.73349	5.44372e-05	0.00070327
PA14_59980_IG	PA14_59980				-4.89169	5.49929e-05	0.000706629
PA14_38500_IG	PA14_38500	PA2010		Transcription	4.24173	5.70109e-05	0.000728642
PA14_03860_IG	PA14_03860	PA0296	spuI	Amino acid transport and metabolism	-5.44251	5.76151e-05	0.000732447
PA14_49990_IG	PA14_49990				-5.43489	5.80302e-05	0.000733821
PA14_67120_IG	PA14_67120	PA5081		Nucleotide transport and metabolism	-5.47008	5.86196e-05	0.000737373
PA14_72300_IG	PA14_72300	PA5477		Function unknown	-5.51293	5.9046e-05	0.000738847
PA14_17730_IG	PA14_17730	PA3598		General function prediction only	-5.45968	6.08508e-05	0.000757466
PA14_64050_IG	PA14_64050	PA4843		Signal transduction mechanisms	-5.43213	6.50538e-05	0.000801435
PA14_68480_IG	PA14_68480	PA5184		Amino acid transport and metabolism	-5.40562	6.50405e-05	0.000801435
PA14_01430_IG	PA14_01430	PA0117		General function prediction only	-5.42345	6.74684e-05	0.000826921
PA14_70050_IG	PA14_70050	PA5305		Function unknown	-5.45851	6.93491e-05	0.000845635
PA14_65605_IG	PA14_65605	PA4964	parC	Replication, recombination and repair	-5.41834	7.35924e-05	0.000888312
PA14_69600_IG	PA14_69600	PA5271		Function unknown	-5.38021	7.35295e-05	0.000888312
PA14_65400_IG	PA14_65400	PA4950		Energy production and conversion	-5.39876	7.45061e-05	0.000894822
PA14_13900_IG	PA14_13900				-4.79872	7.55756e-05	0.000903128
PA14_02450_IG	PA14_02450	PA0195	pntAA	Energy production and conversion	-2.97088	7.59966e-05	0.000903642
PA14_67400_IG	PA14_67400	PA5103		Amino acid transport and metabolism	-5.39334	7.70155e-05	0.000911223
PA14_67100_IG	PA14_67100	PA5079		Translation, ribosomal structure and biogenesis	-5.45639	7.88568e-05	0.000914892
PA14_71060_IG	PA14_71060	PA5379	sdaB	Amino acid transport and metabolism	-5.43165	7.7942e-05	0.000914892
PA14_03290_IG	PA14_03290	PA1937		Replication, recombination and repair	-5.38497	7.82115e-05	0.000914892
PA14_72970_IG	PA14_72970	PA5531	tonB1	Cell wall/membrane/envelope biogenesis	-5.35018	7.86e-05	0.000914892
PA14_66840_IG	PA14_66840	PA5058	phaC2	Lipid transport and metabolism	-4.845	7.99258e-05	0.000922815
PA14_01760_IG	PA14_01760	PA0143	nuh	Nucleotide transport and metabolism	-5.36208	8.36301e-05	0.000960942
PA14_07990_IG	PA14_07990	PA0614		Function unknown	-5.33496	8.6526e-05	0.000975234
PA14_68730_IG	PA14_68730	PA5203	gshA	Coenzyme transport and metabolism	-5.31015	8.67291e-05	0.000975234
PA14_04700_IG	PA14_04700	PA0360		General function prediction only	-4.75551	8.58933e-05	0.000975234
PA14_01670_IG	PA14_01670	PA0136		General function prediction only	-3.94262	8.69142e-05	0.000975234
PA14_64910_IG	PA14_64910	PA4914		Transcription	-3.85036	8.58997e-05	0.000975234
PA14_72460_IG	PA14_72460	PA5490	cc4	Energy production and conversion	-5.33415	9.02428e-05	0.00100316
PA14_62270_IG	PA14_62270	PA4705		Function unknown	-4.74739	8.9857e-05	0.00100316
PA14_28240_IG	PA14_28240				-5.29577	9.17454e-05	0.00101515
PA14_01030_IG	PA14_01030	PA0085	hcp1	Function unknown	-5.32715	9.25901e-05	0.00101977
PA14_71580_IG	PA14_71580	PA5423		Function unknown	-5.47475	9.7527e-05	0.0010264
PA14_61600_IG	PA14_61600	PA4657		General function prediction only	-5.46387	9.7578e-05	0.0010264
PA14_04680_IG	PA14_04680	PA0358		Lipid transport and metabolism	-5.40234	0.000100474	0.0010264
PA14_68230_IG	PA14_68230	PA5165		Signal transduction mechanisms	-5.36761	9.8987e-05	0.0010264
PA14_20280_IG	PA14_20280	PA3386		Function unknown	-5.31189	9.9396e-05	0.0010264
PA14_66440_IG	PA14_66440	PA5025	metY	Amino acid transport and metabolism	-5.30938	0.000100493	0.0010264
PA14_59190_IG	PA14_59190				-5.30765	0.000100291	0.0010264
PA14_72140_IG	PA14_72140	PA5466		General function prediction only	-5.28429	9.92765e-05	0.0010264
PA14_01560_IG	PA14_01560	PA0128		Inorganic ion transport and metabolism	-5.27984	9.56394e-05	0.0010264
PA14_72540_IG	PA14_72540	PA5497	nrdJa	Nucleotide transport and metabolism	-5.27679	9.69886e-05	0.0010264
PA14_02435_IG	PA14_02435	PA0194		Secondary metabolites biosynthesis, transport and catabolism	-5.26789	9.96431e-05	0.0010264
PA14_62060_IG	PA14_62060				-4.86099	9.85525e-05	0.0010264
PA14_60290_IG	PA14_60290				-3.87274	9.74883e-05	0.0010264
PA14_73160_IG	PA14_73160	PA5548		Carbohydrate transport and metabolism	-3.85804	0.000100097	0.0010264
PA14_03380_IG	PA14_03380				-3.37851	9.39001e-05	0.0010264
PA14_72920_IG	PA14_72920	PA5527		Function unknown	-2.93296	9.65185e-05	0.0010264
PA14_19650_IG	PA14_19650	PA3436		Function unknown	4.56365	9.77446e-05	0.0010264
PA14_67640_IG	PA14_67640	PA5122		Function unknown	-5.3211	0.000102383	0.00104126
PA14_00670_IG	PA14_00670	PA0055		Function unknown	-5.2576	0.000103272	0.00104584
PA14_54050_IG	PA14_54050				-5.29928	0.000105054	0.00105941
PA14_46610_IG	PA14_46610				-4.69697	0.000105576	0.0010602
PA14_03490_IG	PA14_03490	PA0269		Function unknown	-5.26767	0.000107751	0.00106317
PA14_59390_IG	PA14_59390				-5.25346	0.000109556	0.00106317
PA14_10820_IG	PA14_10820	PA4108		Signal transduction mechanisms	-5.24904	0.000107661	0.00106317
PA14_05810_IG	PA14_05810	PA0444		Amino acid transport and metabolism	-5.24614	0.000106537	0.00106317
PA14_68430_IG	PA14_68430	PA5180		Energy production and conversion	-5.24297	0.000108376	0.00106317
PA14_02010_IG	PA14_02010	PA0161		Function unknown	-5.23872	0.000109204	0.00106317
PA14_02630_IG	PA14_02630	PA0215		Function unknown	-5.23669	0.000109679	0.00106317
PA14_61290_IG	PA14_61290	PA4632		Posttranslational modification, protein turnover, chaperones	-4.68714	0.000109118	0.00106317
PA14_69980_IG	PA14_69980	PA5301		Carbohydrate transport and metabolism	-2.88982	0.000109876	0.00106317
PA14_69580_IG	PA14_69580	PA5269		Function unknown	-5.24323	0.000110859	0.00106665
PA14_69640_IG	PA14_69640	PA5275		Inorganic ion transport and metabolism	-5.23741	0.000111128	0.00106665
PA14_61260_IG	PA14_61260	PA4629		Function unknown	-5.40236	0.000113859	0.00108849
PA14_22000_IG	PA14_22000	PA3246	rluA	Translation, ribosomal structure and biogenesis	4.20769	0.000114449	0.00108977
PA14_70350_IG	PA14_70350	PA5329		General function prediction only	-5.30659	0.000115017	0.00109084
PA14_58700_IG	PA14_58700	PA4524	nadC	Coenzyme transport and metabolism	-5.26837	0.000116807	0.00109909
PA14_11700_IG	PA14_11700	PA4030		Function unknown	-5.22069	0.000116664	0.00109909
PA14_73420_IG	PA14_73420	PA5569	rnpA	Translation, ribosomal structure and biogenesis	-5.37285	0.00012501	0.00113012
PA14_58650_IG	PA14_58650	PA4520		Cell motility	-5.33603	0.00012339	0.00113012
PA14_03190_IG	PA14_03190	PA0259		Function unknown	-5.31175	0.000125739	0.00113012
PA14_05960_IG	PA14_05960	PA0456		Transcription	-5.24866	0.000125459	0.00113012
PA14_02740_IG	PA14_02740	PA0224	ergA	Carbohydrate transport and metabolism	-5.24267	0.000121857	0.00113012
PA14_65860_IG	PA14_65860	PA4982		Signal transduction mechanisms	-5.22682	0.000126092	0.00113012
PA14_69420_IG	PA14_69420	PA5257		Coenzyme transport and metabolism	-5.22242	0.000123597	0.00113012
PA14_53000_IG	PA14_53000	PA0871	phhB	Coenzyme transport and metabolism	-5.21123	0.00012084	0.00113012
PA14_01800_IG	PA14_01800	PA0146		General function prediction only	-5.2065	0.000122178	0.00113012
PA14_25110_IG	PA14_25110	PA3011	topA	Replication, recombination and repair	-5.20594	0.000123461	0.00113012
PA14_00300_IG	PA14_00300	PA0026	plcB	Function unknown	-5.1985	0.00012627	0.00113012
PA14_64900_IG	PA14_64900	PA4913		Amino acid transport and metabolism	-5.19692	0.000124986	0.00113012
PA14_23570_IG	PA14_23570				-4.14836	0.000126724	0.00113012
PA14_62580_IG	PA14_62580	PA4729	panB	Coenzyme transport and metabolism	3.05471	0.000124693	0.00113012
PA14_68150_IG	PA14_68150				-5.19574	0.000127865	0.00113605
PA14_66000_IG	PA14_66000	PA4991		Amino acid transport and metabolism	-5.19852	0.000130886	0.00115858
PA14_55060_IG	PA14_55060				-5.19252	0.000132227	0.00116248
PA14_14290_IG	PA14_14290	PA3844		Posttranslational modification, protein turnover, chaperones	-5.17917	0.000132299	0.00116248
PA14_63060_IG	PA14_63060	PA4768	smpB	Posttranslational modification, protein turnover, chaperones	-5.24052	0.000134409	0.0011724
PA14_70850_IG	PA14_70850	PA5368	pstC	General function prediction only	-3.756	0.000134287	0.0011724
PA14_04820_IG	PA14_04820	PA0367		Transcription	-5.23682	0.000138247	0.00119611
PA14_05590_IG	PA14_05590	PA0430	metF	Amino acid transport and metabolism	-5.19495	0.000138963	0.00119611
PA14_22080_IG	PA14_22080				-3.31929	0.000139111	0.00119611
PA14_22100_IG	PA14_22100				-3.26432	0.00013913	0.00119611
PA14_60540_IG	PA14_60540	PA4575		Function unknown	-5.16036	0.000140838	0.00120646
PA14_67770_IG	PA14_67770	PA5131	pgm	Carbohydrate transport and metabolism	-5.2208	0.000143632	0.001226
PA14_04560_IG	PA14_04560	PA0348		Function unknown	-3.74607	0.000147494	0.00125448
PA14_61580_IG	PA14_61580	PA4655	hemH	Coenzyme transport and metabolism	-4.64689	0.000149867	0.00126995
PA14_62170_IG	PA14_62170	PA4697		Function unknown	-4.5964	0.000150375	0.00126995
PA14_69620_IG	PA14_69620	PA5273		Function unknown	-4.59975	0.000152533	0.00128364
PA14_06000_IG	PA14_06000	PA0459		Posttranslational modification, protein turnover, chaperones	-5.14125	0.000153141	0.00128423
PA14_73090_IG	PA14_73090	PA5542		Defense mechanisms	-5.13353	0.000158886	0.00132776
PA14_00080_IG	PA14_00080	PA0007		Function unknown	-4.58362	0.000160376	0.00133554
PA14_04780_IG	PA14_04780	PA0364		Amino acid transport and metabolism	-5.19535	0.000162133	0.00134548
PA14_63660_IG	PA14_63660	PA4816		Function unknown	-5.17451	0.000164072	0.00135218
PA14_69350_IG	PA14_69350				-5.11089	0.000163617	0.00135218
PA14_69050_IG	PA14_69050	PA5229		Function unknown	-2.60507	0.000165643	0.00136043
PA14_03270_IG	PA14_03270				-5.13247	0.000171129	0.00140068
PA14_20620_IG	PA14_20620	PA3360		Defense mechanisms	-5.22901	0.000175129	0.00141867
PA14_70790_IG	PA14_70790	PA5364		Transcription	-5.15846	0.000174191	0.00141867
PA14_70730_IG	PA14_70730	PA5358	ubiA	Coenzyme transport and metabolism	-5.1072	0.000175701	0.00141867
PA14_72070_IG	PA14_72070	PA5461		Function unknown	-4.7282	0.000174959	0.00141867
PA14_72990_IG	PA14_72990	PA5533		Function unknown	-5.13426	0.000177947	0.00142624
PA14_03420_IG	PA14_03420	PA0264		Function unknown	-5.11517	0.000177739	0.00142624
PA14_08740_IG	PA14_08740	PA4272	rplJ	Translation, ribosomal structure and biogenesis	-4.67263	0.000178429	0.00142624
PA14_54030_IG	PA14_54030	PA0790		General function prediction only	-5.08114	0.000180453	0.00143284
PA14_69570_IG	PA14_69570	PA5268	corA	Inorganic ion transport and metabolism	-2.75741	0.000180399	0.00143284
PA14_14480_IG	PA14_14480	PA3830		Transcription	-5.22629	0.000182305	0.00143903
PA14_52150_IG	PA14_52150	PA0936	lpxO2	Posttranslational modification, protein turnover, chaperones	-5.11764	0.00018304	0.00143903
PA14_38370_IG	PA14_38370	PA2021		Function unknown	-4.55418	0.000182537	0.00143903
PA14_61060_IG	PA14_61060	PA4615		Energy production and conversion	-5.08237	0.000183875	0.00144086
PA14_44950_IG	PA14_44950	PA1507		Nucleotide transport and metabolism	-5.06929	0.000187525	0.00146466
PA14_18970_IG	PA14_18970	PA3487	pldA	Lipid transport and metabolism	1.8681	0.00019261	0.00149947
PA14_09810_IG	PA14_09810	PA4181		Function unknown	-5.1233	0.000197778	0.00153471
PA14_70400_IG	PA14_70400	PA5333		Function unknown	-5.0966	0.000201293	0.00153602
PA14_56000_IG	PA14_56000	PA4309	pctA	Cell motility	-5.04497	0.000201803	0.00153602
PA14_72940_IG	PA14_72940	PA5529		Inorganic ion transport and metabolism	-4.51847	0.000200207	0.00153602
PA14_13990_IG	PA14_13990	PA3865		Amino acid transport and metabolism	-4.51836	0.000200872	0.00153602
PA14_20510_IG	PA14_20510				-3.22484	0.000200964	0.00153602
PA14_52990_IG	PA14_52990	PA0872	phhA	Amino acid transport and metabolism	6.01884	0.00019925	0.00153602
PA14_72750_IG	PA14_72750	PA5513	poxA	General function prediction only	-5.16603	0.0002047	0.00155312
PA14_10750_IG	PA14_10750	PA4113		Carbohydrate transport and metabolism	-4.59597	0.000205453	0.0015539
PA14_61720_IG	PA14_61720	PA4667		General function prediction only	-5.10437	0.00021381	0.00161201
PA14_53580_IG	PA14_53580				-5.14475	0.000214565	0.00161261
PA14_72480_IG	PA14_72480	PA5492		General function prediction only	-4.49232	0.000216591	0.00162274
PA14_72810_IG	PA14_72810	PA5519		Lipid transport and metabolism	-5.06999	0.000224485	0.00167414
PA14_67600_IG	PA14_67600	PA5119	glnA	Amino acid transport and metabolism	-5.04297	0.000225717	0.00167414
PA14_69910_IG	PA14_69910	PA5296	rep	Replication, recombination and repair	-5.03398	0.000226291	0.00167414
PA14_66550_IG	PA14_66550	PA5034	hemE	Coenzyme transport and metabolism	-5.01052	0.000224906	0.00167414
PA14_03050_IG	PA14_03050	PA0247	pobA	Coenzyme transport and metabolism	-4.48789	0.000226955	0.00167414
PA14_11380_IG	PA14_11380	PA4057	nrdR	Transcription	-5.07725	0.000229617	0.00168784
PA14_72700_IG	PA14_72700	PA5509		Amino acid transport and metabolism	-5.03018	0.0002303	0.00168784
PA14_01810_IG	PA14_01810	PA0147		General function prediction only	-5.00892	0.000231353	0.00168784
PA14_11590_IG	PA14_11590	PA4040		Function unknown	-5.00753	0.000232343	0.00168784
PA14_58740_IG	PA14_58740				-4.52101	0.000232073	0.00168784
PA14_41430_IG	PA14_41430	PA1790		Nucleotide transport and metabolism	6.47083	0.00023628	0.00170607
PA14_52310_IG	PA14_52310	PA0923	dinB	Replication, recombination and repair	6.47083	0.00023628	0.00170607
PA14_16330_IG	PA14_16330	PA3716		Function unknown	-5.07177	0.000241392	0.00173773
PA14_49050_IG	PA14_49050	PA1190		Function unknown	-5.16332	0.000245229	0.00175478
PA14_71560_IG	PA14_71560	PA5421	fdhA	Amino acid transport and metabolism	-4.99832	0.000245137	0.00175478
PA14_65010_IG	PA14_65010	PA4923		General function prediction only	-4.99417	0.000252321	0.00179533
PA14_10040_IG	PA14_10040	PA4163		Translation, ribosomal structure and biogenesis	3.67178	0.000252398	0.00179533
PA14_05190_IG	PA14_05190	PA0396	pilU	Cell motility	-2.98994	0.000254496	0.00180488
PA14_53190_IG	PA14_53190	PA0857	bolA	Signal transduction mechanisms	-5.11075	0.000261193	0.00184145
PA14_06350_IG	PA14_06350	PA0488		General function prediction only	-4.99449	0.000260644	0.00184145
PA14_60760_IG	PA14_60760	PA4591		Cell wall/membrane/envelope biogenesis	-4.4614	0.000264182	0.00185705
PA14_70180_IG	PA14_70180	PA5315	rpmG	Translation, ribosomal structure and biogenesis	-5.00459	0.000267074	0.00186096
PA14_01120_IG	PA14_01120	PA0092		Function unknown	-5.00243	0.000266398	0.00186096
PA14_62230_IG	PA14_62230	PA4701		General function prediction only	-4.95167	0.000266986	0.00186096
PA14_52810_IG	PA14_52810	PA0886		Carbohydrate transport and metabolism	-4.99487	0.00026876	0.00186726
PA14_02070_IG	PA14_02070	PA0166		Nucleotide transport and metabolism	-4.94825	0.000270243	0.00187212
PA14_72850_IG	PA14_72850	PA5522		Amino acid transport and metabolism	-4.97002	0.000273488	0.00188912
PA14_01380_IG	PA14_01380	PA0113		Posttranslational modification, protein turnover, chaperones	-5.06838	0.000279001	0.00191613
PA14_21340_IG	PA14_21340	PA3300	fadD2	Lipid transport and metabolism	-4.96401	0.000278679	0.00191613
PA14_71420_IG	PA14_71420	PA5411	gbcB	Energy production and conversion	-4.49017	0.000280477	0.00192075
PA14_33510_IG	PA14_33510	PA2412		Function unknown	6.42705	0.000283047	0.00193281
PA14_63110_IG	PA14_63110	PA4773		Amino acid transport and metabolism	-4.98636	0.00028503	0.00193553
PA14_12420_IG	PA14_12420				-4.96978	0.000285066	0.00193553
PA14_05820_IG	PA14_05820	PA0446		Energy production and conversion	-5.00884	0.00028779	0.00194849
PA14_18630_IG	PA14_18630	PA3535		Posttranslational modification, protein turnover, chaperones	-4.97551	0.000291324	0.00196685
PA14_00490_IG	PA14_00490	PA0040		Intracellular trafficking, secretion, and vesicular transport	-4.96328	0.000292718	0.00197069
PA14_70100_IG	PA14_70100	PA5309		Amino acid transport and metabolism	-4.91706	0.000298264	0.00200239
PA14_09550_IG	PA14_09550	PA4204	ppgL	Carbohydrate transport and metabolism	6.2259	0.000304808	0.00204059
PA14_55590_IG	PA14_55590	PA0671		Function unknown	-5.05329	0.000306076	0.00204336
PA14_55640_IG	PA14_55640	PA4281	sbcD	Replication, recombination and repair	-4.92777	0.000310438	0.00206096
PA14_66480_IG	PA14_66480	PA5028		Cell cycle control, cell division, chromosome partitioning	-4.90224	0.000310404	0.00206096
PA14_51560_IG	PA14_51560				-4.90395	0.00031212	0.00206639
PA14_00790_IG	PA14_00790	PA0067	prlC	Amino acid transport and metabolism	-4.90186	0.000313031	0.0020667
PA14_02060_IG	PA14_02060	PA0165		Cell wall/membrane/envelope biogenesis	-3.52467	0.000321845	0.00211903
PA14_16510_IG	PA14_16510	PA3701	prfB	Function unknown	-4.88996	0.000330023	0.00216691
PA14_58330_IG	PA14_58330	PA4495		Function unknown	-4.94938	0.000332407	0.00217658
PA14_61330_IG	PA14_61330	PA4635		Function unknown	-4.91557	0.000334161	0.00218209
PA14_53430_IG	PA14_53430	PA0837	slyD	Posttranslational modification, protein turnover, chaperones	-4.90733	0.000337995	0.00220111
PA14_69300_IG	PA14_69300	PA5248		Inorganic ion transport and metabolism	-4.90591	0.000345454	0.002243
PA14_30010_IG	PA14_30010	PA2638	nuoB	Energy production and conversion	-4.87379	0.000347243	0.002243
PA14_03730_IG	PA14_03730	PA0286	desA	Lipid transport and metabolism	-4.86898	0.000346675	0.002243
PA14_70980_IG	PA14_70980	PA5375	betT1	Cell wall/membrane/envelope biogenesis	-3.53038	0.000349812	0.00225351
PA14_12550_IG	PA14_12550	PA3967		Function unknown	-5.04501	0.000353447	0.0022708
PA14_41280_IG	PA14_41280	PA1797		Defense mechanisms	-4.89857	0.000357842	0.00228961
PA14_67065_IG	PA14_67065	PA5077	mdoH	Cell wall/membrane/envelope biogenesis	-4.86895	0.00035829	0.00228961
PA14_09630_IG	PA14_09630	PA4199		Lipid transport and metabolism	-4.9275	0.000361746	0.0022981
PA14_03790_IG	PA14_03790	PA0290		Signal transduction mechanisms	-4.88784	0.000361201	0.0022981
PA14_56380_IG	PA14_56380	PA4337		Function unknown	-4.85636	0.000362504	0.0022981
PA14_03130_IG	PA14_03130	PA0254		Coenzyme transport and metabolism	-4.84427	0.00036994	0.00233904
PA14_24590_IG	PA14_24590	PA3055		Transcription	-4.8494	0.000372365	0.00234816
PA14_03250_IG	PA14_03250				-5.15846	0.000377908	0.00237685
PA14_70490_IG	PA14_70490	PA5340		Function unknown	-5.09481	0.000381253	0.0023791
PA14_62240_IG	PA14_62240	PA4702		Function unknown	-4.87697	0.000379326	0.0023791
PA14_12740_IG	PA14_12740	PA3952		Function unknown	-4.45974	0.000380456	0.0023791
PA14_24900_IG	PA14_24900	PA3029	moaB2	Coenzyme transport and metabolism	-5.00602	0.000386106	0.00240311
PA14_00690_IG	PA14_00690	PA0057		General function prediction only	-4.90712	0.000388096	0.00240922
PA14_28370_IG	PA14_28370	PA2763		Function unknown	-4.90524	0.000389976	0.00241462
PA14_70080_IG	PA14_70080	PA5308	lrp	Transcription	-4.84972	0.00039165	0.00241872
PA14_07520_IG	PA14_07520	PA0576	rpoD	Transcription	-4.96646	0.000393376	0.00242311
PA14_60445_IG	PA14_60445	PA4566	obg	General function prediction only	-4.86904	0.000395748	0.00243146
PA14_44990_IG	PA14_44990	PA1503		General function prediction only	-4.8713	0.000397489	0.0024359
PA14_69850_IG	PA14_69850	PA5291		Cell wall/membrane/envelope biogenesis	-4.31296	0.000404568	0.00247293
PA14_02960_IG	PA14_02960	PA0238		Carbohydrate transport and metabolism	-5.01868	0.000411187	0.00250698
PA14_49910_IG	PA14_49910	PA1118		Function unknown	-4.85587	0.000428986	0.00260866
PA14_70160_IG	PA14_70160	PA5313		Coenzyme transport and metabolism	-4.29546	0.000430047	0.00260866
PA14_72130_IG	PA14_72130	PA5465		Function unknown	-4.8451	0.000431544	0.00261112
PA14_68620_IG	PA14_68620	PA5194		Lipid transport and metabolism	-4.79024	0.000434592	0.00262292
PA14_70560_IG	PA14_70560	PA5344	oxyR	Transcription	-4.32615	0.000436068	0.00262519
PA14_07970_IG	PA14_07970	PA0612	ptrB	Signal transduction mechanisms	-5.09116	0.000440388	0.0026353
PA14_01470_IG	PA14_01470	PA0120		Transcription	-4.88183	0.000440878	0.0026353
PA14_02380_IG	PA14_02380	PA0190		Lipid transport and metabolism	-4.82531	0.000442256	0.0026353
PA14_47340_IG	PA14_47340	PA1306		General function prediction only	-4.80015	0.000445932	0.0026353
PA14_71450_IG	PA14_71450	PA5414		Function unknown	-4.29401	0.000446568	0.0026353
PA14_70140_IG	PA14_70140	PA5312		Energy production and conversion	-4.28586	0.000443549	0.0026353
PA14_04810_IG	PA14_04810	PA0366		Energy production and conversion	-4.27805	0.000444475	0.0026353
PA14_49080_IG	PA14_49080	PA1187		Lipid transport and metabolism	2.73754	0.000443419	0.0026353
PA14_13030_IG	PA14_13030	PA3930	cioA	Energy production and conversion	-4.8103	0.00045109	0.00265543
PA14_65300_IG	PA14_65300	PA4943		General function prediction only	-4.77666	0.000453158	0.00266105
PA14_23350_IG	PA14_23350				-4.81503	0.00045551	0.00266223
PA14_71230_IG	PA14_71230	PA5395		Function unknown	-4.78206	0.000455988	0.00266223
PA14_25610_IG	PA14_25610	PA2972		Cell cycle control, cell division, chromosome partitioning	-4.78095	0.000456701	0.00266223
PA14_27490_IG	PA14_27490	PA2829		Function unknown	-4.77537	0.000463718	0.00269414
PA14_15740_IG	PA14_15740	PA3763	purL	Nucleotide transport and metabolism	-4.7713	0.000466651	0.00269414
PA14_66690_IG	PA14_66690	PA5047		General function prediction only	-4.76628	0.000466684	0.00269414
PA14_11270_IG	PA14_11270	PA4067	oprG	Cell wall/membrane/envelope biogenesis	-4.28537	0.000465776	0.00269414
PA14_06970_IG	PA14_06970	PA0535		Transcription	-4.89929	0.000470235	0.0027081
PA14_15770_IG	PA14_15770	PA3762		Function unknown	-4.29173	0.000476093	0.00273524
PA14_65420_IG	PA14_65420	PA4952		General function prediction only	-4.79718	0.000486043	0.00278052
PA14_05320_IG	PA14_05320	PA0408	pilG	Signal transduction mechanisms	-4.75208	0.0004863	0.00278052
PA14_19450_IG	PA14_19450	PA3453		Function unknown	-4.89116	0.000491762	0.00280504
PA14_04180_IG	PA14_04180	PA0320		Function unknown	-4.75136	0.000494536	0.00281415
PA14_60130_IG	PA14_60130				-3.42415	0.000496642	0.00281942
PA14_65350_IG	PA14_65350	PA4946	mutL	Replication, recombination and repair	-4.82162	0.000501916	0.0028426
PA14_63650_IG	PA14_63650	PA4815		Function unknown	-4.84171	0.000506321	0.00284597
PA14_60040_IG	PA14_60040				-4.79169	0.000506319	0.00284597
PA14_69250_IG	PA14_69250	PA5244		Function unknown	-4.25858	0.000504642	0.00284597
PA14_13130_IG	PA14_13130	PA3923		Function unknown	-4.2469	0.000507273	0.00284597
PA14_49040_IG	PA14_49040	PA1191		Posttranslational modification, protein turnover, chaperones	2.79718	0.000510756	0.0028588
PA14_04330_IG	PA14_04330	PA0332		Function unknown	-4.80946	0.000513626	0.00286814
PA14_18040_IG	PA14_18040				-4.24568	0.000518321	0.00288762
PA14_52040_IG	PA14_52040	PA0945	purM	Nucleotide transport and metabolism	-4.8057	0.000521782	0.00289584
PA14_23700_IG	PA14_23700	PA3124		Transcription	4.3186	0.00052222	0.00289584
PA14_24310_IG	PA14_24310	PA3080		General function prediction only	-4.73873	0.000526921	0.00291407
PA14_29470_IG	PA14_29470	PA2679		Coenzyme transport and metabolism	6.58374	0.000527946	0.00291407
PA14_12910_IG	PA14_12910				-4.72299	0.000531921	0.00292924
PA14_21050_IG	PA14_21050	PA3324		General function prediction only	5.63034	0.000535898	0.00294436
PA14_14110_IG	PA14_14110	PA3857	pcs	Lipid transport and metabolism	-4.77339	0.000541721	0.00296953
PA14_69200_IG	PA14_69200	PA5240	trxA	Posttranslational modification, protein turnover, chaperones	-2.5128	0.000544916	0.00298021
PA14_04290_IG	PA14_04290	PA0328		Cell motility	-4.84099	0.000548403	0.00299243
PA14_00590_IG	PA14_00590	PA0047		Function unknown	-4.26783	0.000550734	0.0029983
PA14_04110_IG	PA14_04110	PA0316	serA	Coenzyme transport and metabolism	-4.81994	0.000552662	0.00300196
PA14_68920_IG	PA14_68920	PA5218		Transcription	-4.80652	0.000555485	0.00300364
PA14_69660_IG	PA14_69660	PA5276	lppL	Cell motility	-3.40591	0.000554253	0.00300364
PA14_65130_IG	PA14_65130	PA4931	dnaB	Replication, recombination and repair	-4.77142	0.000557316	0.00300674
PA14_22090_IG	PA14_22090				-4.70503	0.000559763	0.00301314
PA14_05450_IG	PA14_05450	PA0419		Function unknown	-4.77248	0.000570657	0.003058
PA14_72930_IG	PA14_72930	PA5528		Function unknown	-4.7035	0.000569992	0.003058
PA14_13330_IG	PA14_13330	PA3910	eddA	Inorganic ion transport and metabolism	-4.6944	0.000577451	0.0030806
PA14_59590_IG	PA14_59590				-4.6944	0.000577451	0.0030806
PA14_55180_IG	PA14_55180	PA0705	migA	Cell wall/membrane/envelope biogenesis	-4.88812	0.000580937	0.00309229
PA14_64240_IG	PA14_64240	PA4857		Intracellular trafficking, secretion, and vesicular transport	5.40057	0.000584856	0.00310623
PA14_62440_IG	PA14_62440	PA4719		General function prediction only	-3.38031	0.000589608	0.00312453
PA14_45590_IG	PA14_45590	PA1458		Cell motility	-4.90625	0.000603277	0.00318989
PA14_60100_IG	PA14_60100				-4.73946	0.000640504	0.00337926
PA14_28000_IG	PA14_28000	PA2793		Function unknown	-4.66233	0.000644446	0.00339257
PA14_23170_IG	PA14_23170	PA3175		Amino acid transport and metabolism	-4.65311	0.000651966	0.0034171
PA14_41300_IG	PA14_41300				-4.65297	0.000650839	0.0034171
PA14_68050_IG	PA14_68050	PA5151		Function unknown	-4.68695	0.000655177	0.00342642
PA14_66490_IG	PA14_66490	PA5029		Transcription	-4.7122	0.000657327	0.00343016
PA14_25390_IG	PA14_25390	PA2991	sth	Energy production and conversion	-4.64838	0.000669979	0.00348856
PA14_07680_IG	PA14_07680	PA0588		Signal transduction mechanisms	-4.65858	0.000675606	0.00351021
PA14_26200_IG	PA14_26200				-4.73786	0.000680198	0.00351877
PA14_02410_IG	PA14_02410	PA0192		Inorganic ion transport and metabolism	-4.69542	0.000679737	0.00351877
PA14_07010_IG	PA14_07010	PA0539		General function prediction only	-4.65697	0.000689615	0.00355979
PA14_61820_IG	PA14_61820	PA4673		Translation, ribosomal structure and biogenesis	-4.24747	0.00069281	0.00356857
PA14_70220_IG	PA14_70220				-4.69338	0.000699355	0.00359453
PA14_41260_IG	PA14_41260	PA1799	parR	Transcription	-4.78565	0.000708981	0.00361293
PA14_06060_IG	PA14_06060	PA0463	creB	Signal transduction mechanisms	-4.63864	0.000707528	0.00361293
PA14_38380_IG	PA14_38380	PA2020		Transcription	-4.6294	0.000705255	0.00361293
PA14_67790_IG	PA14_67790	PA5133		Cell cycle control, cell division, chromosome partitioning	-3.0919	0.000708851	0.00361293
PA14_67520_IG	PA14_67520	PA5113		Function unknown	-4.84753	0.00071571	0.00362404
PA14_03940_IG	PA14_03940	PA0302	spuF	Amino acid transport and metabolism	-4.63967	0.000712824	0.00362404
PA14_37140_IG	PA14_37140	PA2121		Transcription	4.0979	0.000714676	0.00362404
PA14_61020_IG	PA14_61020	PA4612		General function prediction only	-4.19356	0.000720891	0.00364255
PA14_03200_IG	PA14_03200	PA0260		Function unknown	-4.72838	0.000729639	0.00367898
PA14_70510_IG	PA14_70510	PA5341		Amino acid transport and metabolism	-4.61058	0.000736021	0.00370335
PA14_04750_IG	PA14_04750	PA0362	fdx1	Energy production and conversion	5.39438	0.000741208	0.00372161
PA14_16140_IG	PA14_16140	PA3732		Function unknown	2.18183	0.000743208	0.00372383
PA14_67560_IG	PA14_67560	PA5117	typA	Signal transduction mechanisms	-4.67959	0.000750347	0.00374529
PA14_60060_IG	PA14_60060				-4.14692	0.000750624	0.00374529
PA14_12150_IG	PA14_12150	PA3994		Lipid transport and metabolism	-4.5905	0.000780155	0.00388452
PA14_60090_IG	PA14_60090				-4.71429	0.000803224	0.00398759
PA14_40980_IG	PA14_40980	PA1821		Lipid transport and metabolism	-4.58566	0.000804192	0.00398759
PA14_54170_IG	PA14_54170	PA0782	putA	Energy production and conversion	-4.74908	0.000808413	0.00400017
PA14_04650_IG	PA14_04650	PA0355	pfpI	General function prediction only	-4.70234	0.00081159	0.00400017
PA14_72640_IG	PA14_72640	PA5505		Inorganic ion transport and metabolism	-4.61147	0.00081175	0.00400017
PA14_68360_IG	PA14_68360	PA5174		Lipid transport and metabolism	-4.5842	0.000822523	0.00403661
PA14_68100_IG	PA14_68100	PA5156		Function unknown	-4.18211	0.000820909	0.00403661
PA14_65700_IG	PA14_65700	PA4970		Function unknown	-4.60353	0.000831223	0.00406262
PA14_44650_IG	PA14_44650	PA1530		Function unknown	-4.09913	0.000830857	0.00406262
PA14_59360_IG	PA14_59360				-4.13873	0.000834651	0.00407105
PA14_03240_IG	PA14_03240				-4.62332	0.000843367	0.00410519
PA14_07070_IG	PA14_07070	PA0545		Inorganic ion transport and metabolism	-4.56215	0.000846892	0.00411396
PA14_61920_IG	PA14_61920	PA4681		Function unknown	-4.59458	0.000852136	0.00413104
PA14_72790_IG	PA14_72790	PA5517		Function unknown	-4.57363	0.00085528	0.00413789
PA14_69820_IG	PA14_69820	PA5289		Function unknown	-4.62502	0.000857396	0.00413975
PA14_05770_IG	PA14_05770	PA0441	dht	Nucleotide transport and metabolism	-4.77716	0.000867761	0.00418135
PA14_25860_IG	PA14_25860	PA2952	etfB	Energy production and conversion	-4.6353	0.000873207	0.00419913
PA14_00740_IG	PA14_00740	PA0062		Function unknown	-4.56336	0.000879865	0.00422264
PA14_59610_IG	PA14_59610				-4.58776	0.000897143	0.00429694
PA14_04020_IG	PA14_04020	PA0307		Function unknown	-4.57574	0.000900039	0.00430219
PA14_20630_IG	PA14_20630	PA3359		Function unknown	-4.84454	0.00090222	0.00430401
PA14_68710_IG	PA14_68710	PA5201		Transcription	-4.62055	0.00090613	0.00431404
PA14_42100_IG	PA14_42100	PA1735		General function prediction only	-3.38523	0.000919903	0.00437091
PA14_12160_IG	PA14_12160	PA3992		Cell wall/membrane/envelope biogenesis	-4.67481	0.000930313	0.0044116
PA14_50160_IG	PA14_50160	PA1100	fliE	Cell motility	-4.52075	0.000952841	0.00450949
PA14_12080_IG	PA14_12080	PA4001	sltB1	Cell wall/membrane/envelope biogenesis	-4.75618	0.000956988	0.00452016
PA14_53840_IG	PA14_53840	PA0805		Function unknown	-4.61358	0.000961845	0.00452323
PA14_52420_IG	PA14_52420	PA0916		Translation, ribosomal structure and biogenesis	-4.51669	0.000965209	0.00452323
PA14_44890_IG	PA14_44890	PA0263	hcpC	Function unknown	-4.51665	0.000963507	0.00452323
PA14_07430_IG	PA14_07430	PA0572		Function unknown	-3.42513	0.000960297	0.00452323
PA14_70770_IG	PA14_70770	PA5362		General function prediction only	-4.58781	0.000973211	0.00455181
PA14_13420_IG	PA14_13420	PA3902		Function unknown	-4.67603	0.000983527	0.00459108
PA14_56990_IG	PA14_56990	PA4384		Function unknown	-4.51111	0.000988248	0.00460412
PA14_05480_IG	PA14_05480	PA0421		Amino acid transport and metabolism	-4.53971	0.000991512	0.00461034
PA14_62720_IG	PA14_62720	PA4741	rpsO	Translation, ribosomal structure and biogenesis	-4.5178	0.00100166	0.00464847
PA14_72520_IG	PA14_72520	PA5496	nrdJb	Function unknown	-4.53406	0.00100896	0.00467329
PA14_17010_IG	PA14_17010	PA3660		Inorganic ion transport and metabolism	-4.59136	0.00101198	0.00467819
PA14_66630_IG	PA14_66630	PA5041	pilP	Intracellular trafficking, secretion, and vesicular transport	-4.49892	0.00101808	0.0046973
PA14_58750_IG	PA14_58750	PA4526	pilB	Intracellular trafficking, secretion, and vesicular transport	-4.56847	0.00102548	0.00470897
PA14_68930_IG	PA14_68930	PA5219		Carbohydrate transport and metabolism	-4.50931	0.00102652	0.00470897
PA14_28880_IG	PA14_28880	PA2729		Function unknown	-4.5049	0.00102364	0.00470897
PA14_33380_IG	PA14_33380	PA2421		Energy production and conversion	-4.57692	0.00103902	0.00475722
PA14_11630_IG	PA14_11630	PA4036		Signal transduction mechanisms	-4.49418	0.00104628	0.0047813
PA14_72560_IG	PA14_72560	PA5499	np20	Inorganic ion transport and metabolism	-4.59382	0.00106171	0.0048333
PA14_24665_IG	PA14_24665				-4.50527	0.00106029	0.0048333
PA14_24290_IG	PA14_24290	PA3082	gbt	Function unknown	-4.48579	0.00106826	0.00485386
PA14_04690_IG	PA14_04690	PA0359		Function unknown	-4.47793	0.00107984	0.00488937
PA14_04640_IG	PA14_04640	PA0354		General function prediction only	-4.02548	0.00108016	0.00488937
PA14_69170_IG	PA14_69170	PA5238		Lipid transport and metabolism	-4.48803	0.00111473	0.0050363
PA14_38010_IG	PA14_38010	PA2049		Function unknown	4.7338	0.00111874	0.00504487
PA14_56450_IG	PA14_56450	PA4342		Translation, ribosomal structure and biogenesis	-4.61349	0.0011223	0.00505143
PA14_66380_IG	PA14_66380	PA5021		Inorganic ion transport and metabolism	-2.2056	0.00112612	0.00505908
PA14_08560_IG	PA14_08560	PA0668	tyrZ	Translation, ribosomal structure and biogenesis	-4.46042	0.00113045	0.00506898
PA14_61950_IG	PA14_61950	PA4683		Function unknown	-4.46227	0.00114788	0.0051375
PA14_51500_IG	PA14_51500	PA0989		Function unknown	-4.4559	0.00115031	0.00513877
PA14_02270_IG	PA14_02270	PA0180	cttP	Signal transduction mechanisms	-4.52687	0.00116283	0.0051784
PA14_05580_IG	PA14_05580	PA0429		Function unknown	-4.45521	0.00116351	0.0051784
PA14_63570_IG	PA14_63570	PA4810	fdnI	Energy production and conversion	-4.50933	0.00117976	0.00524094
PA14_05210_IG	PA14_05210	PA0398		Function unknown	-4.47403	0.00120272	0.00530418
PA14_13350_IG	PA14_13350	PA3908		Function unknown	-4.47403	0.00120272	0.00530418
PA14_57600_IG	PA14_57600	PA4434		Energy production and conversion	-4.47403	0.00120272	0.00530418
PA14_13560_IG	PA14_13560	PA3892		Defense mechanisms	-4.46708	0.00120287	0.00530418
PA14_07210_IG	PA14_07210	PA0554		Function unknown	-4.45468	0.0012072	0.00531345
PA14_61430_IG	PA14_61430	PA4642		Function unknown	-4.53589	0.00120998	0.00531591
PA14_55080_IG	PA14_55080				-2.38451	0.0012135	0.00532158
PA14_68260_IG	PA14_68260	PA5167		Carbohydrate transport and metabolism	-4.48379	0.00122156	0.0053276
PA14_10830_IG	PA14_10830				-4.43374	0.00122034	0.0053276
PA14_20810_IG	PA14_20810	PA3344	recQ	Transcription	-4.43353	0.0012201	0.0053276
PA14_08340_IG	PA14_08340	PA0649	trpG	Coenzyme transport and metabolism	-3.26346	0.00122701	0.00534165
PA14_14530_IG	PA14_14530	PA3825		Signal transduction mechanisms	-4.4359	0.00123297	0.00535783
PA14_02530_IG	PA14_02530	PA0201		General function prediction only	-4.52106	0.00124305	0.00539181
PA14_05740_IG	PA14_05740	PA0439		Nucleotide transport and metabolism	-4.52789	0.00124792	0.00539468
PA14_69810_IG	PA14_69810	PA5288	glnK	Amino acid transport and metabolism	-4.4713	0.00124823	0.00539468
PA14_28170_IG	PA14_28170	PA2777		Inorganic ion transport and metabolism	-4.4358	0.00125242	0.00540302
PA14_70640_IG	PA14_70640	PA5351	rubA1	Energy production and conversion	-4.14796	0.00126014	0.00542653
PA14_07340_IG	PA14_07340	PA0564		Function unknown	-3.18793	0.001265	0.00543767
PA14_72710_IG	PA14_72710	PA5510		Amino acid transport and metabolism	-4.45338	0.00127727	0.00548058
PA14_12810_IG	PA14_12810	PA3947	rocR	Signal transduction mechanisms	-3.21784	0.00128355	0.00549766
PA14_07130_IG	PA14_07130	PA0548	tktA	Carbohydrate transport and metabolism	-4.4224	0.00129811	0.00554016
PA14_62520_IG	PA14_62520	PA4724.1		Function unknown	-4.42125	0.00129722	0.00554016
PA14_08430_IG	PA14_08430	PA0657		Posttranslational modification, protein turnover, chaperones	-4.40507	0.00134718	0.00573931
PA14_71780_IG	PA14_71780	PA5438		Transcription	-4.50497	0.00135865	0.00575848
PA14_04710_IG	PA14_04710				-4.39643	0.00135891	0.00575848
PA14_67840_IG	PA14_67840	PA5137		Signal transduction mechanisms	-4.39643	0.00135891	0.00575848
PA14_60800_IG	PA14_60800	PA4595		General function prediction only	-4.39208	0.00137254	0.00580596
PA14_14820_IG	PA14_14820	PA3807	ndk	Nucleotide transport and metabolism	-4.40366	0.00137502	0.00580619
PA14_70720_IG	PA14_70720	PA5357		Coenzyme transport and metabolism	-4.53821	0.00139056	0.00584537
PA14_02360_IG	PA14_02360	PA0186		Inorganic ion transport and metabolism	-4.39079	0.00139164	0.00584537
PA14_17880_IG	PA14_17880	PA3589		Lipid transport and metabolism	-4.3878	0.00138973	0.00584537
PA14_14100_IG	PA14_14100	PA3858		Signal transduction mechanisms	-4.38963	0.00141015	0.00589207
PA14_12440_IG	PA14_12440	PA3973		Transcription	-4.38628	0.00140737	0.00589207
PA14_00570_IG	PA14_00570	PA0045		Cell wall/membrane/envelope biogenesis	-3.94173	0.00140904	0.00589207
PA14_24440_IG	PA14_24440	PA3069		Function unknown	6.54842	0.00141325	0.00589472
PA14_01990_IG	PA14_01990	PA0160		Function unknown	-3.93096	0.00141968	0.0059112
PA14_11280_IG	PA14_11280	PA4066		Function unknown	-4.49142	0.00142351	0.00591526
PA14_09740_IG	PA14_09740	PA4187		Carbohydrate transport and metabolism	-4.4299	0.00142604	0.00591526
PA14_67370_IG	PA14_67370	PA5101		Inorganic ion transport and metabolism	-4.3935	0.00142935	0.00591526
PA14_28120_IG	PA14_28120	PA2781		Function unknown	-3.15959	0.00143055	0.00591526
PA14_59130_IG	PA14_59130				-4.01764	0.00144613	0.00596933
PA14_00240_IG	PA14_00240	PA0022		Translation, ribosomal structure and biogenesis	-4.39086	0.00144876	0.00596989
PA14_71250_IG	PA14_71250	PA5397		Function unknown	-4.48651	0.00145239	0.00597454
PA14_01790_IG	PA14_01790	PA0145		Nucleotide transport and metabolism	-3.92553	0.00145958	0.00599379
PA14_68040_IG	PA14_68040	PA5150		General function prediction only	-3.9783	0.00148631	0.00609309
PA14_58770_IG	PA14_58770	PA4528	pilD	Cell motility	-4.62161	0.00150213	0.00612644
PA14_17520_IG	PA14_17520	PA3618		General function prediction only	-4.35943	0.00150037	0.00612644
PA14_46530_IG	PA14_46530				-2.7211	0.00149797	0.00612644
PA14_07470_IG	PA14_07470				-4.36331	0.00150688	0.00613534
PA14_56520_IG	PA14_56520	PA4346		Function unknown	-4.35465	0.00152533	0.00619989
PA14_03710_IG	PA14_03710	PA0284		Function unknown	-3.21182	0.00152872	0.00620312
PA14_60810_IG	PA14_60810	PA4596		Function unknown	-3.22311	0.00153317	0.00621062
PA14_63620_IG	PA14_63620	PA4813	lipC	General function prediction only	-4.34508	0.00156113	0.0063132
PA14_05180_IG	PA14_05180	PA0395	pilT	Intracellular trafficking, secretion, and vesicular transport	-4.38763	0.00156949	0.0063256
PA14_20560_IG	PA14_20560	PA3366	amiE	General function prediction only	-3.89499	0.00156916	0.0063256
PA14_60160_IG	PA14_60160				-4.3788	0.00157855	0.0063514
PA14_11580_IG	PA14_11580	PA4041		General function prediction only	-4.39641	0.00159254	0.00638656
PA14_23800_IG	PA14_23800	PA3117	asd	Amino acid transport and metabolism	-4.33952	0.00159263	0.00638656
PA14_72650_IG	PA14_72650	PA5506		Transcription	-3.88929	0.00160386	0.00642082
PA14_46890_IG	PA14_46890	PA1344		Secondary metabolites biosynthesis, transport and catabolism	-4.34701	0.0016129	0.0064462
PA14_02650_IG	PA14_02650	PA0217		Transcription	-4.38012	0.00162852	0.00649069
PA14_23830_IG	PA14_23830	PA3115	fimV	Intracellular trafficking, secretion, and vesicular transport	-3.95922	0.00162946	0.00649069
PA14_31310_IG	PA14_31310	PA2568		Function unknown	-4.32573	0.00164753	0.00654723
PA14_35950_IG	PA14_35950				-3.97456	0.00164914	0.00654723
PA14_06650_IG	PA14_06650	PA0509	nirN	Energy production and conversion	-4.44866	0.00166535	0.00660064
PA14_12260_IG	PA14_12260	PA3986		Function unknown	-4.32082	0.00167051	0.00661012
PA14_16360_IG	PA14_16360	PA3713	spdH	Coenzyme transport and metabolism	-4.32012	0.00169154	0.00668229
PA14_28390_IG	PA14_28390	PA2761		Function unknown	-4.52385	0.00170495	0.00669737
PA14_67810_IG	PA14_67810	PA5134		Cell wall/membrane/envelope biogenesis	-4.45687	0.00170252	0.00669737
PA14_71000_IG	PA14_71000	PA5376		Amino acid transport and metabolism	-4.37019	0.0016989	0.00669737
PA14_62540_IG	PA14_62540	PA4726	cbrB	Signal transduction mechanisms	-4.31492	0.00170657	0.00669737
PA14_08200_IG	PA14_08200	PA0632		Function unknown	-4.5318	0.00172822	0.00674743
PA14_65570_IG	PA14_65570	PA4961		Function unknown	-3.88887	0.00172797	0.00674743
PA14_28740_IG	PA14_28740				3.36841	0.00173062	0.00674743
PA14_36930_IG	PA14_36930	PA2136		Function unknown	3.87718	0.0017285	0.00674743
PA14_30670_IG	PA14_30670	PA2584	pgsA	Lipid transport and metabolism	-4.3142	0.0017402	0.00677373
PA14_15710_IG	PA14_15710	PA3765		Function unknown	-4.31302	0.00176936	0.00687603
PA14_67180_IG	PA14_67180	PA5086			-4.29587	0.00179462	0.00695266
PA14_20080_IG	PA14_20080	PA3402		Cell wall/membrane/envelope biogenesis	-4.29575	0.00179846	0.00695266
PA14_68350_IG	PA14_68350	PA5173	arcC	Amino acid transport and metabolism	-3.87214	0.00180071	0.00695266
PA14_66510_IG	PA14_66510	PA5030		Carbohydrate transport and metabolism	-3.85201	0.00179931	0.00695266
PA14_60320_IG	PA14_60320				-2.05377	0.001804	0.00695415
PA14_07050_IG	PA14_07050	PA0543		Secondary metabolites biosynthesis, transport and catabolism	-4.38271	0.00180942	0.00696379
PA14_10840_IG	PA14_10840				-4.29065	0.00182576	0.00701539
PA14_65040_IG	PA14_65040	PA4925		Cell wall/membrane/envelope biogenesis	-2.70104	0.00183069	0.00702303
PA14_20760_IG	PA14_20760	PA3348		Signal transduction mechanisms	-4.30631	0.00183742	0.00703458
PA14_44300_IG	PA14_44300	PA1561	aer	Signal transduction mechanisms	-4.28575	0.00183959	0.00703458
PA14_62400_IG	PA14_62400	PA4715		Amino acid transport and metabolism	-4.28941	0.00186021	0.00706829
PA14_23580_IG	PA14_23580				-4.28838	0.00186023	0.00706829
PA14_72500_IG	PA14_72500	PA5494		Function unknown	-3.86049	0.00185451	0.00706829
PA14_20550_IG	PA14_20550	PA3367		Function unknown	2.28187	0.00185832	0.00706829
PA14_63210_IG	PA14_63210	PA4781		Transcription	-4.32835	0.00186755	0.00708483
PA14_62130_IG	PA14_62130	PA4694	ilvC	Amino acid transport and metabolism	-4.31171	0.00189756	0.00718728
PA14_26980_IG	PA14_26980	PA2869		Function unknown	-4.42701	0.00190901	0.00721919
PA14_68580_IG	PA14_68580	PA5192	pckA	Energy production and conversion	-4.26554	0.00194756	0.00735333
PA14_13870_IG	PA14_13870	PA3869		Intracellular trafficking, secretion, and vesicular transport	-4.32487	0.00195213	0.00735897
PA14_22320_IG	PA14_22320	PA3237		Function unknown	-4.26043	0.00197379	0.00742892
PA14_58890_IG	PA14_58890	PA4540		Intracellular trafficking, secretion, and vesicular transport	-3.83737	0.00199788	0.00748607
PA14_04930_IG	PA14_04930	PA0376	rpoH	Transcription	-2.47145	0.00199837	0.00748607
PA14_54450_IG	PA14_54450	PA0761	nadB	Coenzyme transport and metabolism	-2.45095	0.00199777	0.00748607
PA14_03590_IG	PA14_03590	PA0276		Function unknown	-4.27964	0.00201134	0.00752286
PA14_01150_IG	PA14_01150	PA0094		Function unknown	-4.3976	0.0020343	0.00759685
PA14_63910_IG	PA14_63910	PA4834		General function prediction only	-4.4694	0.00205851	0.00767526
PA14_64920_IG	PA14_64920	PA4915		Cell motility	-4.23971	0.00208675	0.00776844
PA14_51340_IG	PA14_51340	PA1003	mvfR	Transcription	-3.8447	0.00210509	0.00782453
PA14_46510_IG	PA14_46510				-4.25781	0.00211389	0.00784501
PA14_59820_IG	PA14_59820				-4.24193	0.00211834	0.00784935
PA14_07690_IG	PA14_07690	PA0589		Inorganic ion transport and metabolism	-4.23802	0.0021428	0.00792771
PA14_64010_IG	PA14_64010	PA4841		General function prediction only	-4.24178	0.00215547	0.00796226
PA14_68390_IG	PA14_68390	PA5177		Amino acid transport and metabolism	-4.24075	0.00218563	0.00806119
PA14_59480_IG	PA14_59480				-4.29553	0.0022156	0.00809677
PA14_40770_IG	PA14_40770	PA1838	cysI	Inorganic ion transport and metabolism	-4.24806	0.0022122	0.00809677
PA14_25250_IG	PA14_25250	PA3001		Carbohydrate transport and metabolism	-4.21859	0.00221215	0.00809677
PA14_64850_IG	PA14_64850				-3.89294	0.00221368	0.00809677
PA14_72900_IG	PA14_72900	PA5526		Function unknown	-3.86939	0.00220976	0.00809677
PA14_63080_IG	PA14_63080	PA4770	lldP	Energy production and conversion	1.91908	0.00220711	0.00809677
PA14_61840_IG	PA14_61840	PA4674		General function prediction only	-4.23895	0.00223801	0.00815477
PA14_59220_IG	PA14_59220	PA0985	pyoS5	Function unknown	-3.04454	0.0022383	0.00815477
PA14_36470_IG	PA14_36470	PA2174		Function unknown	-3.77761	0.00224617	0.00817101
PA14_58610_IG	PA14_58610	PA4517		General function prediction only	-4.21314	0.00224994	0.00817226
PA14_68060_IG	PA14_68060	PA5152		Amino acid transport and metabolism	-4.36064	0.00225376	0.00817374
PA14_06430_IG	PA14_06430	PA0493		Lipid transport and metabolism	-3.8547	0.00226445	0.00820006
PA14_23510_IG	PA14_23510	PA3138	uvrB	Replication, recombination and repair	-4.24175	0.00227643	0.00823097
PA14_70920_IG	PA14_70920	PA5370		General function prediction only	-4.22069	0.00228419	0.00824654
PA14_62710_IG	PA14_62710	PA4740	pnp	Translation, ribosomal structure and biogenesis	-4.2814	0.00229217	0.00826286
PA14_10660_IG	PA14_10660	PA4120		Transcription	-4.20251	0.00231213	0.00832227
PA14_07400_IG	PA14_07400	PA0569		Function unknown	-4.34668	0.00233894	0.00838818
PA14_00630_IG	PA14_00630	PA0050		Function unknown	-3.76347	0.00234097	0.00838818
PA14_66290_IG	PA14_66290	PA5015	aceE	Energy production and conversion	-2.67478	0.0023386	0.00838818
PA14_01390_IG	PA14_01390	PA0114	senC	General function prediction only	-4.40858	0.00234686	0.0083967
PA14_51550_IG	PA14_51550				-4.20455	0.00235157	0.00840098
PA14_60560_IG	PA14_60560	PA4577		Signal transduction mechanisms	-4.3055	0.00235941	0.0084164
PA14_22290_IG	PA14_22290	PA3239		Cell wall/membrane/envelope biogenesis	-4.2705	0.00237172	0.00844769
PA14_03870_IG	PA14_03870	PA0297	spuA	General function prediction only	-4.19161	0.00238504	0.00848251
PA14_68970_IG	PA14_68970	PA5222		Secondary metabolites biosynthesis, transport and catabolism	-4.22136	0.00239177	0.00849206
PA14_72170_IG	PA14_72170	PA5468		Energy production and conversion	-3.85454	0.00239483	0.00849206
PA14_10740_IG	PA14_10740	PA4114		General function prediction only	-4.19031	0.00240614	0.00851954
PA14_03620_IG	PA14_03620	PA0278		General function prediction only	-4.18633	0.00241172	0.00852666
PA14_63010_IG	PA14_63010	PA4763	recN	Replication, recombination and repair	-4.18087	0.00244672	0.00863762
PA14_52020_IG	PA14_52020	PA0946		Function unknown	-4.23965	0.00245919	0.00866882
PA14_30560_IG	PA14_30560	PA2593	qteE	Function unknown	-4.24714	0.00247594	0.0087147
PA14_67670_IG	PA14_67670	PA5124	ntrB	Signal transduction mechanisms	-4.18452	0.0024795	0.0087147
PA14_53860_IG	PA14_53860	PA0803		Function unknown	-4.34806	0.00249468	0.00875518
PA14_71990_IG	PA14_71990	PA5453	gmd	Cell wall/membrane/envelope biogenesis	-4.29288	0.0025031	0.00875901
PA14_00820_IG	PA14_00820	PA0070		Function unknown	-4.17439	0.00250291	0.00875901
PA14_12140_IG	PA14_12140	PA3995		Transcription	-4.38553	0.00251062	0.0087725
PA14_56900_IG	PA14_56900	PA4376	pncB2	Coenzyme transport and metabolism	-4.29604	0.00252083	0.0087953
PA14_70390_IG	PA14_70390	PA5332	crc	Replication, recombination and repair	-4.21818	0.00252885	0.00881043
PA14_21710_IG	PA14_21710	PA3270		Translation, ribosomal structure and biogenesis	-4.23287	0.00254248	0.00883715
PA14_65750_IG	PA14_65750	PA4974		Intracellular trafficking, secretion, and vesicular transport	-3.73891	0.00254392	0.00883715
PA14_03760_IG	PA14_03760	PA0287	gpuP	Amino acid transport and metabolism	-4.2683	0.00255038	0.00884673
PA14_69100_IG	PA14_69100	PA5233		Cell motility	-4.17239	0.00255606	0.00885361
PA14_05650_IG	PA14_05650	PA0435		Function unknown	-4.28266	0.00258044	0.00892511
PA14_23030_IG	PA14_23030	PA3186	oprB	Cell wall/membrane/envelope biogenesis	-4.37587	0.00258884	0.00893359
PA14_64440_IG	PA14_64440	PA4872		Carbohydrate transport and metabolism	-4.35863	0.00259037	0.00893359
PA14_57950_IG	PA14_57950	PA4463		Translation, ribosomal structure and biogenesis	-4.226	0.00263048	0.00905886
PA14_30420_IG	PA14_30420				-4.21741	0.00266517	0.00916511
PA14_39480_IG	PA14_39480				2.66024	0.00267089	0.00917158
PA14_58380_IG	PA14_58380	PA4499		Transcription	-3.07799	0.00267503	0.00917261
PA14_08390_IG	PA14_08390	PA0654	speD	Amino acid transport and metabolism	-3.8189	0.00268205	0.00918352
PA14_50060_IG	PA14_50060	PA1107		Signal transduction mechanisms	-4.2201	0.00268866	0.00919297
PA14_05030_IG	PA14_05030	PA0385		Function unknown	-4.26327	0.00270329	0.00919393
PA14_65450_IG	PA14_65450	PA4954	motA	Cell motility	-4.24398	0.00269531	0.00919393
PA14_58570_IG	PA14_58570	PA4514		Inorganic ion transport and metabolism	-4.17368	0.00269939	0.00919393
PA14_31350_IG	PA14_31350	PA2566		General function prediction only	-3.72529	0.00270432	0.00919393
PA14_65850_IG	PA14_65850	PA4981		Amino acid transport and metabolism	-4.15014	0.00271478	0.00920826
PA14_12560_IG	PA14_12560	PA3966		Function unknown	-4.142	0.002717	0.00920826
PA14_53360_IG	PA14_53360	PA0844	plcH	Cell wall/membrane/envelope biogenesis	5.79238	0.0027201	0.00920826
PA14_27920_IG	PA14_27920	PA2800		Cell wall/membrane/envelope biogenesis	-4.17293	0.00272505	0.00921197
PA14_54210_IG	PA14_54210	PA0779		Posttranslational modification, protein turnover, chaperones	-4.1553	0.00273079	0.00921834
PA14_04840_IG	PA14_04840	PA0368		General function prediction only	-4.14159	0.00273752	0.00922804
PA14_44490_IG	PA14_44490	PA1544	anr	Signal transduction mechanisms	-4.16962	0.00275827	0.00927783
PA14_61660_IG	PA14_61660	PA4662	murI	Cell wall/membrane/envelope biogenesis	-4.13611	0.00276006	0.00927783
PA14_58870_IG	PA14_58870	PA4538	ndh	Energy production and conversion	-4.30529	0.00279647	0.0093222
PA14_12970_IG	PA14_12970	PA3935	tauD	Secondary metabolites biosynthesis, transport and catabolism	-4.23683	0.00279694	0.0093222
PA14_53070_IG	PA14_53070	PA0865	hpd	Amino acid transport and metabolism	-4.20448	0.00279749	0.0093222
PA14_03480_IG	PA14_03480	PA0268		Amino acid transport and metabolism	-4.13888	0.00279864	0.0093222
PA14_29210_IG	PA14_29210	PA2701		Amino acid transport and metabolism	-4.13068	0.00280056	0.0093222
PA14_02310_IG	PA14_02310	PA0183	atsA	Inorganic ion transport and metabolism	-3.7378	0.0027805	0.0093222
PA14_23990_IG	PA14_23990	PA3103	xcpR	Cell motility	4.79022	0.00278803	0.0093222
PA14_52190_IG	PA14_52190	PA0933	ygcA	Translation, ribosomal structure and biogenesis	-4.13463	0.00283157	0.00941232
PA14_06150_IG	PA14_06150	PA0469		Function unknown	-4.14993	0.00284895	0.00945694
PA14_69750_IG	PA14_69750	PA5283		Amino acid transport and metabolism	-3.78181	0.00285585	0.00946668
PA14_63450_IG	PA14_63450				-4.15141	0.00286978	0.00949967
PA14_20670_IG	PA14_20670	PA3356		Amino acid transport and metabolism	-4.14907	0.002876	0.00950712
PA14_61530_IG	PA14_61530	PA4651		Intracellular trafficking, secretion, and vesicular transport	-4.3883	0.00289852	0.00954666
PA14_13430_IG	PA14_13430	PA3901	fecA	Inorganic ion transport and metabolism	-4.22959	0.00290394	0.00954666
PA14_08070_IG	PA14_08070	PA0622		General function prediction only	-4.11873	0.00289596	0.00954666
PA14_13150_IG	PA14_13150	PA3921		Transcription	-3.72852	0.00290047	0.00954666
PA14_07110_IG	PA14_07110	PA0547		Transcription	-4.17186	0.0029105	0.00955508
PA14_25790_IG	PA14_25790	PA2958		Amino acid transport and metabolism	-4.1968	0.0029278	0.00959312
PA14_18620_IG	PA14_18620	PA3536		Function unknown	-4.12732	0.00293762	0.00959312
PA14_51640_IG	PA14_51640				-4.11309	0.002938	0.00959312
PA14_53340_IG	PA14_53340	PA0845		Function unknown	-3.70141	0.00293814	0.00959312
PA14_68750_IG	PA14_68750	PA5205		Intracellular trafficking, secretion, and vesicular transport	-2.57485	0.0029479	0.00961183
PA14_13070_IG	PA14_13070	PA3926		Carbohydrate transport and metabolism	-4.11605	0.00297607	0.00969047
PA14_12530_IG	PA14_12530	PA3969		General function prediction only	-4.30603	0.00299828	0.00973626
PA14_35200_IG	PA14_35200	PA2271		General function prediction only	3.8888	0.00299673	0.00973626
PA14_00410_IG	PA14_00410				-4.4059	0.00304418	0.00987188
PA14_21570_IG	PA14_21570	PA3284		Function unknown	-4.25515	0.00308843	0.0100018
PA14_04000_IG	PA14_04000	PA0306		Transcription	-4.09545	0.00310517	0.0100424
PA14_67470_IG	PA14_67470	PA5109		Function unknown	-4.21145	0.00311413	0.010056
PA14_11560_IG	PA14_11560	PA4043	ispA	Coenzyme transport and metabolism	-4.09026	0.00311779	0.010056
PA14_04630_IG	PA14_04630	PA0353	ilvD	Amino acid transport and metabolism	-4.23067	0.00313384	0.0100942
PA14_56730_IG	PA14_56730	PA4362		Function unknown	-4.22603	0.00315898	0.0101614
PA14_12200_IG	PA14_12200	PA3989	holA	Replication, recombination and repair	-4.19365	0.0031719	0.0101659
PA14_16370_IG	PA14_16370	PA3712		Function unknown	-4.08917	0.00317312	0.0101659
PA14_61850_IG	PA14_61850	PA4675		Coenzyme transport and metabolism	-2.56959	0.00316496	0.0101659
PA14_68840_IG	PA14_68840	PA5212		Function unknown	-2.93366	0.00318749	0.0101983
PA14_59440_IG	PA14_59440				-4.12661	0.00319757	0.0102168
PA14_24140_IG	PA14_24140	PA3094		Transcription	-4.17552	0.00322912	0.0102679
PA14_37190_IG	PA14_37190	PA2118	ada	Nucleotide transport and metabolism	-4.1631	0.00322761	0.0102679
PA14_66890_IG	PA14_66890	PA5062		Function unknown	-4.09095	0.00323073	0.0102679
PA14_26010_IG	PA14_26010	PA2940		Lipid transport and metabolism	3.09529	0.00322029	0.0102679
PA14_31340_IG	PA14_31340				-4.37276	0.00326975	0.0103369
PA14_03810_IG	PA14_03810	PA0292	aguA	Amino acid transport and metabolism	-4.08233	0.00326477	0.0103369
PA14_03800_IG	PA14_03800	PA0291	oprE	Function unknown	-2.31217	0.00326543	0.0103369
PA14_43230_IG	PA14_43230	PA1645		Function unknown	5.26147	0.00325832	0.0103369
PA14_28520_IG	PA14_28520				-4.08187	0.00328447	0.0103697
PA14_04510_IG	PA14_04510	PA0344		General function prediction only	-4.0666	0.00331946	0.0104664
PA14_62410_IG	PA14_62410	PA4716		General function prediction only	-4.20107	0.00334233	0.0105024
PA14_20600_IG	PA14_20600				-4.0702	0.00333747	0.0105024
PA14_21750_IG	PA14_21750	PA3267		Lipid transport and metabolism	-4.06562	0.00334407	0.0105024
PA14_24130_IG	PA14_24130				-4.32618	0.00337	0.01057
PA14_07450_IG	PA14_07450	PA0574		Function unknown	-4.10663	0.00339525	0.0106352
PA14_62970_IG	PA14_62970	PA4761	dnaK	Posttranslational modification, protein turnover, chaperones	-3.6567	0.00341714	0.0106897
PA14_27710_IG	PA14_27710	PA2817		Function unknown	-4.12346	0.00343039	0.0107032
PA14_05330_IG	PA14_05330	PA0409	pilH	Signal transduction mechanisms	-4.05433	0.00342994	0.0107032
PA14_11650_IG	PA14_11650	PA4035		Function unknown	-4.24842	0.0034524	0.0107529
PA14_53290_IG	PA14_53290	PA0849	trxB2	Posttranslational modification, protein turnover, chaperones	-3.66335	0.00345534	0.0107529
PA14_37070_IG	PA14_37070	PA2127		General function prediction only	4.63461	0.00348311	0.0108253
PA14_30430_IG	PA14_30430	PA2603		Inorganic ion transport and metabolism	5.11108	0.00349151	0.0108373
PA14_01290_IG	PA14_01290	PA0105	coxB	Energy production and conversion	-2.27926	0.00350375	0.0108612
PA14_11100_IG	PA14_11100	PA4082	cupB5	Intracellular trafficking, secretion, and vesicular transport	-4.09928	0.00351267	0.0108747
PA14_72280_IG	PA14_72280	PA5476	citA	Carbohydrate transport and metabolism	-4.12113	0.00352408	0.0108819
PA14_21770_IG	PA14_21770	PA3265		Inorganic ion transport and metabolism	-4.04785	0.00352295	0.0108819
PA14_11730_IG	PA14_11730				-4.10776	0.00353126	0.01089
PA14_01040_IG	PA14_01040	PA0086		General function prediction only	-4.314	0.0035496	0.0109324
PA14_69310_IG	PA14_69310	PA5249		Amino acid transport and metabolism	-4.17897	0.00356727	0.0109727
PA14_69880_IG	PA14_69880	PA5293		Transcription	-4.04684	0.00357186	0.0109727
PA14_04050_IG	PA14_04050	PA0310		Posttranslational modification, protein turnover, chaperones	-4.12776	0.00360742	0.0110677
PA14_13410_IG	PA14_13410	PA3903	prfC	Translation, ribosomal structure and biogenesis	-3.66474	0.00362761	0.0111154
PA14_24860_IG	PA14_24860	PA3032	snr1	Inorganic ion transport and metabolism	-4.22407	0.00365054	0.0111713
PA14_56030_IG	PA14_56030	PA4311		Cell wall/membrane/envelope biogenesis	-4.05914	0.00366115	0.0111894
PA14_11510_IG	PA14_11510	PA4047	ribA	Coenzyme transport and metabolism	-4.08644	0.00367409	0.0112147
PA14_09660_IG	PA14_09660	PA4198		Secondary metabolites biosynthesis, transport and catabolism	-4.12131	0.00369478	0.0112491
PA14_69990_IG	PA14_69990	PA5302	dadX	Cell wall/membrane/envelope biogenesis	-3.64537	0.00369221	0.0112491
PA14_06310_IG	PA14_06310	PA0484		Amino acid transport and metabolism	-4.07667	0.00370378	0.0112621
PA14_63300_IG	PA14_63300	PA4789		General function prediction only	-4.03372	0.00373346	0.0113379
PA14_62870_IG	PA14_62870	PA4752	ftsJ	Translation, ribosomal structure and biogenesis	-3.61866	0.00374506	0.0113587
PA14_66960_IG	PA14_66960	PA5068	tatA	Intracellular trafficking, secretion, and vesicular transport	-4.03319	0.00375881	0.011386
PA14_59500_IG	PA14_59500				-4.05095	0.00381846	0.0115374
PA14_05950_IG	PA14_05950	PA0455	dbpA	Replication, recombination and repair	-4.02573	0.00381453	0.0115374
PA14_11900_IG	PA14_11900	PA4016		General function prediction only	-4.02051	0.00383914	0.0115853
PA14_69240_IG	PA14_69240	PA5243	hemB	Coenzyme transport and metabolism	-4.01988	0.00386423	0.0116433
PA14_52790_IG	PA14_52790	PA0888	aotJ	Amino acid transport and metabolism	-4.01123	0.00386809	0.0116433
PA14_06720_IG	PA14_06720	PA0516	nirF	Function unknown	5.96283	0.00389811	0.0117189
PA14_64420_IG	PA14_64420	PA4871		Function unknown	-4.10697	0.00393524	0.0118072
PA14_02460_IG	PA14_02460	PA0195.1	pntAB	Function unknown	-3.63158	0.00393739	0.0118072
PA14_56090_IG	PA14_56090	PA4317		Function unknown	-3.69631	0.0039442	0.0118128
PA14_53910_IG	PA14_53910	PA0798	pmtA	Coenzyme transport and metabolism	-5.16917	0.00398405	0.0119049
PA14_03610_IG	PA14_03610	PA0277		Posttranslational modification, protein turnover, chaperones	-3.99892	0.00398492	0.0119049
PA14_68860_IG	PA14_68860	PA5214	gcvH1	Amino acid transport and metabolism	-4.00387	0.00399191	0.0119109
PA14_53490_IG	PA14_53490	PA0834		Lipid transport and metabolism	-4.18342	0.00402722	0.0120013
PA14_64460_IG	PA14_64460	PA4874		Function unknown	-4.03214	0.00403477	0.0120088
PA14_59680_IG	PA14_59680				-3.9927	0.00404583	0.0120245
PA14_03000_IG	PA14_03000	PA0242		General function prediction only	-3.99252	0.00405689	0.0120245
PA14_27730_IG	PA14_27730	PA2815		Lipid transport and metabolism	-3.99184	0.00406017	0.0120245
PA14_20680_IG	PA14_20680	PA3355		Carbohydrate transport and metabolism	2.27934	0.00405061	0.0120245
PA14_30710_IG	PA14_30710	PA2582		Signal transduction mechanisms	-4.08996	0.00410693	0.0121286
PA14_49360_IG	PA14_49360	PA1163	ndvB	Cell wall/membrane/envelope biogenesis	-3.99058	0.00411052	0.0121286
PA14_52700_IG	PA14_52700	PA0896	aruF	Amino acid transport and metabolism	-3.99058	0.00411052	0.0121286
PA14_06270_IG	PA14_06270	PA0480		General function prediction only	-3.99127	0.00412603	0.0121593
PA14_05120_IG	PA14_05120				-4.09705	0.00416435	0.012197
PA14_53740_IG	PA14_53740	PA0814		Translation, ribosomal structure and biogenesis	-4.06203	0.00415715	0.012197
PA14_73070_IG	PA14_73070	PA5541	pyrQ	Nucleotide transport and metabolism	-3.98581	0.00414624	0.012197
PA14_31300_IG	PA14_31300	PA2569		Function unknown	-3.98021	0.00416311	0.012197
PA14_59170_IG	PA14_59170				-3.57596	0.00416185	0.012197
PA14_55620_IG	PA14_55620				-4.12547	0.00419323	0.0122666
PA14_46540_IG	PA14_46540				-3.98341	0.00421387	0.0123119
PA14_18070_IG	PA14_18070	PA3574.1			-3.58775	0.00424692	0.0123933
PA14_71680_IG	PA14_71680	PA5431		Amino acid transport and metabolism	-3.9729	0.00426097	0.0124192
PA14_41080_IG	PA14_41080				-3.97255	0.00427489	0.0124446
PA14_73020_IG	PA14_73020	PA5536		Signal transduction mechanisms	-3.9958	0.00429215	0.0124644
PA14_41030_IG	PA14_41030	PA1817		General function prediction only	-3.99315	0.00428804	0.0124644
PA14_53900_IG	PA14_53900	PA0799		Transcription	-4.06344	0.00430334	0.0124666
PA14_00470_IG	PA14_00470	PA0038		Function unknown	-3.9879	0.00430307	0.0124666
PA14_00890_IG	PA14_00890	PA0075	pppA	Signal transduction mechanisms	-3.97168	0.00431084	0.0124733
PA14_52690_IG	PA14_52690	PA0897	aruG	Amino acid transport and metabolism	-3.96718	0.00432366	0.0124801
PA14_09910_IG	PA14_09910	PA4174		Transcription	-3.55988	0.00432194	0.0124801
PA14_57940_IG	PA14_57940	PA4462	rpoN	Transcription	-3.56964	0.00438606	0.012645
PA14_01900_IG	PA14_01900	PA0153	pcaH	Secondary metabolites biosynthesis, transport and catabolism	-3.96499	0.00439471	0.0126547
PA14_35720_IG	PA14_35720				-4.06982	0.00442498	0.0127265
PA14_72450_IG	PA14_72450	PA5489	dsbA	Posttranslational modification, protein turnover, chaperones	-3.96525	0.00443675	0.012745
PA14_67880_IG	PA14_67880	PA5140	hisF1	Amino acid transport and metabolism	-3.95825	0.00448138	0.0128577
PA14_10710_IG	PA14_10710	PA4116	bphO	Inorganic ion transport and metabolism	-2.33772	0.00450356	0.0129059
PA14_23720_IG	PA14_23720	PA3123		Translation, ribosomal structure and biogenesis	-3.94793	0.00452811	0.0129607
PA14_63440_IG	PA14_63440				-3.95314	0.00453877	0.0129757
PA14_54350_IG	PA14_54350	PA0768	lepB	Intracellular trafficking, secretion, and vesicular transport	-3.96294	0.00456541	0.0130362
PA14_65090_IG	PA14_65090	PA4929		Signal transduction mechanisms	-3.9462	0.0045909	0.0130934
PA14_62660_IG	PA14_62660	PA4736		Function unknown	-4.02602	0.00459791	0.0130977
PA14_49320_IG	PA14_49320	PA1167		Function unknown	-3.9601	0.00461882	0.0131416
PA14_22520_IG	PA14_22520				4.82939	0.00463103	0.0131607
PA14_69380_IG	PA14_69380	PA5254		Posttranslational modification, protein turnover, chaperones	-3.53265	0.00467049	0.0132571
PA14_58900_IG	PA14_58900	PA4541		Intracellular trafficking, secretion, and vesicular transport	-3.98569	0.00467784	0.0132622
PA14_06990_IG	PA14_06990	PA0537		Function unknown	-3.96068	0.00468986	0.0132805
PA14_04440_IG	PA14_04440	PA0340		General function prediction only	-3.94494	0.00471459	0.0133348
PA14_03430_IG	PA14_03430	PA0265	gabD	Energy production and conversion	-3.97982	0.00473038	0.0133636
PA14_53690_IG	PA14_53690	PA0818		Function unknown	3.89152	0.00474364	0.0133853
PA14_02690_IG	PA14_02690	PA0220		Amino acid transport and metabolism	-3.9622	0.00474955	0.0133861
PA14_08280_IG	PA14_08280	PA0640		Function unknown	-3.95896	0.00478571	0.0134417
PA14_44520_IG	PA14_44520	PA1541		Inorganic ion transport and metabolism	-3.9437	0.00478616	0.0134417
PA14_10290_IG	PA14_10290	PA4147	acoR	Transcription	-3.53323	0.00478376	0.0134417
PA14_70970_IG	PA14_70970	PA5374	betI	Transcription	-3.98343	0.00479881	0.0134615
PA14_46460_IG	PA14_46460				-3.93633	0.00482575	0.0135211
PA14_55930_IG	PA14_55930	PA4305	rcpC	Intracellular trafficking, secretion, and vesicular transport	-3.99701	0.00484553	0.0135607
PA14_71400_IG	PA14_71400				-3.95514	0.00485966	0.0135843
PA14_15930_IG	PA14_15930	PA3748		Inorganic ion transport and metabolism	-4.05143	0.00489161	0.0136576
PA14_06030_IG	PA14_06030	PA0461		Lipid transport and metabolism	-3.93114	0.00491525	0.0136917
PA14_72490_IG	PA14_72490	PA5493	polA	Replication, recombination and repair	-3.51683	0.00491249	0.0136917
PA14_06750_IG	PA14_06750	PA0519	nirS	Energy production and conversion	-3.91478	0.00492821	0.0137118
PA14_28610_IG	PA14_28610				-3.91451	0.00493591	0.0137172
PA14_39560_IG	PA14_39560	PA1930		Cell motility	-3.94588	0.00495431	0.0137305
PA14_62490_IG	PA14_62490	PA4723	dksA	Signal transduction mechanisms	-3.91459	0.00495269	0.0137305
PA14_27940_IG	PA14_27940	PA2798		Signal transduction mechanisms	-3.52844	0.0049579	0.0137305
PA14_01720_IG	PA14_01720	PA0140	ahpF	Posttranslational modification, protein turnover, chaperones	-3.91869	0.00496589	0.0137367
PA14_07000_IG	PA14_07000	PA0538	dsbB	Posttranslational modification, protein turnover, chaperones	-3.91898	0.0050165	0.0138459
PA14_59200_IG	PA14_59200				-3.9081	0.00501697	0.0138459
PA14_44340_IG	PA14_44340	PA1557	ccoN2	Posttranslational modification, protein turnover, chaperones	-3.98962	0.00503043	0.013867
PA14_52730_IG	PA14_52730	PA0894		Function unknown	-3.93882	0.0050687	0.0139564
PA14_49420_IG	PA14_49420	PA1158		Signal transduction mechanisms	-3.9013	0.00510155	0.0140307
PA14_71690_IG	PA14_71690	PA5432		General function prediction only	-3.90065	0.00516066	0.014177
PA14_03120_IG	PA14_03120	PA0253		Transcription	-3.60116	0.00518212	0.0142196
PA14_00280_IG	PA14_00280	PA0024	hemF	Coenzyme transport and metabolism	-4.13359	0.0051975	0.0142454
PA14_33290_IG	PA14_33290	PA2423		Transcription	-3.89995	0.00520786	0.0142575
PA14_00700_IG	PA14_00700	PA0058		Posttranslational modification, protein turnover, chaperones	-3.93844	0.0052175	0.0142675
PA14_03630_IG	PA14_03630	PA0279		Transcription	-3.90496	0.00523032	0.0142863
PA14_54950_IG	PA14_54950				-4.0482	0.0052891	0.0143987
PA14_00110_IG	PA14_00110	PA0010	tag	Replication, recombination and repair	-3.90931	0.00528857	0.0143987
PA14_24810_IG	PA14_24810	PA3037		General function prediction only	-2.52906	0.00528955	0.0143987
PA14_52610_IG	PA14_52610	PA0902		Amino acid transport and metabolism	-3.88688	0.00531412	0.0144327
PA14_73390_IG	PA14_73390	PA5566		Function unknown	-2.44798	0.00531167	0.0144327
PA14_63830_IG	PA14_63830	PA4827		Secondary metabolites biosynthesis, transport and catabolism	-3.93586	0.00535464	0.0145262
PA14_58580_IG	PA14_58580	PA4515		Function unknown	-3.95831	0.00538578	0.0145941
PA14_11920_IG	PA14_11920	PA4014		General function prediction only	-3.8863	0.00539365	0.0145989
PA14_04340_IG	PA14_04340	PA0333		Carbohydrate transport and metabolism	-3.88536	0.00545724	0.0147543
PA14_06340_IG	PA14_06340	PA0487		General function prediction only	-3.54864	0.0054687	0.0147686
PA14_05870_IG	PA14_05870	PA0450		Inorganic ion transport and metabolism	-3.87364	0.00548023	0.014783
PA14_48600_IG	PA14_48600	PA1215		Lipid transport and metabolism	-4.1196	0.00549733	0.0148042
PA14_11810_IG	PA14_11810	PA4022		Energy production and conversion	-4.02525	0.00550921	0.0148042
PA14_20070_IG	PA14_20070	PA3403		Function unknown	-3.92627	0.00551288	0.0148042
PA14_01300_IG	PA14_01300	PA0106	coxA	Energy production and conversion	-3.9111	0.00550087	0.0148042
PA14_54850_IG	PA14_54850				5.53046	0.00553162	0.0148379
PA14_02760_IG	PA14_02760	PA0226		Lipid transport and metabolism	-3.88929	0.00555158	0.0148747
PA14_08480_IG	PA14_08480	PA0662	argC	Amino acid transport and metabolism	-3.47719	0.00557264	0.0149144
PA14_57210_IG	PA14_57210	PA4402	argJ	Amino acid transport and metabolism	-3.86697	0.00557927	0.0149155
PA14_00600_IG	PA14_00600	PA0048		Transcription	-3.87128	0.00559891	0.0149513
PA14_05040_IG	PA14_05040	PA0386		Coenzyme transport and metabolism	-4.01963	0.00563359	0.0150104
PA14_08120_IG	PA14_08120	PA0625		Function unknown	-4.01963	0.00563359	0.0150104
PA14_23130_IG	PA14_23130	PA3177		Signal transduction mechanisms	-3.86614	0.0056467	0.0150118
PA14_52240_IG	PA14_52240	PA0930		Signal transduction mechanisms	-3.86614	0.0056467	0.0150118
PA14_45610_IG	PA14_45610	PA1457	cheZ	Signal transduction mechanisms	-3.90057	0.00566476	0.0150431
PA14_00210_IG	PA14_00210	PA0020		Function unknown	-3.91033	0.00567755	0.0150603
PA14_05530_IG	PA14_05530	PA0425	mexA	Cell wall/membrane/envelope biogenesis	-3.96288	0.00570237	0.0150769
PA14_47490_IG	PA14_47490	PA1293		Carbohydrate transport and metabolism	-3.89751	0.00570114	0.0150769
PA14_20240_IG	PA14_20240	PA3389		Amino acid transport and metabolism	-3.87627	0.00570271	0.0150769
PA14_68955_IG	PA14_68955	PA5221		Coenzyme transport and metabolism	-4.00875	0.0057379	0.0151531
PA14_05910_IG	PA14_05910	PA0453			-3.85858	0.00579028	0.0152746
PA14_38290_IG	PA14_38290	PA2029		Function unknown	-3.94087	0.00584126	0.0153921
PA14_14590_IG	PA14_14590	PA3824	queA	Translation, ribosomal structure and biogenesis	-3.98732	0.00587423	0.0154619
PA14_66850_IG	PA14_66850	PA5059		Transcription	-4.11969	0.00591295	0.0155467
PA14_14060_IG	PA14_14060	PA3860		Lipid transport and metabolism	-3.85084	0.00594709	0.0156193
PA14_37710_IG	PA14_37710	PA2071	fusA2	Translation, ribosomal structure and biogenesis	-3.84933	0.00596249	0.0156254
PA14_63730_IG	PA14_63730	PA4821		Defense mechanisms	-3.84933	0.00596249	0.0156254
PA14_56070_IG	PA14_56070	PA4315	mvaT	Function unknown	-3.93812	0.00603475	0.0157974
PA14_60230_IG	PA14_60230	PA4545	comL	General function prediction only	-3.48579	0.00605154	0.015824
PA14_54710_IG	PA14_54710	PA0739		Transcription	-3.92152	0.00612235	0.0159743
PA14_16700_IG	PA14_16700	PA3686	adk	Nucleotide transport and metabolism	-3.84291	0.00611778	0.0159743
PA14_06810_IG	PA14_06810	PA0523	norC	Energy production and conversion	-3.92596	0.0061566	0.0160461
PA14_15370_IG	PA14_15370				-3.83666	0.0061661	0.0160534
PA14_12300_IG	PA14_12300	PA3983		Inorganic ion transport and metabolism	-3.90487	0.00622317	0.0161843
PA14_27100_IG	PA14_27100	PA2862	lipA	General function prediction only	4.14744	0.00629621	0.0163565
PA14_14170_IG	PA14_14170	PA3852		Posttranslational modification, protein turnover, chaperones	-3.95271	0.00630825	0.0163599
PA14_61050_IG	PA14_61050	PA4614	mscL	Cell wall/membrane/envelope biogenesis	-2.74099	0.00631123	0.0163599
PA14_02550_IG	PA14_02550	PA0208	mdcA	Lipid transport and metabolism	-3.82206	0.00633469	0.0163852
PA14_23480_IG	PA14_23480	PA3140		Replication, recombination and repair	-3.43974	0.0063312	0.0163852
PA14_14710_IG	PA14_14710	PA3815	iscR	Transcription	5.13094	0.00636153	0.0164368
PA14_16070_IG	PA14_16070	PA3736	hom	Transcription	-3.81007	0.00643217	0.0166014
PA14_45470_IG	PA14_45470	PA1466		Posttranslational modification, protein turnover, chaperones	-3.86005	0.00644114	0.0166066
PA14_09770_IG	PA14_09770	PA4184		Transcription	-3.82514	0.00647174	0.0166675
PA14_54370_IG	PA14_54370	PA0767	lepA	Cell wall/membrane/envelope biogenesis	-4.01789	0.00650705	0.0167404
PA14_69330_IG	PA14_69330	PA5251		Cell wall/membrane/envelope biogenesis	-3.85884	0.00652624	0.0167717
PA14_60480_IG	PA14_60480	PA4570		Function unknown	-3.80288	0.00655161	0.0168188
PA14_02200_IG	PA14_02200	PA0175		Signal transduction mechanisms	-3.8471	0.00659857	0.016885
PA14_22340_IG	PA14_22340	PA3235		Function unknown	-3.80261	0.00658512	0.016885
PA14_38050_IG	PA14_38050	PA2046		Function unknown	-3.80194	0.00659304	0.016885
PA14_15435_IG	PA14_15435				-3.92311	0.00664823	0.0169939
PA14_13830_IG	PA14_13830	PA3872	narI	Energy production and conversion	-3.80055	0.00667626	0.0170473
PA14_67620_IG	PA14_67620	PA5120		Function unknown	-3.40696	0.00668555	0.0170528
PA14_07355_IG	PA14_07355	PA0565		Function unknown	-3.85114	0.006694	0.0170561
PA14_66460_IG	PA14_66460	PA5027		Signal transduction mechanisms	-3.82102	0.00673668	0.0171466
PA14_30600_IG	PA14_30600	PA2589		Carbohydrate transport and metabolism	-3.82849	0.00676574	0.0172023
PA14_13190_IG	PA14_13190	PA3919		Signal transduction mechanisms	-3.40291	0.00677649	0.0172113
PA14_69690_IG	PA14_69690	PA5278	dapF	Amino acid transport and metabolism	-3.79417	0.00680386	0.0172624
PA14_14340_IG	PA14_14340	PA3840		General function prediction only	-3.80514	0.00684459	0.0173369
PA14_66560_IG	PA14_66560	PA5035	gltD	Amino acid transport and metabolism	-3.78767	0.00685498	0.0173369
PA14_04900_IG	PA14_04900	PA0373	ftsY	Intracellular trafficking, secretion, and vesicular transport	-3.38867	0.0068547	0.0173369
PA14_53260_IG	PA14_53260	PA0851		Amino acid transport and metabolism	-3.85839	0.00693291	0.017497
PA14_06160_IG	PA14_06160	PA0470	fiuA	Inorganic ion transport and metabolism	-3.38483	0.00692815	0.017497
PA14_16690_IG	PA14_16690	PA3687	ppc	Energy production and conversion	-3.86796	0.00699498	0.0176164
PA14_05300_IG	PA14_05300	PA0406	tonB3	Cell wall/membrane/envelope biogenesis	-3.82776	0.00699214	0.0176164
PA14_02020_IG	PA14_02020	PA0162	opdC	Function unknown	-3.46682	0.00701176	0.0176401
PA14_56240_IG	PA14_56240	PA4329	pykA	Carbohydrate transport and metabolism	-3.7733	0.00706287	0.0177416
PA14_26080_IG	PA14_26080				-3.38839	0.00706696	0.0177416
PA14_60030_IG	PA14_60030				-3.84565	0.00709189	0.0177855
PA14_66900_IG	PA14_66900	PA5063	ubiE	Coenzyme transport and metabolism	-3.38621	0.00711226	0.0178179
PA14_61080_IG	PA14_61080	PA4616		Carbohydrate transport and metabolism	-3.77194	0.00712733	0.017837
PA14_70070_IG	PA14_70070	PA5307		Function unknown	-3.76556	0.00719587	0.0179897
PA14_54000_IG	PA14_54000	PA0792	prpD	General function prediction only	-3.89441	0.00727726	0.018147
PA14_68440_IG	PA14_68440	PA5181		Energy production and conversion	-3.7826	0.00727511	0.018147
PA14_60200_IG	PA14_60200	PA4543		Function unknown	-3.37325	0.00728158	0.018147
PA14_48700_IG	PA14_48700	PA1207	kefB	Inorganic ion transport and metabolism	-3.77058	0.00730924	0.018197
PA14_29900_IG	PA14_29900	PA2645	nuoJ	Energy production and conversion	-3.8975	0.00737179	0.0183336
PA14_10050_IG	PA14_10050				-3.78674	0.00740219	0.0183901
PA14_21250_IG	PA14_21250	PA3306		Replication, recombination and repair	-3.8248	0.00745249	0.0184958
PA14_53920_IG	PA14_53920	PA0797		Transcription	-3.76207	0.00753432	0.018646
PA14_66050_IG	PA14_66050	PA4995		Lipid transport and metabolism	-3.76207	0.00753432	0.018646
PA14_24940_IG	PA14_24940	PA3026		Energy production and conversion	-3.40415	0.00753642	0.018646
PA14_21540_IG	PA14_21540	PA3286		Lipid transport and metabolism	-3.75001	0.00754473	0.0186473
PA14_64310_IG	PA14_64310	PA4862		Amino acid transport and metabolism	-3.87439	0.00764045	0.0188643
PA14_52280_IG	PA14_52280	PA0926		Function unknown	-3.74277	0.00764973	0.0188678
PA14_67450_IG	PA14_67450	PA5107	blc	Cell wall/membrane/envelope biogenesis	-3.77766	0.00767835	0.0189188
PA14_13680_IG	PA14_13680	PA3883		General function prediction only	-3.74221	0.00770619	0.0189679
PA14_19670_IG	PA14_19670	PA3433		Transcription	-4.00196	0.00778843	0.0191506
PA14_67030_IG	PA14_67030	PA5074		Amino acid transport and metabolism	-3.89656	0.00783054	0.0192146
PA14_12700_IG	PA14_12700	PA3955		Function unknown	-3.85155	0.00782484	0.0192146
PA14_15350_IG	PA14_15350				-3.82588	0.00785214	0.0192478
PA14_60580_IG	PA14_60580	PA4579		Function unknown	-3.82338	0.00797963	0.0195403
PA14_11120_IG	PA14_11120	PA4080		Transcription	-3.75062	0.00801446	0.0195854
PA14_60690_IG	PA14_60690	PA4586		Function unknown	-3.75062	0.00801446	0.0195854
PA14_04960_IG	PA14_04960	PA0379		Function unknown	-3.76714	0.00808069	0.0197271
PA14_06230_IG	PA14_06230	PA0476		Coenzyme transport and metabolism	-3.72593	0.00809168	0.0197338
PA14_22550_IG	PA14_22550				-3.77821	0.00810075	0.0197358
PA14_27510_IG	PA14_27510	PA2827		Posttranslational modification, protein turnover, chaperones	-3.72447	0.00811566	0.019752
PA14_06800_IG	PA14_06800	PA0522		Function unknown	-3.90193	0.00814595	0.0198055
PA14_71160_IG	PA14_71160	PA5388		Amino acid transport and metabolism	-2.32265	0.00816599	0.0198341
PA14_14560_IG	PA14_14560				-3.74245	0.00821658	0.0199165
PA14_60870_IG	PA14_60870	PA4601	morA	Function unknown	-3.71204	0.00821552	0.0199165
PA14_29560_IG	PA14_29560	PA2670		Function unknown	-3.73352	0.00829137	0.0200571
PA14_11020_IG	PA14_11020	PA4089		General function prediction only	-3.36348	0.00828584	0.0200571
PA14_53560_IG	PA14_53560	PA0827		Function unknown	-3.76997	0.00832096	0.0201083
PA14_46550_IG	PA14_46550				-1.84262	0.00837389	0.0202157
PA14_51205_IG	PA14_51205	PA1015		Transcription	-3.75194	0.00840299	0.0202451
PA14_21650_IG	PA14_21650	PA3276		Function unknown	-2.37346	0.00840145	0.0202451
PA14_07950_IG	PA14_07950	PA0610	prtN	Function unknown	-3.77379	0.00847347	0.0203944
PA14_57990_IG	PA14_57990	PA4467		Inorganic ion transport and metabolism	3.60726	0.00850827	0.0204575
PA14_30680_IG	PA14_30680				-3.86234	0.0085568	0.0205271
PA14_18010_IG	PA14_18010	PA3579		Energy production and conversion	-3.76167	0.00854938	0.0205271
PA14_04580_IG	PA14_04580	PA0350	folA	Coenzyme transport and metabolism	-3.34096	0.00856299	0.0205271
PA14_04220_IG	PA14_04220	PA0323		Amino acid transport and metabolism	-3.33526	0.00858153	0.020551
PA14_11660_IG	PA14_11660	PA4034	aqpZ	Carbohydrate transport and metabolism	-3.71429	0.00861329	0.0206064
PA14_71030_IG	PA14_71030	PA5378		Amino acid transport and metabolism	-3.73195	0.00863018	0.0206261
PA14_26020_IG	PA14_26020	PA2939		General function prediction only	-3.76017	0.00867943	0.0207231
PA14_10470_IG	PA14_10470	PA4136		Carbohydrate transport and metabolism	-3.695	0.0086995	0.0207503
PA14_03700_IG	PA14_03700	PA0283	sbp	Inorganic ion transport and metabolism	-3.68835	0.00871151	0.0207582
PA14_29020_IG	PA14_29020	PA2717	cpo	Lipid transport and metabolism	-3.74225	0.00874985	0.0208066
PA14_02300_IG	PA14_02300	PA0182		Lipid transport and metabolism	-3.68815	0.00874897	0.0208066
PA14_61000_IG	PA14_61000	PA4610		Function unknown	-3.30917	0.00875794	0.0208066
PA14_11290_IG	PA14_11290	PA4065		Defense mechanisms	-3.68708	0.00879138	0.0208654
PA14_53820_IG	PA14_53820	PA0807	ampDh3	Defense mechanisms	3.87391	0.00881264	0.020895
PA14_52230_IG	PA14_52230	PA0931	pirA	Inorganic ion transport and metabolism	-3.74855	0.00887682	0.0210055
PA14_12680_IG	PA14_12680	PA3957		Lipid transport and metabolism	-3.71753	0.00886934	0.0210055
PA14_59520_IG	PA14_59520				-3.78599	0.00890191	0.0210441
PA14_19400_IG	PA14_19400	PA3456		Amino acid transport and metabolism	-3.69702	0.00892191	0.0210705
PA14_59180_IG	PA14_59180				-2.29015	0.00895451	0.0211266
PA14_71330_IG	PA14_71330	PA5403		Transcription	-3.74169	0.00898625	0.0211806
PA14_68870_IG	PA14_68870	PA5215	gcvT1	Amino acid transport and metabolism	-3.88097	0.00901473	0.0212268
PA14_63480_IG	PA14_63480	PA4804		Amino acid transport and metabolism	-3.78372	0.009039	0.021263
PA14_00680_IG	PA14_00680	PA0056		Transcription	-3.67219	0.00906479	0.0212818
PA14_52110_IG	PA14_52110	PA0939		Transcription	-3.67219	0.00906479	0.0212818
PA14_47240_IG	PA14_47240	PA1315		Transcription	-3.70907	0.00910352	0.0212891
PA14_01510_IG	PA14_01510	PA0124		General function prediction only	-3.69099	0.00909749	0.0212891
PA14_55130_IG	PA14_55130	PA0710	gloA2	Amino acid transport and metabolism	-3.67223	0.00908169	0.0212891
PA14_70370_IG	PA14_70370	PA5331	pyrE	Nucleotide transport and metabolism	-3.67175	0.00909104	0.0212891
PA14_40900_IG	PA14_40900	PA1827		Secondary metabolites biosynthesis, transport and catabolism	-3.73789	0.00914453	0.0213641
PA14_13200_IG	PA14_13200				-3.72245	0.00919121	0.0214522
PA14_73050_IG	PA14_73050	PA5539		Function unknown	-3.7138	0.0092178	0.0214932
PA14_02980_IG	PA14_02980	PA0240		Function unknown	-3.75374	0.00925	0.0215199
PA14_55160_IG	PA14_55160	PA0707	toxR	Function unknown	-3.6642	0.00924718	0.0215199
PA14_73150_IG	PA14_73150	PA5547		Amino acid transport and metabolism	-3.10734	0.00925627	0.0215199
PA14_58000_IG	PA14_58000	PA4468	sodM	Inorganic ion transport and metabolism	-3.34631	0.00929361	0.0215836
PA14_15490_IG	PA14_15490				-1.73099	0.00930173	0.0215836
PA14_65770_IG	PA14_65770	PA4976	aruH	Amino acid transport and metabolism	-3.72383	0.0093764	0.0217208
PA14_39570_IG	PA14_39570	PA1929		Function unknown	-3.67993	0.00937903	0.0217208
PA14_67170_IG	PA14_67170	PA5085		Transcription	-3.65574	0.00944412	0.0218504
PA14_26330_IG	PA14_26330	PA2917		Function unknown	-3.65548	0.00946197	0.0218705
PA14_10790_IG	PA14_10790	PA4110	ampC	Defense mechanisms	-3.71104	0.00947991	0.0218908
PA14_50180_IG	PA14_50180	PA1099	fleR	Signal transduction mechanisms	-3.67399	0.00956425	0.022043
PA14_35710_IG	PA14_35710				-1.69067	0.00955999	0.022043
PA14_03830_IG	PA14_03830	PA0293	aguB	General function prediction only	-3.35355	0.00961232	0.0221324
PA14_30020_IG	PA14_30020	PA2637	nuoA	Energy production and conversion	-3.35665	0.0096272	0.0221453
PA14_08260_IG	PA14_08260	PA0638		Function unknown	-3.64709	0.00966673	0.0222149
PA14_14780_IG	PA14_14780	PA3810	hscA	Posttranslational modification, protein turnover, chaperones	-3.6467	0.00969727	0.0222637
PA14_07290_IG	PA14_07290	PA0560		General function prediction only	-3.26333	0.00979273	0.0224612
PA14_50240_IG	PA14_50240	PA1096		Function unknown	-3.67491	0.00982125	0.0224835
PA14_30730_IG	PA14_30730	PA2581		Function unknown	-3.26315	0.00981295	0.0224835
PA14_70940_IG	PA14_70940	PA5372	betA	Amino acid transport and metabolism	-3.68927	0.00986266	0.0225351
PA14_07020_IG	PA14_07020	PA0540		Function unknown	-3.65865	0.00986083	0.0225351
PA14_12010_IG	PA14_12010	PA4007	proA	Amino acid transport and metabolism	-3.25132	0.00993389	0.0226762
PA14_06580_IG	PA14_06580	PA0505		Function unknown	-3.65769	0.00996054	0.0226937
PA14_21830_IG	PA14_21830				-3.63767	0.00995863	0.0226937
PA14_15520_IG	PA14_15520				-3.82412	0.0100642	0.0229081
PA14_51280_IG	PA14_51280	PA1009		Amino acid transport and metabolism	-3.65997	0.0101058	0.0229809
PA14_58560_IG	PA14_58560	PA4513		Function unknown	-3.3005	0.0101367	0.0230291
PA14_44100_IG	PA14_44100	PA1578		Function unknown	-3.7869	0.0101757	0.0230798
PA14_17570_IG	PA14_17570	PA3614		Translation, ribosomal structure and biogenesis	-3.33225	0.0101783	0.0230798
PA14_59850_IG	PA14_59850				-3.62839	0.0102477	0.0232153
PA14_07780_IG	PA14_07780	PA0596		General function prediction only	-3.28576	0.0103052	0.023308
PA14_66320_IG	PA14_66320	PA5017		Signal transduction mechanisms	-3.23443	0.0103082	0.023308
PA14_18690_IG	PA14_18690	PA3529		Posttranslational modification, protein turnover, chaperones	-3.6479	0.0103331	0.0233423
PA14_37090_IG	PA14_37090	PA2125		Energy production and conversion	-3.69605	0.0103691	0.0233983
PA14_47540_IG	PA14_47540	PA1288		Lipid transport and metabolism	-3.64119	0.0103775	0.0233983
PA14_13260_IG	PA14_13260	PA3915	moaB1	Coenzyme transport and metabolism	-3.62798	0.0104238	0.023478
PA14_68110_IG	PA14_68110	PA5157		Transcription	-2.05692	0.0104325	0.023478
PA14_73120_IG	PA14_73120	PA5545		General function prediction only	-3.80272	0.0104878	0.0235582
PA14_52490_IG	PA14_52490	PA0910		Function unknown	-2.59645	0.0104838	0.0235582
PA14_65050_IG	PA14_65050	PA4926		Amino acid transport and metabolism	-3.23435	0.0105261	0.023622
PA14_12620_IG	PA14_12620	PA3962		Function unknown	-3.66423	0.0105658	0.0236665
PA14_12400_IG	PA14_12400	PA3976	thiE	Coenzyme transport and metabolism	-3.65195	0.0105654	0.0236665
PA14_68800_IG	PA14_68800	PA5208		Inorganic ion transport and metabolism	-3.67596	0.0106024	0.0237263
PA14_04550_IG	PA14_04550	PA0347	glpQ	Energy production and conversion	-3.61704	0.0107372	0.0240056
PA14_46310_IG	PA14_46310	PA1401		General function prediction only	-3.6979	0.01077	0.0240564
PA14_58375_IG	PA14_58375	PA4498		Amino acid transport and metabolism	4.38171	0.0108076	0.0241178
PA14_28560_IG	PA14_28560	PA2750		Replication, recombination and repair	-3.60698	0.0111183	0.024788
PA14_71020_IG	PA14_71020	PA5377		Amino acid transport and metabolism	-3.6725	0.0111363	0.024805
PA14_59470_IG	PA14_59470				-3.59537	0.0111648	0.0248453
PA14_00900_IG	PA14_00900	PA0076		Function unknown	-3.66358	0.0112723	0.0250593
PA14_03960_IG	PA14_03960	PA0304	spuH	Amino acid transport and metabolism	-3.63578	0.0112819	0.0250593
PA14_34690_IG	PA14_34690	PA2316		Transcription	-3.66908	0.0113219	0.0251247
PA14_49750_IG	PA14_49750	PA1131		Carbohydrate transport and metabolism	-3.58018	0.0113491	0.0251616
PA14_56880_IG	PA14_56880	PA4374		Cell wall/membrane/envelope biogenesis	-3.20948	0.0114307	0.0253192
PA14_07570_IG	PA14_07570	PA0580	gcp	Posttranslational modification, protein turnover, chaperones	-3.85116	0.0115336	0.0255234
PA14_65320_IG	PA14_65320	PA4945	miaA	Translation, ribosomal structure and biogenesis	5.07803	0.0116366	0.0257275
PA14_58630_IG	PA14_58630	PA4519	speC	Amino acid transport and metabolism	-3.6171	0.0116476	0.025728
PA14_59400_IG	PA14_59400				-3.63546	0.0116874	0.025792
PA14_01250_IG	PA14_01250	PA0103		Inorganic ion transport and metabolism	-3.1946	0.0117595	0.0259266
PA14_30700_IG	PA14_30700	PA2583		Amino acid transport and metabolism	-2.22631	0.01177	0.0259266
PA14_56390_IG	PA14_56390	PA4338		Lipid transport and metabolism	-3.56876	0.011827	0.0260281
PA14_69795_IG	PA14_69795	PA5287	amtB	Inorganic ion transport and metabolism	4.35351	0.0118769	0.0261139
PA14_28080_IG	PA14_28080	PA2785		Transcription	-3.56801	0.0119024	0.0261459
PA14_68420_IG	PA14_68420	PA5179		Transcription	-2.54743	0.0119233	0.0261677
PA14_61790_IG	PA14_61790	PA4672		Translation, ribosomal structure and biogenesis	-3.66411	0.0119689	0.0262437
PA14_64520_IG	PA14_64520	PA4880		Inorganic ion transport and metabolism	-3.58606	0.0119882	0.026262
PA14_08520_IG	PA14_08520	PA0666		Posttranslational modification, protein turnover, chaperones	-3.20444	0.0120628	0.0263771
PA14_21370_IG	PA14_21370	PA3299	fadD1	Lipid transport and metabolism	-2.55193	0.012058	0.0263771
PA14_62940_IG	PA14_62940	PA4759	dapB	Amino acid transport and metabolism	-3.6095	0.012121	0.0264801
PA14_53800_IG	PA14_53800	PA0809		Inorganic ion transport and metabolism	4.54163	0.0122085	0.0266469
PA14_19100_IG	PA14_19100	PA3479	rhlA	Lipid transport and metabolism	-3.5712	0.0122313	0.0266723
PA14_71470_IG	PA14_71470	PA5416	soxB	Amino acid transport and metabolism	-3.55177	0.0122752	0.0267437
PA14_51540_IG	PA14_51540				-3.62457	0.0124378	0.0270558
PA14_05360_IG	PA14_05360	PA0411	pilJ	Cell motility	-3.5583	0.0124411	0.0270558
PA14_44090_IG	PA14_44090				-3.76802	0.0124719	0.0270634
PA14_68080_IG	PA14_68080	PA5154		Amino acid transport and metabolism	-3.56472	0.0124786	0.0270634
PA14_13580_IG	PA14_13580	PA3891		General function prediction only	-3.54427	0.0124777	0.0270634
PA14_10220_IG	PA14_10220	PA4154		Function unknown	-2.63057	0.0125006	0.0270864
PA14_09780_IG	PA14_09780	PA4183		General function prediction only	-3.58414	0.0125149	0.0270929
PA14_07330_IG	PA14_07330	PA0563		Function unknown	-3.23476	0.0125624	0.0271713
PA14_58390_IG	PA14_58390	PA4500		Amino acid transport and metabolism	-3.68599	0.012622	0.0272368
PA14_02660_IG	PA14_02660	PA0218		Transcription	-3.2269	0.0126269	0.0272368
PA14_57640_IG	PA14_57640	PA4437		Function unknown	-1.85474	0.012605	0.0272368
PA14_56830_IG	PA14_56830	PA4370	icmP	Inorganic ion transport and metabolism	-3.59226	0.0126579	0.027279
PA14_39410_IG	PA14_39410	PA1943		General function prediction only	-3.57611	0.0127017	0.0273486
PA14_44130_IG	PA14_44130	PA1575		General function prediction only	-3.20786	0.0128265	0.0275926
PA14_47230_IG	PA14_47230	PA1316		Carbohydrate transport and metabolism	-2.6225	0.0129642	0.0278637
PA14_06360_IG	PA14_06360	PA0489		General function prediction only	-3.6648	0.0130706	0.0280419
PA14_03720_IG	PA14_03720	PA0285		Signal transduction mechanisms	-3.23412	0.0130604	0.0280419
PA14_65920_IG	PA14_65920	PA4985		Amino acid transport and metabolism	-3.55987	0.0130907	0.0280599
PA14_53020_IG	PA14_53020	PA0869	pbpG	Cell wall/membrane/envelope biogenesis	-3.61812	0.0131343	0.0281281
PA14_10020_IG	PA14_10020	PA4164		Function unknown	-3.66953	0.0131842	0.0281454
PA14_71590_IG	PA14_71590	PA5424		Function unknown	-3.57478	0.0132248	0.0281454
PA14_23370_IG	PA14_23370				-3.53685	0.0132018	0.0281454
PA14_47040_IG	PA14_47040	PA1331		Inorganic ion transport and metabolism	-3.53191	0.0132196	0.0281454
PA14_43020_IG	PA14_43020	PA1659		Function unknown	-3.52375	0.0132166	0.0281454
PA14_65150_IG	PA14_65150	PA4932	rplI	Translation, ribosomal structure and biogenesis	-3.52375	0.0132166	0.0281454
PA14_49500_IG	PA14_49500				-2.51231	0.0131938	0.0281454
PA14_68820_IG	PA14_68820	PA5210		Intracellular trafficking, secretion, and vesicular transport	-3.51683	0.0132713	0.0282193
PA14_25960_IG	PA14_25960	PA2945		General function prediction only	-3.5841	0.013305	0.0282248
PA14_17480_IG	PA14_17480	PA3622	rpoS	Transcription	-3.52292	0.0133094	0.0282248
PA14_53480_IG	PA14_53480	PA0835	pta	Energy production and conversion	-3.52292	0.0133094	0.0282248
PA14_35070_IG	PA14_35070	PA2281		Transcription	-3.20528	0.0133264	0.0282358
PA14_65520_IG	PA14_65520	PA4958		Function unknown	-3.14709	0.0133594	0.0282807
PA14_04670_IG	PA14_04670	PA0357	mutM	Replication, recombination and repair	-3.17541	0.0134051	0.0283525
PA14_62390_IG	PA14_62390	PA4714		General function prediction only	-3.60182	0.0134442	0.0283849
PA14_20740_IG	PA14_20740	PA3350		Cell motility	-3.13977	0.0134349	0.0283849
PA14_28040_IG	PA14_28040	PA2789		Function unknown	-2.67249	0.0134669	0.0284077
PA14_62900_IG	PA14_62900	PA4755	greA	Transcription	-3.54336	0.0135018	0.0284563
PA14_44830_IG	PA14_44830	PA1517		Carbohydrate transport and metabolism	-3.51422	0.0135564	0.0285461
PA14_53940_IG	PA14_53940	PA0796	prpB	Carbohydrate transport and metabolism	-3.52896	0.0136173	0.0286238
PA14_40600_IG	PA14_40600	PA1850		Transcription	-3.50802	0.0136135	0.0286238
PA14_46400_IG	PA14_46400	PA1380		Transcription	-3.53806	0.0138116	0.0290067
PA14_19660_IG	PA14_19660	PA3435		Energy production and conversion	-3.56026	0.0138761	0.0291167
PA14_32860_IG	PA14_32860	PA2455		General function prediction only	-3.14638	0.0139046	0.0291253
PA14_38320_IG	PA14_38320	PA2026		General function prediction only	1.63632	0.0138953	0.0291253
PA14_07550_IG	PA14_07550	PA0578		Function unknown	-3.51279	0.0139427	0.0291796
PA14_61400_IG	PA14_61400	PA4640	mqoB	General function prediction only	-2.57478	0.0139646	0.0291999
PA14_05630_IG	PA14_05630	PA0433		Function unknown	-2.1237	0.0140555	0.0293641
PA14_14900_IG	PA14_14900	PA3801		Function unknown	-3.52528	0.0141132	0.029459
PA14_56620_IG	PA14_56620	PA4354		Transcription	-3.54407	0.0142808	0.0297828
PA14_07700_IG	PA14_07700	PA0590	apaH	Signal transduction mechanisms	-3.1373	0.014356	0.0299136
PA14_51410_IG	PA14_51410	PA0998	pqsC	Lipid transport and metabolism	-3.11037	0.0143706	0.029918
PA14_51230_IG	PA14_51230				-3.16657	0.0144719	0.0300764
PA14_48160_IG	PA14_48160	PA1243		Signal transduction mechanisms	-2.566	0.0144603	0.0300764
PA14_71100_IG	PA14_71100	PA5383		Function unknown	-3.51545	0.0145267	0.0301641
PA14_71310_IG	PA14_71310	PA5401		Energy production and conversion	-3.59872	0.0145831	0.0302287
PA14_27930_IG	PA14_27930	PA2799		Function unknown	-3.55482	0.0145819	0.0302287
PA14_28180_IG	PA14_28180	PA2776		Amino acid transport and metabolism	-3.67897	0.014662	0.0303659
PA14_57480_IG	PA14_57480	PA4423		General function prediction only	-3.60393	0.0146908	0.0303991
PA14_46020_IG	PA14_46020	PA1424		Function unknown	-3.2469	0.0147137	0.0304201
PA14_44140_IG	PA14_44140	PA1574		Function unknown	-3.49216	0.0148883	0.0307545
PA14_61170_IG	PA14_61170	PA4622		General function prediction only	-2.5044	0.0149093	0.0307713
PA14_21820_IG	PA14_21820	PA3262		Posttranslational modification, protein turnover, chaperones	-3.49612	0.014945	0.0308185
PA14_15360_IG	PA14_15360				-3.09695	0.0149659	0.0308348
PA14_00730_IG	PA14_00730	PA0061		Function unknown	-3.46972	0.0150428	0.0309666
PA14_54490_IG	PA14_54490	PA0758		Signal transduction mechanisms	-3.79617	0.0150815	0.0310195
PA14_19960_IG	PA14_19960	PA3412		Function unknown	-3.46189	0.015098	0.0310268
PA14_63550_IG	PA14_63550	PA4809	fdhE	Posttranslational modification, protein turnover, chaperones	-3.09338	0.0151329	0.0310719
PA14_21480_IG	PA14_21480	PA3291		Function unknown	2.64564	0.0152882	0.0313639
PA14_09920_IG	PA14_09920	PA4173		Translation, ribosomal structure and biogenesis	-3.59908	0.0153023	0.0313657
PA14_09900_IG	PA14_09900	PA4175	piv	Function unknown	-3.09147	0.0153222	0.0313797
PA14_45870_IG	PA14_45870	PA1438		Signal transduction mechanisms	-3.4745	0.0154089	0.0315303
PA14_65900_IG	PA14_65900	PA4984		Transcription	-3.57349	0.015452	0.0315914
PA14_59710_IG	PA14_59710				-3.56575	0.0156524	0.0319465
PA14_10630_IG	PA14_10630	PA4123	hpcC	Energy production and conversion	-3.45118	0.0156508	0.0319465
PA14_29600_IG	PA14_29600	PA2666		Coenzyme transport and metabolism	-1.75643	0.0156949	0.0320058
PA14_64080_IG	PA14_64080	PA4845	dipZ	Energy production and conversion	-3.44277	0.015765	0.0321214
PA14_14690_IG	PA14_14690	PA3817		Translation, ribosomal structure and biogenesis	-3.46263	0.0157998	0.0321648
PA14_02260_IG	PA14_02260	PA0179		Transcription	-3.44107	0.0159458	0.0324345
PA14_32780_IG	PA14_32780	PA2463		Intracellular trafficking, secretion, and vesicular transport	-3.44835	0.0161069	0.0327342
PA14_64500_IG	PA14_64500	PA4878		Function unknown	-3.43289	0.0161881	0.0328482
PA14_57100_IG	PA14_57100	PA4393	ampG	Function unknown	-2.45315	0.0161905	0.0328482
PA14_60530_IG	PA14_60530	PA4574		Function unknown	-3.46795	0.01639	0.0331686
PA14_35840_IG	PA14_35840				-3.45828	0.0163815	0.0331686
PA14_62250_IG	PA14_62250	PA4703		Function unknown	-3.44466	0.0163716	0.0331686
PA14_69320_IG	PA14_69320	PA5250		Inorganic ion transport and metabolism	-3.44635	0.0164209	0.0332031
PA14_63640_IG	PA14_63640	PA4814	fadH2	General function prediction only	-2.0956	0.0165619	0.0334598
PA14_00070_IG	PA14_00070	PA0006		Amino acid transport and metabolism	-3.5204	0.0166253	0.0335596
PA14_40510_IG	PA14_40510	PA1856		Posttranslational modification, protein turnover, chaperones	2.40071	0.0166711	0.0336236
PA14_31640_IG	PA14_31640	PA2546		Amino acid transport and metabolism	2.3708	0.0166998	0.033653
PA14_70230_IG	PA14_70230	PA5319	radC	Replication, recombination and repair	-3.45167	0.0167139	0.0336532
PA14_30970_IG	PA14_30970				-3.12215	0.0167799	0.0337575
PA14_27230_IG	PA14_27230	PA2849	ohrR	Transcription	-3.46476	0.0168733	0.0339169
PA14_01220_IG	PA14_01220				-3.51347	0.0169157	0.0339736
PA14_65950_IG	PA14_65950	PA4987		Function unknown	-2.51503	0.0169475	0.0340089
PA14_20770_IG	PA14_20770	PA3347		Signal transduction mechanisms	-3.06627	0.0171267	0.0343396
PA14_68280_IG	PA14_68280	PA5168		Carbohydrate transport and metabolism	-3.42514	0.0171538	0.0343652
PA14_21260_IG	PA14_21260				-3.42686	0.0172038	0.0344364
PA14_69040_IG	PA14_69040	PA5228		Coenzyme transport and metabolism	-2.00535	0.0172682	0.0345365
PA14_54840_IG	PA14_54840				5.23118	0.0172868	0.0345447
PA14_71140_IG	PA14_71140	PA5386	cdhA	Lipid transport and metabolism	-3.40348	0.0173085	0.0345463
PA14_59410_IG	PA14_59410				-3.13202	0.0173165	0.0345463
PA14_05600_IG	PA14_05600	PA0431		Signal transduction mechanisms	-3.40274	0.0173674	0.0346189
PA14_03980_IG	PA14_03980	PA0305		General function prediction only	-3.06564	0.0173946	0.0346442
PA14_58840_IG	PA14_58840	PA4535		Function unknown	-3.46803	0.0174312	0.0346883
PA14_61220_IG	PA14_61220	PA4627		Translation, ribosomal structure and biogenesis	-3.58734	0.0176204	0.0350355
PA14_58410_IG	PA14_58410	PA4501	opdP	Function unknown	-3.4146	0.017657	0.0350792
PA14_01010_IG	PA14_01010	PA0083		Function unknown	-3.45939	0.0176974	0.035101
PA14_64740_IG	PA14_64740	PA4899		Energy production and conversion	-3.4283	0.0176935	0.035101
PA14_46490_IG	PA14_46490	PA1373	fabF2	Lipid transport and metabolism	-3.46608	0.0177304	0.0351373
PA14_30570_IG	PA14_30570	PA2592		Amino acid transport and metabolism	-3.03377	0.0178349	0.0353152
PA14_49330_IG	PA14_49330	PA1166		Secondary metabolites biosynthesis, transport and catabolism	-3.41926	0.0179961	0.035605
PA14_00960_IG	PA14_00960	PA0080		Function unknown	-3.02294	0.018074	0.0357294
PA14_01170_IG	PA14_01170	PA0096		Function unknown	-3.38337	0.0181461	0.0358127
PA14_30580_IG	PA14_30580	PA2591		Transcription	-3.38337	0.0181461	0.0358127
PA14_01870_IG	PA14_01870	PA0151		Inorganic ion transport and metabolism	-3.38297	0.0181654	0.0358213
PA14_64800_IG	PA14_64800	PA4904	vanA	General function prediction only	-3.00584	0.0182091	0.0358777
PA14_30360_IG	PA14_30360	PA2609		Amino acid transport and metabolism	-3.39082	0.0182342	0.0358977
PA14_61200_IG	PA14_61200	PA4625		Intracellular trafficking, secretion, and vesicular transport	-3.38212	0.0182715	0.0359119
PA14_38160_IG	PA14_38160	PA2039		Amino acid transport and metabolism	-3.01803	0.0182656	0.0359119
PA14_05690_IG	PA14_05690	PA0437	codA	General function prediction only	-3.45544	0.0183132	0.0359643
PA14_56250_IG	PA14_56250	PA4330		Lipid transport and metabolism	-3.41248	0.0183638	0.0360341
PA14_67580_IG	PA14_67580	PA5118	thiI	Coenzyme transport and metabolism	-3.46836	0.0184323	0.0361092
PA14_70870_IG	PA14_70870				-3.01539	0.0184297	0.0361092
PA14_55570_IG	PA14_55570	PA0673		Function unknown	-3.43998	0.0185565	0.0362945
PA14_71720_IG	PA14_71720	PA5435		Lipid transport and metabolism	-3.40846	0.0185573	0.0362945
PA14_51590_IG	PA14_51590				-3.38106	0.0186068	0.0363617
PA14_02720_IG	PA14_02720	PA0222		Amino acid transport and metabolism	-3.06203	0.0186344	0.0363858
PA14_27850_IG	PA14_27850	PA2806		General function prediction only	-3.37098	0.0188463	0.0367696
PA14_24620_IG	PA14_24620	PA3052		Function unknown	-2.63417	0.0189189	0.0368511
PA14_66420_IG	PA14_66420	PA5024		General function prediction only	-2.46935	0.0189173	0.0368511
PA14_19010_IG	PA14_19010	PA3485		Function unknown	-3.39386	0.0190177	0.0370134
PA14_54520_IG	PA14_54520	PA0755	opdH	Function unknown	-3.36932	0.0190898	0.0371233
PA14_72090_IG	PA14_72090	PA5463		Function unknown	-3.4445	0.0193138	0.0375285
PA14_57730_IG	PA14_57730	PA4444	mltB1	Cell wall/membrane/envelope biogenesis	-3.4029	0.0194011	0.0376225
PA14_15430_IG	PA14_15430				-3.39572	0.0194252	0.0376225
PA14_73200_IG	PA14_73200	PA5551		Cell wall/membrane/envelope biogenesis	-3.36124	0.019395	0.0376225
PA14_54880_IG	PA14_54880				-3.03551	0.0194177	0.0376225
PA14_06510_IG	PA14_06510	PA0501	bioF	Coenzyme transport and metabolism	-2.98786	0.0195452	0.0377994
PA14_12540_IG	PA14_12540	PA3968		Translation, ribosomal structure and biogenesis	4.34084	0.0195481	0.0377994
PA14_57460_IG	PA14_57460	PA4421		Function unknown	-3.35977	0.0196743	0.0380126
PA14_70950_IG	PA14_70950	PA5373	betB	Energy production and conversion	-3.58149	0.0197545	0.0381367
PA14_06620_IG	PA14_06620	PA0507		Lipid transport and metabolism	-2.96967	0.0198405	0.0382718
PA14_17760_IG	PA14_17760	PA3596		Replication, recombination and repair	-3.49752	0.020008	0.0385328
PA14_57800_IG	PA14_57800	PA4449	hisG	Amino acid transport and metabolism	-2.41343	0.0199985	0.0385328
PA14_73030_IG	PA14_73030	PA5537		Function unknown	-3.38461	0.0200554	0.038593
PA14_01840_IG	PA14_01840	PA0149		Transcription	-2.98093	0.0201823	0.0388059
PA14_17580_IG	PA14_17580	PA3613		Carbohydrate transport and metabolism	-3.37822	0.0204514	0.0392916
PA14_64610_IG	PA14_64610	PA4888	desB	Lipid transport and metabolism	-3.33972	0.0205018	0.0393569
PA14_00250_IG	PA14_00250	PA0023	qor	Energy production and conversion	-3.33141	0.0205391	0.0393969
PA14_46450_IG	PA14_46450	PA1376	aceK	Signal transduction mechanisms	-3.33891	0.0206604	0.0395977
PA14_16410_IG	PA14_16410	PA3709		Amino acid transport and metabolism	4.35467	0.020772	0.0397797
PA14_67850_IG	PA14_67850	PA5138		Amino acid transport and metabolism	-1.78003	0.020809	0.0398187
PA14_15590_IG	PA14_15590				-1.32049	0.0208605	0.0398853
PA14_50880_IG	PA14_50880	PA1041		Cell wall/membrane/envelope biogenesis	-3.44514	0.021066	0.0401818
PA14_13470_IG	PA14_13470	PA3898		Transcription	-3.32756	0.0210526	0.0401818
PA14_63200_IG	PA14_63200	PA4780		Signal transduction mechanisms	-3.32756	0.0210526	0.0401818
PA14_21690_IG	PA14_21690	PA3272		General function prediction only	-3.52154	0.021084	0.0401841
PA14_46840_IG	PA14_46840	PA1348		Function unknown	-3.36705	0.0211203	0.0402211
PA14_08310_IG	PA14_08310	PA0646		Function unknown	-2.34759	0.0211517	0.0402488
PA14_58070_IG	PA14_58070	PA4474		General function prediction only	-3.53771	0.0213522	0.0405821
PA14_65720_IG	PA14_65720	PA4972		Function unknown	-3.31827	0.0213608	0.0405821
PA14_06420_IG	PA14_06420	PA0492		General function prediction only	-3.3269	0.0214614	0.0407408
PA14_08640_IG	PA14_08640	PA4278		Function unknown	2.78658	0.0215161	0.0408122
PA14_59530_IG	PA14_59530				-3.31769	0.0217103	0.0411479
PA14_46770_IG	PA14_46770	PA1354		Function unknown	-3.44734	0.021894	0.0414633
PA14_13230_IG	PA14_13230	PA3918	moaC	Coenzyme transport and metabolism	-3.03779	0.0219986	0.0416284
PA14_06250_IG	PA14_06250	PA0478		General function prediction only	-3.49004	0.0221695	0.0418855
PA14_62420_IG	PA14_62420	PA4717		General function prediction only	-3.49004	0.0221695	0.0418855
PA14_43720_IG	PA14_43720	PA1607		Transcription	3.47249	0.0222339	0.0419739
PA14_55150_IG	PA14_55150	PA0708		Transcription	-3.33022	0.0223297	0.0421216
PA14_60950_IG	PA14_60950	PA4606		Signal transduction mechanisms	-3.49461	0.0224278	0.0422732
PA14_19850_IG	PA14_19850	PA3420		Transcription	-3.30546	0.0225633	0.042495
PA14_28250_IG	PA14_28250				-3.44221	0.0226672	0.0426572
PA14_08570_IG	PA14_08570				-3.31786	0.0226894	0.0426654
PA14_22510_IG	PA14_22510				-3.37999	0.0227427	0.042732
PA14_60600_IG	PA14_60600	PA4581	rtcR	Signal transduction mechanisms	-3.28692	0.0228453	0.0428911
PA14_27370_IG	PA14_27370	PA2840		Replication, recombination and repair	-2.91066	0.0228838	0.0429295
PA14_23590_IG	PA14_23590	PA3133		Transcription	-3.28619	0.0229657	0.0430495
PA14_32590_IG	PA14_32590	PA2478		Energy production and conversion	-3.32184	0.0232938	0.0435776
PA14_10180_IG	PA14_10180	PA4158	fepC	Coenzyme transport and metabolism	-3.28562	0.0233204	0.0435776
PA14_42390_IG	PA14_42390	PA1713	exsA	Transcription	-3.28562	0.0233204	0.0435776
PA14_49690_IG	PA14_49690	PA1137		Energy production and conversion	-3.27678	0.0232953	0.0435776
PA14_30590_IG	PA14_30590	PA2590		Inorganic ion transport and metabolism	-3.39023	0.0234478	0.0437814
PA14_35340_IG	PA14_35340	PA2261		Carbohydrate transport and metabolism	-3.3684	0.0235494	0.0439368
PA14_31970_IG	PA14_31970	PA2522	czcC	Cell wall/membrane/envelope biogenesis	3.80566	0.0236448	0.0440804
PA14_69700_IG	PA14_69700	PA5279		Function unknown	-3.32706	0.0236713	0.0440955
PA14_01550_IG	PA14_01550	PA0127		Function unknown	-3.34794	0.0238062	0.0442776
PA14_44710_IG	PA14_44710	PA1524	xdhA	Nucleotide transport and metabolism	-3.26656	0.0237945	0.0442776
PA14_54690_IG	PA14_54690	PA0741		General function prediction only	-3.2886	0.0243826	0.0453144
PA14_04860_IG	PA14_04860	PA0370		Replication, recombination and repair	-3.27029	0.0244303	0.0453327
PA14_39200_IG	PA14_39200	PA1958		Coenzyme transport and metabolism	-3.2552	0.0244202	0.0453327
PA14_72410_IG	PA14_72410	PA5486		Intracellular trafficking, secretion, and vesicular transport	-3.29532	0.0246246	0.0456223
PA14_66610_IG	PA14_66610	PA5039	aroK	Amino acid transport and metabolism	-3.25393	0.0246152	0.0456223
PA14_07170_IG	PA14_07170	PA0551	epd	Carbohydrate transport and metabolism	-3.34741	0.0247764	0.0458324
PA14_51830_IG	PA14_51830	PA0962		Inorganic ion transport and metabolism	-3.34741	0.0247764	0.0458324
PA14_16680_IG	PA14_16680	PA3688		Function unknown	-3.49178	0.0248558	0.0459439
PA14_50830_IG	PA14_50830	PA1046		Carbohydrate transport and metabolism	-3.30547	0.0249193	0.0460257
PA14_27620_IG	PA14_27620				-3.30917	0.0249562	0.0460582
PA14_64540_IG	PA14_64540	PA4882		General function prediction only	-3.25146	0.0250545	0.0462039
PA14_13940_IG	PA14_13940	PA3866		Function unknown	3.87323	0.0251091	0.046269
PA14_00030_IG	PA14_00030	PA0003	recF	Replication, recombination and repair	-3.43425	0.0251588	0.0463248
PA14_52800_IG	PA14_52800	PA0887	acsA	Lipid transport and metabolism	-3.24293	0.0252121	0.0463872
PA14_21850_IG	PA14_21850	PA3260		Transcription	-3.25038	0.0252548	0.04643
PA14_12760_IG	PA14_12760	PA3950		Replication, recombination and repair	-3.40721	0.0253087	0.0464934
PA14_00650_IG	PA14_00650	PA0052		Function unknown	-3.29571	0.0253519	0.0465369
PA14_11550_IG	PA14_11550	PA4044	dxs	Coenzyme transport and metabolism	-3.43897	0.0254525	0.0466858
PA14_49640_IG	PA14_49640	PA1141		Transcription	-3.25076	0.0255265	0.0467855
PA14_53400_IG	PA14_53400	PA0840		Energy production and conversion	-3.32864	0.0255726	0.0468342
PA14_40820_IG	PA14_40820	PA1834			-3.33544	0.0256817	0.0469656
PA14_71170_IG	PA14_71170	PA5389	cdhR	Transcription	-2.97751	0.0256837	0.0469656
PA14_44110_IG	PA14_44110	PA1577		Function unknown	-3.25529	0.0257963	0.0471355
PA14_21890_IG	PA14_21890	PA3256		General function prediction only	-3.27324	0.0259336	0.0473501
PA14_55090_IG	PA14_55090				-2.87922	0.0259556	0.0473541
PA14_59580_IG	PA14_59580				-2.17977	0.0260609	0.04751
PA14_56540_IG	PA14_56540	PA4348		Energy production and conversion	-3.42231	0.0261331	0.0476053
PA14_57160_IG	PA14_57160	PA4397	panE	Coenzyme transport and metabolism	-3.47197	0.0261684	0.0476332
PA14_63190_IG	PA14_63190	PA4779		General function prediction only	-3.23714	0.0262868	0.0478123
PA14_43040_IG	PA14_43040	PA1657		Function unknown	-3.27132	0.0263401	0.0478728
PA14_30470_IG	PA14_30470	PA2599		Inorganic ion transport and metabolism	-3.22121	0.026404	0.0479526
PA14_66090_IG	PA14_66090	PA4998		Signal transduction mechanisms	4.17619	0.0264612	0.04802
PA14_51010_IG	PA14_51010	PA1030		Function unknown	-2.87534	0.0265032	0.0480596
PA14_61130_IG	PA14_61130	PA4619		Energy production and conversion	-2.85845	0.0265563	0.0481195
PA14_53150_IG	PA14_53150	PA0860		Defense mechanisms	-3.21936	0.0266891	0.0483234
PA14_27270_IG	PA14_27270	PA2847		General function prediction only	-2.90775	0.0268667	0.0486081
PA14_12730_IG	PA14_12730	PA3953		Secondary metabolites biosynthesis, transport and catabolism	-3.25261	0.0269236	0.0486743
PA14_21070_IG	PA14_21070	PA3322		Transcription	-3.28268	0.0272467	0.0492015
PA14_40350_IG	PA14_40350	PA1866		Replication, recombination and repair	-3.20921	0.0272564	0.0492015
PA14_64840_IG	PA14_64840	PA4907		General function prediction only	-3.25076	0.0273319	0.0493006
PA14_60650_IG	PA14_60650	PA4583		Function unknown	-3.26498	0.0277009	0.0499285
PA14_69220_IG	PA14_69220	PA5241	ppx	Nucleotide transport and metabolism	-2.8202	0.0281445	0.0506898
PA14_63840_IG	PA14_63840	PA4828		Function unknown	-3.24321	0.02819	0.0506953
PA14_12390_IG	PA14_12390	PA3977	hemL	Coenzyme transport and metabolism	-3.19682	0.0281789	0.0506953
PA14_06280_IG	PA14_06280	PA0481		Function unknown	-3.37078	0.028359	0.0509226
PA14_56840_IG	PA14_56840	PA4371		Energy production and conversion	-3.22683	0.0283494	0.0509226
PA14_11210_IG	PA14_11210	PA4072		Amino acid transport and metabolism	-3.18588	0.0286146	0.051343
PA14_00180_IG	PA14_00180	PA0017		Translation, ribosomal structure and biogenesis	-3.27696	0.0289932	0.0519443
PA14_46470_IG	PA14_46470	PA1375	pdxB	Coenzyme transport and metabolism	-3.20219	0.0289881	0.0519443
PA14_61500_IG	PA14_61500	PA4648		Function unknown	-1.53505	0.0290581	0.0520215
PA14_21800_IG	PA14_21800				-3.28904	0.0291124	0.0520798
PA14_09760_IG	PA14_09760	PA4185		Transcription	-3.25013	0.0292311	0.052175
PA14_29390_IG	PA14_29390	PA2685		Function unknown	-3.25013	0.0292311	0.052175
PA14_63390_IG	PA14_63390	PA4799		Nucleotide transport and metabolism	-3.18398	0.0292127	0.052175
PA14_66670_IG	PA14_66670	PA5045	ponA	Cell wall/membrane/envelope biogenesis	-3.29568	0.0292795	0.05218
PA14_70450_IG	PA14_70450	PA5337	rpoZ	Transcription	-3.2578	0.029268	0.05218
PA14_24980_IG	PA14_24980	PA3022		General function prediction only	-3.19235	0.0292994	0.05218
PA14_18150_IG	PA14_18150	PA3568		Lipid transport and metabolism	-2.80152	0.0296344	0.0527373
PA14_18060_IG	PA14_18060	PA3575		Energy production and conversion	-3.19915	0.0297166	0.0528408
PA14_57580_IG	PA14_57580	PA4432	rpsI	Translation, ribosomal structure and biogenesis	-2.50101	0.0297368	0.0528408
PA14_22470_IG	PA14_22470	PA3225		Transcription	-3.22372	0.029778	0.0528748
PA14_28330_IG	PA14_28330				-3.3494	0.0298982	0.053002
PA14_28990_IG	PA14_28990	PA2720		Function unknown	-3.18965	0.0299605	0.053002
PA14_22330_IG	PA14_22330	PA3236		Amino acid transport and metabolism	-3.18744	0.0299175	0.053002
PA14_44420_IG	PA14_44420	PA1551		Energy production and conversion	-3.17135	0.0298901	0.053002
PA14_07480_IG	PA14_07480				-2.80023	0.029944	0.053002
PA14_70330_IG	PA14_70330	PA5327		Energy production and conversion	-3.33506	0.0300172	0.0530241
PA14_71620_IG	PA14_71620	PA5426	purE	Nucleotide transport and metabolism	4.1958	0.0300174	0.0530241
PA14_68640_IG	PA14_68640	PA5196		Posttranslational modification, protein turnover, chaperones	-1.91394	0.0300674	0.0530732
PA14_21230_IG	PA14_21230	PA3308		Transcription	-2.90727	0.0301316	0.0531472
PA14_69970_IG	PA14_69970	PA5300	cycB	Energy production and conversion	-3.29262	0.0302099	0.0532243
PA14_29280_IG	PA14_29280	PA2694		Energy production and conversion	-3.27638	0.0302198	0.0532243
PA14_13720_IG	PA14_13720	PA3880		Function unknown	-3.16156	0.030267	0.0532682
PA14_30070_IG	PA14_30070	PA2633		Intracellular trafficking, secretion, and vesicular transport	1.81189	0.03039	0.0534452
PA14_07300_IG	PA14_07300	PA0561		Function unknown	-3.25962	0.0305689	0.0536808
PA14_38360_IG	PA14_38360	PA2022		Cell wall/membrane/envelope biogenesis	-3.17631	0.0305662	0.0536808
PA14_10680_IG	PA14_10680	PA4118		Function unknown	-3.21093	0.0308588	0.0541104
PA14_16430_IG	PA14_16430	PA3708	wspA	Cell motility	-3.20717	0.0308379	0.0541104
PA14_05020_IG	PA14_05020	PA0384		Function unknown	-3.23488	0.0308898	0.0541251
PA14_57060_IG	PA14_57060	PA4390		Function unknown	-3.14981	0.031049	0.0542846
PA14_64060_IG	PA14_64060	PA4844		Signal transduction mechanisms	-3.14981	0.031049	0.0542846
PA14_40650_IG	PA14_40650	PA1845		Function unknown	-2.77745	0.0310222	0.0542846
PA14_27770_IG	PA14_27770	PA2812		Defense mechanisms	-3.14985	0.0310916	0.0543193
PA14_43940_IG	PA14_43940	PA1589	sucD	Energy production and conversion	-2.80801	0.0313065	0.0546548
PA14_07440_IG	PA14_07440	PA0573		Function unknown	-1.51421	0.0314883	0.0549322
PA14_51520_IG	PA14_51520				-1.74303	0.0317668	0.0553775
PA14_49510_IG	PA14_49510				-2.83181	0.0317954	0.0553871
PA14_48150_IG	PA14_48150	PA1244		Function unknown	-2.77091	0.0318672	0.0554717
PA14_46960_IG	PA14_46960	PA1338	ggt	Amino acid transport and metabolism	-3.20196	0.0319773	0.0555074
PA14_57130_IG	PA14_57130	PA4395		Function unknown	-3.19405	0.03198	0.0555074
PA14_25140_IG	PA14_25140	PA3009		Function unknown	-3.15564	0.0319806	0.0555074
PA14_49200_IG	PA14_49200	PA1178	oprH	Cell wall/membrane/envelope biogenesis	-3.15366	0.0319412	0.0555074
PA14_41440_IG	PA14_41440	PA1789		Signal transduction mechanisms	-2.79124	0.0320992	0.0556727
PA14_52960_IG	PA14_52960	PA0874		Function unknown	-2.7684	0.0322075	0.05582
PA14_19480_IG	PA14_19480	PA3451		Function unknown	-3.13515	0.0323811	0.0560804
PA14_15110_IG	PA14_15110	PA3786		Function unknown	-3.15966	0.0324487	0.0561566
PA14_27000_IG	PA14_27000	PA2867		Cell motility	-3.27316	0.0325473	0.0562866
PA14_25580_IG	PA14_25580	PA2975	rluC	Translation, ribosomal structure and biogenesis	-3.15269	0.0327438	0.0565854
PA14_33860_IG	PA14_33860	PA2382	lldA	Energy production and conversion	-3.16972	0.0327849	0.0566156
PA14_57630_IG	PA14_57630	PA4436		Transcription	-3.12518	0.0328334	0.0566583
PA14_28780_IG	PA14_28780				-3.1345	0.0328637	0.0566698
PA14_03265_IG	PA14_03265				-3.14267	0.0330689	0.0569824
PA14_32470_IG	PA14_32470	PA2487		Function unknown	-3.18484	0.0331832	0.057064
PA14_17250_IG	PA14_17250	PA3641		Amino acid transport and metabolism	-3.13346	0.0331466	0.057064
PA14_72470_IG	PA14_72470	PA5491		Energy production and conversion	-1.92547	0.0331879	0.057064
PA14_03780_IG	PA14_03780	PA0289	gpuR	Transcription	-2.76007	0.0332526	0.0571343
PA14_15610_IG	PA14_15610				3.95296	0.0336426	0.0577627
PA14_25990_IG	PA14_25990	PA2942		Coenzyme transport and metabolism	-3.174	0.0338139	0.057986
PA14_29150_IG	PA14_29150	PA2706		Function unknown	-3.13097	0.0338211	0.057986
PA14_41680_IG	PA14_41680	PA1769		Function unknown	-3.16168	0.033861	0.0580128
PA14_61180_IG	PA14_61180	PA4623		Function unknown	-2.7768	0.0340645	0.0583196
PA14_46970_IG	PA14_46970	PA1337	ansB	Translation, ribosomal structure and biogenesis	-3.11172	0.0341027	0.0583433
PA14_46370_IG	PA14_46370	PA1396		Signal transduction mechanisms	-3.14729	0.0341407	0.0583664
PA14_19500_IG	PA14_19500	PA3449		Inorganic ion transport and metabolism	-3.2204	0.0342551	0.0584783
PA14_61470_IG	PA14_61470	PA4646	upp	Nucleotide transport and metabolism	-2.76113	0.0342528	0.0584783
PA14_51940_IG	PA14_51940	PA0952		Function unknown	1.68369	0.0343432	0.0585869
PA14_04460_IG	PA14_04460	PA0341	lgt	Cell wall/membrane/envelope biogenesis	-3.11035	0.0345116	0.0587902
PA14_71650_IG	PA14_71650	PA5429	aspA	Amino acid transport and metabolism	-2.86725	0.0344873	0.0587902
PA14_23810_IG	PA14_23810	PA3116		Amino acid transport and metabolism	-3.11914	0.0346041	0.0589058
PA14_10210_IG	PA14_10210	PA4155		Energy production and conversion	-3.14193	0.0346526	0.0589464
PA14_27840_IG	PA14_27840	PA2807		Inorganic ion transport and metabolism	-3.09988	0.0347939	0.0591447
PA14_51840_IG	PA14_51840				-3.11557	0.0349563	0.0593784
PA14_64000_IG	PA14_64000	PA4840		Translation, ribosomal structure and biogenesis	-3.09928	0.0350093	0.0594262
PA14_55100_IG	PA14_55100	PA0714		Function unknown	-1.47566	0.0351031	0.0595432
PA14_41000_IG	PA14_41000	PA1820	nhaB	Inorganic ion transport and metabolism	-3.09874	0.0351794	0.0596303
PA14_07500_IG	PA14_07500	PA0575		Transcription	-2.55837	0.0352743	0.0597309
PA14_55720_IG	PA14_55720	PA4287		General function prediction only	2.77852	0.0352887	0.0597309
PA14_60730_IG	PA14_60730	PA4589		Lipid transport and metabolism	-3.09585	0.0356149	0.0602403
PA14_51570_IG	PA14_51570				-3.10372	0.0357676	0.0604559
PA14_63290_IG	PA14_63290	PA4788		Lipid transport and metabolism	-2.77713	0.0358422	0.0605392
PA14_05990_IG	PA14_05990	PA0458		Carbohydrate transport and metabolism	-3.11452	0.0358701	0.0605434
PA14_58320_IG	PA14_58320	PA4494	roxS	Signal transduction mechanisms	-3.08605	0.0359432	0.060624
PA14_67240_IG	PA14_67240	PA5091	hutG	Amino acid transport and metabolism	-3.10431	0.0362174	0.0610435
PA14_11830_IG	PA14_11830	PA4021		Secondary metabolites biosynthesis, transport and catabolism	-2.79101	0.0364746	0.0614336
PA14_64480_IG	PA14_64480	PA4876	osmE	Translation, ribosomal structure and biogenesis	-3.08353	0.0365242	0.0614738
PA14_55200_IG	PA14_55200	PA0704		Translation, ribosomal structure and biogenesis	-3.09172	0.0366128	0.0615796
PA14_08020_IG	PA14_08020	PA0617		General function prediction only	-3.11687	0.0366886	0.0616637
PA14_39050_IG	PA14_39050	PA1971	braZ	Amino acid transport and metabolism	1.59869	0.0368129	0.0618291
PA14_60550_IG	PA14_60550	PA4576		Posttranslational modification, protein turnover, chaperones	-3.07199	0.0372506	0.0625047
PA14_72980_IG	PA14_72980	PA5532		Function unknown	-2.72895	0.0372674	0.0625047
PA14_59600_IG	PA14_59600				4.03913	0.0373503	0.0625996
PA14_52010_IG	PA14_52010	PA0947		Replication, recombination and repair	-3.10535	0.0374608	0.0627315
PA14_05110_IG	PA14_05110	PA0391		General function prediction only	-3.09069	0.0375076	0.0627315
PA14_61780_IG	PA14_61780	PA4671		Translation, ribosomal structure and biogenesis	2.16043	0.037499	0.0627315
PA14_24710_IG	PA14_24710	PA3045		Transcription	-2.74872	0.0376721	0.0629625
PA14_10330_IG	PA14_10330	PA4144		Cell wall/membrane/envelope biogenesis	-3.14162	0.0378408	0.0631989
PA14_57250_IG	PA14_57250	PA4405		Function unknown	-3.06106	0.0378929	0.0631989
PA14_71800_IG	PA14_71800	PA5439		Carbohydrate transport and metabolism	-1.72298	0.0378683	0.0631989
PA14_03020_IG	PA14_03020	PA0244		Amino acid transport and metabolism	-3.30902	0.0379772	0.0632954
PA14_72250_IG	PA14_72250	PA5474		General function prediction only	-3.0687	0.0380547	0.0633804
PA14_31220_IG	PA14_31220				2.68644	0.0381339	0.0634679
PA14_38930_IG	PA14_38930	PA1978		Signal transduction mechanisms	-3.21171	0.0383533	0.0637887
PA14_41750_IG	PA14_41750	PA1764		Lipid transport and metabolism	-3.203	0.0384462	0.0638987
PA14_68070_IG	PA14_68070	PA5153		Amino acid transport and metabolism	-3.08417	0.0385131	0.0639655
PA14_25900_IG	PA14_25900	PA2950		Function unknown	-3.13046	0.0385726	0.0639754
PA14_34970_IG	PA14_34970	PA2290	gcd	Carbohydrate transport and metabolism	-3.13046	0.0385726	0.0639754
PA14_24445_IG	PA14_24445	PA3068	gdhB	Amino acid transport and metabolism	-2.69962	0.0386646	0.0640835
PA14_53650_IG	PA14_53650	PA0822		Function unknown	-3.09129	0.0388791	0.0643944
PA14_10700_IG	PA14_10700	PA4117	bphP	Signal transduction mechanisms	-2.78087	0.0389304	0.0644346
PA14_15120_IG	PA14_15120	PA3785		Function unknown	-3.16176	0.038994	0.0644507
PA14_62020_IG	PA14_62020	PA4689		General function prediction only	-3.16176	0.038994	0.0644507
PA14_08380_IG	PA14_08380	PA0653		Posttranslational modification, protein turnover, chaperones	-1.57549	0.0390794	0.0645471
PA14_51880_IG	PA14_51880	PA0958	oprD	Function unknown	4.20207	0.039135	0.0645943
PA14_13750_IG	PA14_13750	PA3877	narK1	Inorganic ion transport and metabolism	-3.25089	0.0392445	0.0647074
PA14_67780_IG	PA14_67780	PA5132		General function prediction only	-3.06399	0.0392577	0.0647074
PA14_26280_IG	PA14_26280	PA2920		Signal transduction mechanisms	-3.11924	0.0393167	0.0647115
PA14_32380_IG	PA14_32380	PA2495	oprN	Cell wall/membrane/envelope biogenesis	-3.05483	0.0393684	0.0647115
PA14_68780_IG	PA14_68780	PA5207		Inorganic ion transport and metabolism	-3.05483	0.0393684	0.0647115
PA14_36130_IG	PA14_36130	PA2209		Function unknown	-3.04716	0.0393259	0.0647115
PA14_15000_IG	PA14_15000	PA3794		Function unknown	-3.07953	0.0397121	0.0652316
PA14_38210_IG	PA14_38210	PA2034		General function prediction only	-3.11641	0.040087	0.0658021
PA14_66020_IG	PA14_66020	PA4993		Function unknown	-3.05164	0.0401994	0.0659299
PA14_12170_IG	PA14_12170				-3.03449	0.04022	0.0659299
PA14_53180_IG	PA14_53180	PA0858		General function prediction only	-3.03434	0.0402975	0.0660064
PA14_05790_IG	PA14_05790	PA0443		Coenzyme transport and metabolism	-2.65731	0.0403219	0.0660064
PA14_70630_IG	PA14_70630	PA5350	rubA2	Energy production and conversion	-3.03336	0.040412	0.0661087
PA14_49730_IG	PA14_49730	PA1133		Function unknown	-3.04264	0.0407719	0.0666061
PA14_10260_IG	PA14_10260	PA4150		Energy production and conversion	-3.04076	0.0407491	0.0666061
PA14_56410_IG	PA14_56410	PA4339		Lipid transport and metabolism	-3.11341	0.0409082	0.0667832
PA14_02150_IG	PA14_02150	PA0172		Transcription	-3.07829	0.0410509	0.0669606
PA14_57780_IG	PA14_57780	PA4448	hisD	Amino acid transport and metabolism	-3.07436	0.0410729	0.0669606
PA14_58440_IG	PA14_58440	PA4503		Amino acid transport and metabolism	-2.71018	0.0412491	0.0672021
PA14_47500_IG	PA14_47500	PA1292		Inorganic ion transport and metabolism	-3.021	0.041415	0.0673346
PA14_70310_IG	PA14_70310	PA5326		Amino acid transport and metabolism	-3.021	0.041415	0.0673346
PA14_63170_IG	PA14_63170	PA4778	cueR	Transcription	-3.02089	0.0414129	0.0673346
PA14_62050_IG	PA14_62050				-2.09334	0.0414869	0.0674056
PA14_15310_IG	PA14_15310	PA3770	guaB	Nucleotide transport and metabolism	-2.64842	0.0416035	0.0675491
PA14_35760_IG	PA14_35760				-3.10476	0.0418655	0.0679284
PA14_05460_IG	PA14_05460	PA0420	bioA	Coenzyme transport and metabolism	-3.01967	0.0419413	0.0680053
PA14_45920_IG	PA14_45920	PA1434		Function unknown	-2.64305	0.0420175	0.0680825
PA14_00400_IG	PA14_00400	PA0032		Transcription	-3.04661	0.0424024	0.0686132
PA14_64400_IG	PA14_64400	PA4869		Function unknown	1.7909	0.0423898	0.0686132
PA14_59550_IG	PA14_59550				-2.65752	0.0424674	0.0686719
PA14_64980_IG	PA14_64980	PA4920	nadE	Coenzyme transport and metabolism	-3.07721	0.0425715	0.0687937
PA14_04790_IG	PA14_04790	PA0365		Function unknown	-3.00711	0.042693	0.0689434
PA14_33970_IG	PA14_33970				-3.03336	0.0427512	0.0689908
PA14_06080_IG	PA14_06080	PA0465	creD	Defense mechanisms	1.9439	0.0429328	0.0692371
PA14_41320_IG	PA14_41320				-3.04445	0.0430567	0.0693902
PA14_53220_IG	PA14_53220	PA0854	fumC2	Energy production and conversion	-3.07913	0.0433334	0.0697889
PA14_61620_IG	PA14_61620	PA4659		Transcription	-3.19757	0.0434938	0.069953
PA14_71240_IG	PA14_71240	PA5396		Amino acid transport and metabolism	-3.05685	0.0434822	0.069953
PA14_12590_IG	PA14_12590	PA3964		Function unknown	-2.09206	0.0437229	0.0702742
PA14_30630_IG	PA14_30630	PA2587	pqsH	Coenzyme transport and metabolism	-2.62318	0.043893	0.0705003
PA14_47970_IG	PA14_47970	PA1255		Amino acid transport and metabolism	-3.00373	0.0439907	0.070515
PA14_28630_IG	PA14_28630	PA2745		General function prediction only	-2.99343	0.0439823	0.070515
PA14_57030_IG	PA14_57030	PA4387		General function prediction only	-2.99343	0.0439823	0.070515
PA14_25780_IG	PA14_25780	PA2959		Replication, recombination and repair	-2.24302	0.0441159	0.0706683
PA14_04760_IG	PA14_04760	PA0363	coaD	Coenzyme transport and metabolism	3.89796	0.044252	0.0708387
PA14_47350_IG	PA14_47350	PA1305		Function unknown	-3.04924	0.0443416	0.070933
PA14_68010_IG	PA14_68010				-3.02166	0.0443702	0.070933
PA14_18760_IG	PA14_18760	PA3523		Cell wall/membrane/envelope biogenesis	-2.61603	0.0444701	0.0710452
PA14_15960_IG	PA14_15960	PA3746	ffh	Intracellular trafficking, secretion, and vesicular transport	-2.99115	0.0445339	0.0710995
PA14_65210_IG	PA14_65210				-2.60528	0.0446236	0.0711754
PA14_10950_IG	PA14_10950	PA4093		Secondary metabolites biosynthesis, transport and catabolism	3.8496	0.044641	0.0711754
PA14_01640_IG	PA14_01640	PA0133		Transcription	-3.01631	0.0450384	0.0717612
PA14_66040_IG	PA14_66040	PA4994		Lipid transport and metabolism	-2.99042	0.0451588	0.0719051
PA14_02890_IG	PA14_02890	PA0234		Function unknown	-3.03712	0.0452843	0.0720381
PA14_16640_IG	PA14_16640	PA3691		Function unknown	-2.99731	0.0453327	0.0720381
PA14_19870_IG	PA14_19870	PA3418	ldh	Amino acid transport and metabolism	-2.99731	0.0453327	0.0720381
PA14_50950_IG	PA14_50950	PA1034		Function unknown	-3.00896	0.0454089	0.0721111
PA14_58760_IG	PA14_58760				3.24052	0.0459374	0.0729021
PA14_43460_IG	PA14_43460	PA1628		Lipid transport and metabolism	-3.05259	0.0460014	0.0729551
PA14_02050_IG	PA14_02050	PA0164		Amino acid transport and metabolism	-3.00691	0.0460655	0.0730083
PA14_72840_IG	PA14_72840	PA5521		Lipid transport and metabolism	-3.0344	0.0461162	0.0730402
PA14_09890_IG	PA14_09890	PA4176	ppiC2	Posttranslational modification, protein turnover, chaperones	-2.0883	0.0465621	0.0736977
PA14_29340_IG	PA14_29340	PA2689		General function prediction only	-2.5846	0.0466488	0.0737861
PA14_11110_IG	PA14_11110	PA4081	cupB6	Cell motility	-2.97586	0.0467517	0.0738998
PA14_06130_IG	PA14_06130	PA0468		Defense mechanisms	-2.98239	0.0470219	0.0742288
PA14_35900_IG	PA14_35900				4.0463	0.0470154	0.0742288
PA14_57200_IG	PA14_57200	PA4401		Posttranslational modification, protein turnover, chaperones	-2.96389	0.0471068	0.0743137
PA14_05880_IG	PA14_05880	PA0451		Posttranslational modification, protein turnover, chaperones	-3.05205	0.0471722	0.0743306
PA14_43650_IG	PA14_43650	PA1613		Coenzyme transport and metabolism	-2.97462	0.0471797	0.0743306
PA14_48770_IG	PA14_48770	PA1201		Transcription	-2.65939	0.0476432	0.0750113
PA14_23340_IG	PA14_23340	PA3161	himD	Replication, recombination and repair	3.03584	0.0477868	0.0751879
PA14_71120_IG	PA14_71120	PA5385	cdhB	General function prediction only	-3.01932	0.047983	0.0754135
PA14_53250_IG	PA14_53250	PA0852	cbpD	Function unknown	-2.09703	0.0479933	0.0754135
PA14_01340_IG	PA14_01340	PA0110		Function unknown	-2.98113	0.0482666	0.0757434
PA14_03880_IG	PA14_03880	PA0298	spuB	Amino acid transport and metabolism	-2.95097	0.0482381	0.0757434
PA14_32630_IG	PA14_32630	PA2475		Secondary metabolites biosynthesis, transport and catabolism	-2.9593	0.0484186	0.075932
PA14_49860_IG	PA14_49860				-2.96724	0.0487994	0.076429
PA14_54190_IG	PA14_54190	PA0780	pruR	Transcription	-2.56293	0.048788	0.076429
PA14_33300_IG	PA14_33300				3.60717	0.0488337	0.0764326
PA14_53140_IG	PA14_53140	PA0861		Signal transduction mechanisms	-2.56894	0.0488688	0.0764375
PA14_65560_IG	PA14_65560	PA4960		Signal transduction mechanisms	-3.02006	0.0490188	0.0765719
PA14_14400_IG	PA14_14400				-3.00696	0.0490068	0.0765719
PA14_27690_IG	PA14_27690				-2.98718	0.0494038	0.0770222
PA14_26590_IG	PA14_26590	PA2897		Amino acid transport and metabolism	-2.58562	0.0493899	0.0770222
PA14_50520_IG	PA14_50520	PA1074	braC	Amino acid transport and metabolism	-2.56686	0.0493836	0.0770222
PA14_04950_IG	PA14_04950	PA0378		Cell wall/membrane/envelope biogenesis	-2.93679	0.0497376	0.0774921
PA14_11190_IG	PA14_11190	PA4073		Energy production and conversion	-2.17061	0.0500704	0.0779598
PA14_43070_IG	PA14_43070				-3.04032	0.0505116	0.0785955
PA14_49210_IG	PA14_49210	PA1177	napE	Energy production and conversion	-2.9705	0.0505855	0.0786292
PA14_68900_IG	PA14_68900	PA5217		Inorganic ion transport and metabolism	-2.0551	0.050599	0.0786292
PA14_68030_IG	PA14_68030				-2.9867	0.0511278	0.0793993
PA14_05660_IG	PA14_05660	PA0436		Transcription	-2.92091	0.051607	0.0800913
PA14_26070_IG	PA14_26070	PA2936		Energy production and conversion	-2.9412	0.0519166	0.0805195
PA14_18720_IG	PA14_18720	PA3526		Cell wall/membrane/envelope biogenesis	-2.92876	0.0520439	0.0806647
PA14_63070_IG	PA14_63070	PA4769		Transcription	4.23878	0.0523569	0.0810972
PA14_41575_IG	PA14_41575	PA1776	sigX	Transcription	2.64005	0.052478	0.0812322
PA14_19150_IG	PA14_19150	PA3474		Amino acid transport and metabolism	-2.59891	0.0525241	0.0812509
PA14_01160_IG	PA14_01160	PA0095		Function unknown	-2.92692	0.0526184	0.0812914
PA14_31440_IG	PA14_31440	PA2559		Function unknown	-2.92692	0.0526184	0.0812914
PA14_71750_IG	PA14_71750	PA5437		Transcription	-2.94449	0.0529682	0.0817262
PA14_01410_IG	PA14_01410	PA0116		Transcription	-2.90731	0.0529579	0.0817262
PA14_61960_IG	PA14_61960	PA4684		Function unknown	-2.52019	0.0531343	0.0819297
PA14_66060_IG	PA14_66060	PA4996	rfaE	Lipid transport and metabolism	-2.98849	0.0532635	0.0820231
PA14_16310_IG	PA14_16310	PA3718		Carbohydrate transport and metabolism	-2.96615	0.0532633	0.0820231
PA14_56560_IG	PA14_56560	PA4350		General function prediction only	-2.00165	0.0534196	0.0822105
PA14_12780_IG	PA14_12780	PA3948	rocA1	Transcription	-2.59695	0.05351	0.0822966
PA14_25150_IG	PA14_25150	PA3008		Cell cycle control, cell division, chromosome partitioning	2.63286	0.0535687	0.0823338
PA14_59640_IG	PA14_59640				-1.75373	0.0536102	0.0823447
PA14_19120_IG	PA14_19120	PA3477	rhlR	Transcription	-2.90593	0.0536511	0.0823546
PA14_21090_IG	PA14_21090	PA3320		Function unknown	-2.94563	0.053775	0.0824919
PA14_01610_IG	PA14_01610	PA0131		Function unknown	-2.91539	0.0539875	0.0826699
PA14_24220_IG	PA14_24220	PA3088		Carbohydrate transport and metabolism	-2.91539	0.0539875	0.0826699
PA14_65080_IG	PA14_65080	PA4928		Energy production and conversion	-2.90368	0.0539949	0.0826699
PA14_10570_IG	PA14_10570	PA4128		Carbohydrate transport and metabolism	-2.96312	0.0542818	0.083056
PA14_07730_IG	PA14_07730	PA0592	ksgA	Translation, ribosomal structure and biogenesis	1.67984	0.0543439	0.0830978
PA14_59350_IG	PA14_59350				-2.90236	0.0544094	0.0831447
PA14_44070_IG	PA14_44070	PA1580	gltA	Energy production and conversion	-1.77746	0.0545747	0.0833441
PA14_40800_IG	PA14_40800	PA1835		Secondary metabolites biosynthesis, transport and catabolism	-2.89247	0.0546547	0.083413
PA14_22640_IG	PA14_22640	PA3215		Transcription	-2.50563	0.0546954	0.0834218
PA14_04730_IG	PA14_04730	PA0361		Amino acid transport and metabolism	-2.57704	0.0547346	0.0834283
PA14_50970_IG	PA14_50970	PA1033		Posttranslational modification, protein turnover, chaperones	-2.93876	0.0547906	0.0834606
PA14_40390_IG	PA14_40390	PA1863	modA	Inorganic ion transport and metabolism	-2.89192	0.0549786	0.0836935
PA14_45430_IG	PA14_45430	PA1470		Lipid transport and metabolism	-1.99689	0.0551981	0.0839741
PA14_68810_IG	PA14_68810	PA5209		Function unknown	-2.98707	0.0554195	0.0839903
PA14_70470_IG	PA14_70470	PA5338	spoT	Transcription	-2.98707	0.0554195	0.0839903
PA14_63220_IG	PA14_63220	PA4782		Function unknown	-2.97838	0.055325	0.0839903
PA14_58170_IG	PA14_58170	PA4482	gatC	Translation, ribosomal structure and biogenesis	-2.95995	0.0553545	0.0839903
PA14_39720_IG	PA14_39720	PA1918		Amino acid transport and metabolism	-2.91185	0.0552878	0.0839903
PA14_46630_IG	PA14_46630	PA1367		General function prediction only	-1.72845	0.05534	0.0839903
PA14_57960_IG	PA14_57960	PA4464	ptsN	Carbohydrate transport and metabolism	4.21261	0.0560584	0.0849047
PA14_45980_IG	PA14_45980	PA1428		General function prediction only	-2.87731	0.0565108	0.0855356
PA14_17500_IG	PA14_17500	PA3620	mutS	Replication, recombination and repair	3.50884	0.0571691	0.0864773
PA14_49440_IG	PA14_49440	PA1157		Signal transduction mechanisms	-2.54402	0.0572452	0.0865377
PA14_08680_IG	PA14_08680	PA4277	tufB	Translation, ribosomal structure and biogenesis	-2.49345	0.0573128	0.086585
PA14_40280_IG	PA14_40280	PA1872		Function unknown	-2.87215	0.0580007	0.0875689
PA14_31390_IG	PA14_31390	PA2562		Function unknown	-2.47561	0.0580831	0.087638
PA14_17810_IG	PA14_17810	PA3593		Lipid transport and metabolism	-2.88373	0.0581946	0.0876955
PA14_13010_IG	PA14_13010	PA3931		Inorganic ion transport and metabolism	-2.0406	0.0581692	0.0876955
PA14_72960_IG	PA14_72960	PA5530		Amino acid transport and metabolism	-2.12267	0.058235	0.0877011
PA14_49850_IG	PA14_49850	PA1123		Function unknown	-2.49998	0.0583091	0.0877574
PA14_20520_IG	PA14_20520				-2.90268	0.058638	0.0881414
PA14_42120_IG	PA14_42120	PA1734		Energy production and conversion	-2.86151	0.0586152	0.0881414
PA14_11060_IG	PA14_11060	PA4086	cupB1	Cell motility	3.77188	0.0587969	0.0883246
PA14_67020_IG	PA14_67020	PA5073		Function unknown	-2.8609	0.058884	0.0884
PA14_60350_IG	PA14_60350	PA4558		Posttranslational modification, protein turnover, chaperones	-2.95833	0.0590063	0.088528
PA14_66820_IG	PA14_66820	PA5056	phaC1	Lipid transport and metabolism	-1.69539	0.0590834	0.088588
PA14_14160_IG	PA14_14160	PA3853		General function prediction only	-2.94333	0.0591637	0.0885972
PA14_63270_IG	PA14_63270	PA4786		General function prediction only	-2.09655	0.0591298	0.0885972
PA14_51720_IG	PA14_51720	PA0972	tolB	Intracellular trafficking, secretion, and vesicular transport	-2.86009	0.0592288	0.0886393
PA14_56790_IG	PA14_56790	PA4367	bifA	Signal transduction mechanisms	-2.86938	0.0597413	0.0892943
PA14_02840_IG	PA14_02840	PA0231	pcaD	General function prediction only	-2.47905	0.0597326	0.0892943
PA14_49680_IG	PA14_49680	PA1138		Transcription	-2.87652	0.0597883	0.0893088
PA14_72080_IG	PA14_72080	PA5462		Function unknown	-2.46042	0.0598519	0.089348
PA14_67830_IG	PA14_67830	PA5136		Function unknown	-2.91761	0.0602551	0.0898937
PA14_13060_IG	PA14_13060	PA3927		Function unknown	-2.95433	0.060363	0.0899895
PA14_42850_IG	PA14_42850	PA1674	folE2	Coenzyme transport and metabolism	-2.84625	0.0604322	0.0899895
PA14_29970_IG	PA14_29970	PA2641	nuoF	Energy production and conversion	-2.53818	0.0604056	0.0899895
PA14_41930_IG	PA14_41930	PA1749		General function prediction only	-2.99741	0.0605004	0.0900348
PA14_47450_IG	PA14_47450	PA1295		Function unknown	-2.89254	0.0608332	0.0904738
PA14_40340_IG	PA14_40340				2.31448	0.0612972	0.0911072
PA14_17150_IG	PA14_17150	PA3648	opr86	Cell wall/membrane/envelope biogenesis	-2.84409	0.0613856	0.0911819
PA14_60300_IG	PA14_60300				-2.92374	0.0614327	0.0911951
PA14_11240_IG	PA14_11240	PA4070		Transcription	-2.50277	0.0618574	0.0917117
PA14_23290_IG	PA14_23290	PA3165	hisC2	Amino acid transport and metabolism	-2.47388	0.0618263	0.0917117
PA14_32850_IG	PA14_32850				-1.51526	0.0620729	0.0919741
PA14_28440_IG	PA14_28440	PA2756		Function unknown	-2.44358	0.0627795	0.0929634
PA14_55850_IG	PA14_55850	PA4299	tadD	Intracellular trafficking, secretion, and vesicular transport	-2.82865	0.0628441	0.0930015
PA14_73410_IG	PA14_73410	PA5568		Intracellular trafficking, secretion, and vesicular transport	-2.88038	0.0632413	0.0935314
PA14_57140_IG	PA14_57140	PA4396		Signal transduction mechanisms	-2.82621	0.0636771	0.0941177
PA14_65630_IG	PA14_65630	PA4965		General function prediction only	-2.83834	0.063742	0.0941553
PA14_68670_IG	PA14_68670	PA5198		Defense mechanisms	-2.83576	0.0637943	0.0941744
PA14_06890_IG	PA14_06890	PA0529		Function unknown	-2.82467	0.064217	0.0946231
PA14_53510_IG	PA14_53510	PA0832		General function prediction only	-2.47011	0.064192	0.0946231
PA14_54910_IG	PA14_54910				-2.43371	0.0642166	0.0946231
PA14_72260_IG	PA14_72260	PA5475		Transcription	-2.8465	0.0646451	0.0951951
PA14_46290_IG	PA14_46290	PA1403		Transcription	-2.86654	0.0647271	0.0952572
PA14_68610_IG	PA14_68610	PA5193	yrfI	Posttranslational modification, protein turnover, chaperones	-2.81325	0.0647779	0.0952734
PA14_35380_IG	PA14_35380	PA2258	ptxR	Transcription	-2.42625	0.0651869	0.0958159
PA14_10960_IG	PA14_10960				-2.94888	0.0652431	0.0958396
PA14_65190_IG	PA14_65190	PA4936		Translation, ribosomal structure and biogenesis	-2.46794	0.0652983	0.0958617
PA14_66120_IG	PA14_66120	PA5001		Function unknown	-2.33411	0.0654102	0.0959671
PA14_18640_IG	PA14_18640	PA3534		Energy production and conversion	-2.88393	0.0655466	0.0959904
PA14_28750_IG	PA14_28750				-2.81249	0.0655335	0.0959904
PA14_49170_IG	PA14_49170	PA1180	phoQ	Signal transduction mechanisms	-2.81249	0.0655335	0.0959904
PA14_62560_IG	PA14_62560	PA4727	pcnB	Translation, ribosomal structure and biogenesis	-1.03979	0.0655937	0.0960005
PA14_10730_IG	PA14_10730	PA4115		General function prediction only	-2.84396	0.0656471	0.09602
PA14_02180_IG	PA14_02180	PA0173		Signal transduction mechanisms	-2.88732	0.0658315	0.0961719
PA14_23470_IG	PA14_23470	PA3141	wbpM	Carbohydrate transport and metabolism	-2.42468	0.065794	0.0961719
PA14_29300_IG	PA14_29300	PA2692		Transcription	-2.47064	0.0660549	0.0963805
PA14_05130_IG	PA14_05130	PA0392		Function unknown	1.15008	0.0660342	0.0963805
PA14_65740_IG	PA14_65740	PA4973	thiC	Coenzyme transport and metabolism	-3.07669	0.0662395	0.0965908
PA14_50750_IG	PA14_50750				-2.832	0.066296	0.0966143
PA14_44980_IG	PA14_44980	PA1504		Transcription	-2.79906	0.0664398	0.0967648
PA14_07850_IG	PA14_07850	PA0602		Amino acid transport and metabolism	-3.01071	0.0665033	0.0967984
PA14_27560_IG	PA14_27560	PA2823		General function prediction only	-2.79843	0.0667933	0.0971613
PA14_18810_IG	PA14_18810	PA3519		Function unknown	-1.9353	0.0671045	0.0975545
PA14_64090_IG	PA14_64090	PA4846	aroQ1	Amino acid transport and metabolism	-2.87402	0.0672598	0.0977209
PA14_39440_IG	PA14_39440	PA1941		Function unknown	-2.86982	0.0687449	0.0998179
PA14_58050_IG	PA14_58050	PA4472	pmbA	General function prediction only	-2.80455	0.0689009	0.0999346
PA14_56930_IG	PA14_56930	PA4379		Secondary metabolites biosynthesis, transport and catabolism	-2.78242	0.0689196	0.0999346
PA14_04610_IG	PA14_04610	PA0352		Nucleotide transport and metabolism	-1.9696	0.0689507	0.0999346
PA14_14020_IG	PA14_14020	PA3862	dauB	Amino acid transport and metabolism	-2.91107	0.0691864	0.100215
PA14_44500_IG	PA14_44500	PA1543	apt	Nucleotide transport and metabolism	2.20253	0.0692507	0.100248
PA14_06640_IG	PA14_06640	PA0508		Lipid transport and metabolism	-2.07061	0.0693067	0.100268
PA14_25810_IG	PA14_25810	PA2956		Energy production and conversion	-2.39397	0.0693675	0.100295
PA14_49460_IG	PA14_49460	PA1156	nrdA	Nucleotide transport and metabolism	-2.39318	0.0697723	0.10082
PA14_21280_IG	PA14_21280	PA3305		Function unknown	3.2691	0.0700922	0.101221
PA14_14990_IG	PA14_14990	PA3795		Energy production and conversion	-3.03574	0.0705523	0.101824
PA14_61910_IG	PA14_61910	PA4680		Function unknown	-2.39311	0.070786	0.102099
PA14_31080_IG	PA14_31080				-2.90609	0.0709686	0.102301
PA14_22820_IG	PA14_22820	PA3200		General function prediction only	-2.4225	0.0710264	0.102323
PA14_61440_IG	PA14_61440	PA4643		Function unknown	-2.76558	0.0711624	0.102457
PA14_24380_IG	PA14_24380	PA3075		Function unknown	-2.9136	0.0714425	0.102798
PA14_55000_IG	PA14_55000				-2.76389	0.0717463	0.103173
PA14_09880_IG	PA14_09880	PA4177		Function unknown	-2.83304	0.0718739	0.103294
PA14_29640_IG	PA14_29640	PA2664	fhp	Energy production and conversion	-2.7627	0.0721823	0.103675
PA14_15670_IG	PA14_15670	PA3768		Secondary metabolites biosynthesis, transport and catabolism	-2.77119	0.0728293	0.104542
PA14_53420_IG	PA14_53420	PA0838		Posttranslational modification, protein turnover, chaperones	3.61887	0.0729114	0.104597
PA14_11310_IG	PA14_11310	PA4064		Defense mechanisms	-2.52441	0.0729714	0.10462
PA14_29360_IG	PA14_29360	PA2687	pfeS	Signal transduction mechanisms	-2.86338	0.073241	0.104944
PA14_48010_IG	PA14_48010	PA1253		Energy production and conversion	-2.90813	0.0733929	0.104983
PA14_60900_IG	PA14_60900	PA4603		Function unknown	-2.74971	0.0733973	0.104983
PA14_09710_IG	PA14_09710	PA4189		Energy production and conversion	-2.74957	0.0734005	0.104983
PA14_24170_IG	PA14_24170	PA3092	fadH1	General function prediction only	-2.74856	0.0737071	0.105359
PA14_60890_IG	PA14_60890	PA4602	glyA3	Amino acid transport and metabolism	-2.76009	0.0739878	0.105697
PA14_02870_IG	PA14_02870	PA0233		Transcription	-2.89901	0.0740657	0.105745
PA14_01540_IG	PA14_01540	PA0126		Function unknown	-2.50485	0.0741191	0.105758
PA14_03650_IG	PA14_03650	PA0280	cysA	Inorganic ion transport and metabolism	-2.74661	0.0744134	0.106115
PA14_22980_IG	PA14_22980	PA3190		Carbohydrate transport and metabolism	-2.36022	0.0744581	0.106115
PA14_16260_IG	PA14_16260	PA3723		Energy production and conversion	-2.37141	0.0746195	0.106282
PA14_19290_IG	PA14_19290	PA3466		Replication, recombination and repair	-2.92134	0.0747826	0.106286
PA14_31460_IG	PA14_31460	PA2558		Function unknown	-2.84988	0.0748004	0.106286
PA14_23360_IG	PA14_23360				-2.76622	0.0747557	0.106286
PA14_00770_IG	PA14_00770	PA0065		General function prediction only	-2.75831	0.0747843	0.106286
PA14_54640_IG	PA14_54640	PA0745		Lipid transport and metabolism	-2.77963	0.0749115	0.106317
PA14_71510_IG	PA14_71510	PA5419	soxG	Amino acid transport and metabolism	-2.75566	0.0748759	0.106317
PA14_64470_IG	PA14_64470	PA4875		Function unknown	-2.08691	0.0752168	0.106675
PA14_40270_IG	PA14_40270	PA1873		Inorganic ion transport and metabolism	-1.8939	0.075253	0.106675
PA14_67010_IG	PA14_67010	PA5072		Signal transduction mechanisms	3.58513	0.0754436	0.106882
PA14_66450_IG	PA14_66450	PA5026		Secondary metabolites biosynthesis, transport and catabolism	-2.75631	0.0756708	0.107141
PA14_01330_IG	PA14_01330	PA0109		Function unknown	-2.75335	0.0757832	0.107236
PA14_68740_IG	PA14_68740	PA5204	argA	Amino acid transport and metabolism	-2.74415	0.0761417	0.107616
PA14_50620_IG	PA14_50620	PA1065		Function unknown	-2.73201	0.0761213	0.107616
PA14_03580_IG	PA14_03580	PA0275		Signal transduction mechanisms	-2.83621	0.0764104	0.107868
PA14_30110_IG	PA14_30110	PA2629	purB	Nucleotide transport and metabolism	3.49712	0.0763997	0.107868
PA14_17650_IG	PA14_17650	PA3606		Function unknown	-2.75411	0.0766462	0.108128
PA14_17060_IG	PA14_17060	PA3656	rpsB	Translation, ribosomal structure and biogenesis	-2.3644	0.0766852	0.108128
PA14_69520_IG	PA14_69520				-2.79051	0.0769937	0.108499
PA14_55110_IG	PA14_55110	PA0713		Function unknown	-1.62271	0.0770712	0.108545
PA14_02520_IG	PA14_02520	PA0200		Function unknown	-2.72903	0.0772214	0.108676
PA14_58720_IG	PA14_58720				-2.33694	0.0772557	0.108676
PA14_51150_IG	PA14_51150	PA1019	mucK	Carbohydrate transport and metabolism	-2.38688	0.0776961	0.109232
PA14_09970_IG	PA14_09970	PA4168	fpvB	Inorganic ion transport and metabolism	-2.7572	0.0783169	0.109975
PA14_37910_IG	PA14_37910	PA2056		Transcription	-2.7572	0.0783169	0.109975
PA14_40890_IG	PA14_40890	PA1828		General function prediction only	-2.7153	0.078852	0.110661
PA14_57220_IG	PA14_57220	PA4403	secA	Intracellular trafficking, secretion, and vesicular transport	1.72964	0.0792992	0.111224
PA14_47810_IG	PA14_47810	PA1270		Function unknown	-2.73602	0.079815	0.111881
PA14_28570_IG	PA14_28570	PA2749	endA	Replication, recombination and repair	-2.72175	0.0801229	0.112181
PA14_45110_IG	PA14_45110	PA1493	cysP	Inorganic ion transport and metabolism	-2.71282	0.0801187	0.112181
PA14_14000_IG	PA14_14000	PA3864	dauR	Function unknown	-1.34926	0.0807517	0.112996
PA14_46980_IG	PA14_46980	PA1336		Signal transduction mechanisms	-2.75521	0.0808418	0.113056
PA14_57690_IG	PA14_57690	PA4441		Function unknown	0.895903	0.0809314	0.113115
PA14_27020_IG	PA14_27020	PA2866	mttC	Replication, recombination and repair	-2.71935	0.0810997	0.113284
PA14_28810_IG	PA14_28810				-2.6981	0.081316	0.113519
PA14_03930_IG	PA14_03930	PA0301	spuE	Amino acid transport and metabolism	-2.69771	0.0817404	0.113979
PA14_10410_IG	PA14_10410				3.70398	0.081715	0.113979
PA14_12100_IG	PA14_12100	PA3999	dacC	Cell wall/membrane/envelope biogenesis	-2.71673	0.0821756	0.114519
PA14_06010_IG	PA14_06010	PA0460		Function unknown	-2.7265	0.0824399	0.11482
PA14_38040_IG	PA14_38040	PA2047		Transcription	1.81249	0.0826638	0.115065
PA14_39620_IG	PA14_39620	PA1925		Function unknown	-2.30839	0.0827804	0.11516
PA14_70200_IG	PA14_70200	PA5317		Amino acid transport and metabolism	-1.8258	0.0828764	0.115227
PA14_72370_IG	PA14_72370	PA5482		Function unknown	-2.86437	0.083	0.115331
PA14_59890_IG	PA14_59890				-2.76971	0.0834496	0.115889
PA14_44380_IG	PA14_44380	PA1553	ccoO1	Energy production and conversion	-2.68031	0.0842317	0.116839
PA14_06600_IG	PA14_06600	PA0506		Lipid transport and metabolism	-2.32947	0.084197	0.116839
PA14_27740_IG	PA14_27740	PA2814		Amino acid transport and metabolism	-2.70071	0.0844644	0.117026
PA14_69190_IG	PA14_69190	PA5239	rho	Transcription	-2.68042	0.0844391	0.117026
PA14_05970_IG	PA14_05970	PA0457		Posttranslational modification, protein turnover, chaperones	-2.67981	0.0847787	0.117342
PA14_63470_IG	PA14_63470	PA4803		Secondary metabolites biosynthesis, transport and catabolism	3.48257	0.0847903	0.117342
PA14_40180_IG	PA14_40180	PA1881		Energy production and conversion	1.34999	0.0850076	0.117574
PA14_43420_IG	PA14_43420	PA1631		Lipid transport and metabolism	-2.79365	0.0857243	0.118394
PA14_19270_IG	PA14_19270	PA3467		Carbohydrate transport and metabolism	-2.68976	0.0856593	0.118394
PA14_20270_IG	PA14_20270	PA3387	rhlG	Secondary metabolites biosynthesis, transport and catabolism	-2.67784	0.0857988	0.118394
PA14_55730_IG	PA14_55730	PA4288		Function unknown	-2.67784	0.0857988	0.118394
PA14_21780_IG	PA14_21780	PA3264		General function prediction only	-2.67612	0.0858742	0.11843
PA14_20610_IG	PA14_20610	PA3361	lecB	Function unknown	-2.70755	0.0860021	0.118538
PA14_08400_IG	PA14_08400	PA0655		Coenzyme transport and metabolism	3.40867	0.0861049	0.118611
PA14_27900_IG	PA14_27900	PA2802		Transcription	1.87883	0.0863182	0.118837
PA14_31190_IG	PA14_31190				-2.27733	0.0870342	0.119753
PA14_50600_IG	PA14_50600	PA1067		Transcription	-2.84464	0.0871423	0.119833
PA14_60570_IG	PA14_60570	PA4578		Function unknown	-2.71745	0.088124	0.121113
PA14_16350_IG	PA14_16350	PA3714		Transcription	-2.6606	0.0885036	0.121565
PA14_39670_IG	PA14_39670				-2.88895	0.0891305	0.122271
PA14_19110_IG	PA14_19110	PA3478	rhlB	Carbohydrate transport and metabolism	-2.83972	0.0892222	0.122271
PA14_15070_IG	PA14_15070	PA3790	oprC	Inorganic ion transport and metabolism	-2.3189	0.089198	0.122271
PA14_44290_IG	PA14_44290	PA1562	acnA	Energy production and conversion	-2.2591	0.0891137	0.122271
PA14_61010_IG	PA14_61010	PA4611		Function unknown	-2.8375	0.0898474	0.123057
PA14_72060_IG	PA14_72060	PA5460		Function unknown	-2.67982	0.090376	0.123711
PA14_44680_IG	PA14_44680	PA1527		Cell cycle control, cell division, chromosome partitioning	-2.6561	0.0907845	0.124199
PA14_59830_IG	PA14_59830				-2.68958	0.0909832	0.124399
PA14_42470_IG	PA14_42470	PA1706	pcrV	Function unknown	1.87348	0.0911104	0.124502
PA14_21970_IG	PA14_21970	PA3249		Transcription	-1.91362	0.0911963	0.124548
PA14_25020_IG	PA14_25020	PA3019		General function prediction only	3.45722	0.0912918	0.124607
PA14_56980_IG	PA14_56980	PA4383		Cell cycle control, cell division, chromosome partitioning	-3.37972	0.0914566	0.12469
PA14_08540_IG	PA14_08540	PA0667		Cell wall/membrane/envelope biogenesis	-2.72053	0.0914193	0.12469
PA14_19720_IG	PA14_19720	PA3428		Function unknown	-2.64193	0.0919461	0.125286
PA14_61510_IG	PA14_61510	PA4649		Function unknown	-2.30715	0.0921458	0.125415
PA14_06980_IG	PA14_06980	PA0536		General function prediction only	-2.23483	0.0921058	0.125415
PA14_26485_IG	PA14_26485	PA2906		Inorganic ion transport and metabolism	-2.64861	0.0930751	0.126575
PA14_56780_IG	PA14_56780	PA4366	sodB	Inorganic ion transport and metabolism	-2.37692	0.0931043	0.126575
PA14_07910_IG	PA14_07910	PA0607	rpe	Carbohydrate transport and metabolism	-2.67349	0.0933553	0.126814
PA14_23640_IG	PA14_23640	PA3129		Translation, ribosomal structure and biogenesis	-2.62645	0.093386	0.126814
PA14_29260_IG	PA14_29260	PA2696		Transcription	-2.62589	0.093588	0.126944
PA14_45130_IG	PA14_45130	PA1491		Amino acid transport and metabolism	-2.37134	0.0935755	0.126944
PA14_52210_IG	PA14_52210	PA0932	cysM	Amino acid transport and metabolism	-2.85162	0.0939495	0.12729
PA14_13290_IG	PA14_13290	PA3913		Posttranslational modification, protein turnover, chaperones	1.54357	0.0939499	0.12729
PA14_09540_IG	PA14_09540	PA4205	mexG	Function unknown	-2.79117	0.094171	0.127445
PA14_10120_IG	PA14_10120				-2.69863	0.0941258	0.127445
PA14_52480_IG	PA14_52480	PA0911		Function unknown	-2.6604	0.094277	0.127517
PA14_51810_IG	PA14_51810	PA0964	pmpR	Function unknown	-2.63697	0.0944888	0.127731
PA14_30840_IG	PA14_30840	PA2571		Signal transduction mechanisms	-2.67651	0.0948252	0.128113
PA14_57760_IG	PA14_57760	PA4446	algW	Posttranslational modification, protein turnover, chaperones	-2.24664	0.0949435	0.128201
PA14_16250_IG	PA14_16250	PA3724	lasB	Amino acid transport and metabolism	-2.22311	0.0951219	0.128369
PA14_40730_IG	PA14_40730	PA1839		General function prediction only	-2.72125	0.095573	0.128832
PA14_66800_IG	PA14_66800	PA5055		Function unknown	-2.72125	0.095573	0.128832
PA14_20300_IG	PA14_20300	PA3384	phnC	Inorganic ion transport and metabolism	-1.23265	0.0959064	0.129209
PA14_17080_IG	PA14_17080	PA3654	pyrH	Nucleotide transport and metabolism	-2.7397	0.0961228	0.129427
PA14_32520_IG	PA14_32520	PA2483		Energy production and conversion	3.45934	0.0964953	0.129856
PA14_42400_IG	PA14_42400	PA1712	exsB	Function unknown	-2.67214	0.096731	0.130002
PA14_28970_IG	PA14_28970				-2.63244	0.0967674	0.130002
PA14_52320_IG	PA14_52320				-2.60812	0.0966598	0.130002
PA14_20730_IG	PA14_20730	PA3351	flgM	Intracellular trafficking, secretion, and vesicular transport	3.31916	0.0969751	0.130208
PA14_47600_IG	PA14_47600	PA1284		Lipid transport and metabolism	-2.61688	0.0974961	0.130761
PA14_50920_IG	PA14_50920	PA1037		Function unknown	-2.60597	0.0974907	0.130761
PA14_28910_IG	PA14_28910	PA2726		Posttranslational modification, protein turnover, chaperones	-2.69602	0.0977267	0.130997
PA14_59250_IG	PA14_59250				-2.60622	0.0979458	0.131217
PA14_63970_IG	PA14_63970	PA4838		Function unknown	-2.61749	0.0983865	0.131733
PA14_35800_IG	PA14_35800				-2.60318	0.098712	0.13204
PA14_27990_IG	PA14_27990	PA2794		Function unknown	-2.22797	0.0987263	0.13204
PA14_33240_IG	PA14_33240	PA2428		Function unknown	-2.28574	0.0988896	0.132185
PA14_28320_IG	PA14_28320	PA2766		Transcription	-2.60138	0.0995211	0.132883
PA14_30690_IG	PA14_30690				-1.68971	0.0995235	0.132883
PA14_11430_IG	PA14_11430	PA4053	ribE	Coenzyme transport and metabolism	-2.62271	0.099828	0.133215
PA14_64490_IG	PA14_64490	PA4877		Function unknown	-2.58949	0.100157	0.13358
PA14_11910_IG	PA14_11910	PA4015		Lipid transport and metabolism	-2.59931	0.100461	0.133911
PA14_07230_IG	PA14_07230	PA0555	fda	Carbohydrate transport and metabolism	-2.58655	0.101249	0.134811
PA14_15850_IG	PA14_15850	PA3755		Nucleotide transport and metabolism	-2.58655	0.101249	0.134811
PA14_15620_IG	PA14_15620				0.935397	0.10157	0.135162
PA14_38060_IG	PA14_38060	PA2045		Function unknown	3.39486	0.101673	0.135225
PA14_06260_IG	PA14_06260	PA0479		Transcription	-2.63358	0.101814	0.135262
PA14_45150_IG	PA14_45150	PA1490		Transcription	-2.63358	0.101814	0.135262
PA14_19390_IG	PA14_19390	PA3457		General function prediction only	-2.59439	0.102731	0.136404
PA14_53450_IG	PA14_53450				-2.19318	0.103052	0.136754
PA14_30290_IG	PA14_30290	PA2615	ftsK	Cell cycle control, cell division, chromosome partitioning	-2.61549	0.103136	0.13679
PA14_47860_IG	PA14_47860	PA1266		General function prediction only	-2.60677	0.103831	0.137635
PA14_18830_IG	PA14_18830	PA3517		Nucleotide transport and metabolism	-2.56997	0.104118	0.137939
PA14_60400_IG	PA14_60400	PA4563	rpsT	Translation, ribosomal structure and biogenesis	2.38746	0.104264	0.138056
PA14_44170_IG	PA14_44170	PA1571		Function unknown	-2.1761	0.104339	0.138078
PA14_51470_IG	PA14_51470	PA0992	cupC1	Cell motility	1.20405	0.104774	0.138578
PA14_08130_IG	PA14_08130	PA0626		General function prediction only	-2.20696	0.10501	0.138813
PA14_44470_IG	PA14_44470	PA1546	hemN	Coenzyme transport and metabolism	-2.59245	0.105184	0.138966
PA14_49970_IG	PA14_49970	PA1113		Defense mechanisms	-2.58844	0.105512	0.139322
PA14_21110_IG	PA14_21110	PA3319	plcN	Cell wall/membrane/envelope biogenesis	3.5493	0.106479	0.140522
PA14_10670_IG	PA14_10670	PA4119	aph	Translation, ribosomal structure and biogenesis	-2.56559	0.106636	0.140573
PA14_52760_IG	PA14_52760	PA0891		General function prediction only	-2.56559	0.106636	0.140573
PA14_51330_IG	PA14_51330	PA1004	nadA	Coenzyme transport and metabolism	-2.58947	0.106714	0.140598
PA14_61650_IG	PA14_61650	PA4661	pagL	Function unknown	-2.68849	0.106789	0.140621
PA14_21920_IG	PA14_21920	PA3253		Amino acid transport and metabolism	-2.71363	0.107225	0.141038
PA14_13850_IG	PA14_13850	PA3870	moaA1	Coenzyme transport and metabolism	-2.64405	0.107197	0.141038
PA14_48810_IG	PA14_48810	PA1197		Transcription	-2.55034	0.108073	0.142077
PA14_09850_IG	PA14_09850	PA4179		Function unknown	-2.60895	0.108403	0.142431
PA14_26750_IG	PA14_26750	PA2886	atuA	Function unknown	1.36039	0.108501	0.142482
PA14_63150_IG	PA14_63150	PA4776	pmrA	Transcription	-2.54951	0.10858	0.142507
PA14_40700_IG	PA14_40700	PA1841		Function unknown	-2.63878	0.10967	0.143846
PA14_65940_IG	PA14_65940	PA4986		Energy production and conversion	-2.59049	0.10972	0.143846
PA14_42160_IG	PA14_42160	PA1730		Function unknown	-2.68143	0.109798	0.143869
PA14_00230_IG	PA14_00230	PA0021		Replication, recombination and repair	-2.65873	0.109979	0.143936
PA14_33360_IG	PA14_33360				-2.547	0.11003	0.143936
PA14_61270_IG	PA14_61270	PA4630		General function prediction only	-2.547	0.11003	0.143936
PA14_69470_IG	PA14_69470	PA5261	algR	Transcription	-2.56762	0.110106	0.143957
PA14_20860_IG	PA14_20860	PA3340		Cell motility	-2.13723	0.110943	0.144972
PA14_73220_IG	PA14_73220	PA5552	glmU	Cell wall/membrane/envelope biogenesis	-2.53159	0.111347	0.145421
PA14_07580_IG	PA14_07580	PA0581		Function unknown	-2.7124	0.111663	0.1457
PA14_70060_IG	PA14_70060	PA5306		Function unknown	-2.5531	0.111683	0.1457
PA14_02810_IG	PA14_02810	PA0229	pcaT	General function prediction only	-2.53017	0.111851	0.14576
PA14_04210_IG	PA14_04210	PA0322		Amino acid transport and metabolism	-2.53017	0.111851	0.14576
PA14_56660_IG	PA14_56660	PA4356	xenB	Energy production and conversion	-2.579	0.112073	0.14597
PA14_25270_IG	PA14_25270	PA3000	aroP1	Amino acid transport and metabolism	-2.52911	0.112328	0.146223
PA14_67540_IG	PA14_67540	PA5115		Function unknown	3.03577	0.112951	0.146953
PA14_70670_IG	PA14_70670	PA5353	glcF	Energy production and conversion	-2.71794	0.113109	0.146988
PA14_24110_IG	PA14_24110				-2.56528	0.113169	0.146988
PA14_22860_IG	PA14_22860	PA3197		Transcription	-2.54114	0.113275	0.146988
PA14_16010_IG	PA14_16010	PA3741		Lipid transport and metabolism	-2.1747	0.113152	0.146988
PA14_22410_IG	PA14_22410	PA3230		Function unknown	-2.12805	0.113285	0.146988
PA14_69590_IG	PA14_69590	PA5270		Amino acid transport and metabolism	-2.59312	0.113527	0.147182
PA14_51510_IG	PA14_51510	PA0988		General function prediction only	-2.53789	0.113558	0.147182
PA14_25690_IG	PA14_25690	PA2965	fabF1	Lipid transport and metabolism	-2.13584	0.113958	0.14762
PA14_67490_IG	PA14_67490	PA5110	fbp	Carbohydrate transport and metabolism	-2.6693	0.114114	0.147742
PA14_71220_IG	PA14_71220	PA5394	cls	Lipid transport and metabolism	-2.23538	0.114551	0.148228
PA14_32060_IG	PA14_32060	PA2519	xylS	Transcription	-2.53865	0.114636	0.148257
PA14_53050_IG	PA14_53050	PA0866	aroP2	Amino acid transport and metabolism	-2.56904	0.114727	0.148296
PA14_26350_IG	PA14_26350	PA2915		General function prediction only	-2.62735	0.115038	0.148617
PA14_32450_IG	PA14_32450	PA2489		Transcription	-2.63691	0.115353	0.148782
PA14_08460_IG	PA14_08460	PA0660		General function prediction only	2.97566	0.11531	0.148782
PA14_58800_IG	PA14_58800	PA4531		Function unknown	3.15456	0.11534	0.148782
PA14_54080_IG	PA14_54080	PA0788		Cell wall/membrane/envelope biogenesis	-2.51172	0.11545	0.148827
PA14_12490_IG	PA14_12490	PA3970	amn	Nucleotide transport and metabolism	-2.58329	0.115613	0.148877
PA14_30760_IG	PA14_30760	PA2578		Translation, ribosomal structure and biogenesis	-2.58329	0.115613	0.148877
PA14_31290_IG	PA14_31290	PA2570	lecA	Function unknown	-2.13058	0.115677	0.148878
PA14_33440_IG	PA14_33440	PA2417		Transcription	-2.51088	0.116059	0.14929
PA14_24270_IG	PA14_24270	PA3083	pepN	Amino acid transport and metabolism	-2.57074	0.116279	0.149412
PA14_35470_IG	PA14_35470	PA2251		Function unknown	3.33775	0.116265	0.149412
PA14_67350_IG	PA14_67350	PA5100	hutU	Amino acid transport and metabolism	-2.51001	0.116601	0.149746
PA14_12980_IG	PA14_12980	PA3934		Function unknown	-2.50855	0.116724	0.149822
PA14_17740_IG	PA14_17740	PA3597		Amino acid transport and metabolism	-2.54262	0.116791	0.149829
PA14_70010_IG	PA14_70010	PA5303		Translation, ribosomal structure and biogenesis	-2.55179	0.117752	0.150915
PA14_50430_IG	PA14_50430	PA1082	flgG	Cell motility	1.63192	0.117764	0.150915
PA14_27250_IG	PA14_27250	PA2848		Transcription	-2.52844	0.118207	0.151402
PA14_07870_IG	PA14_07870	PA0604		Amino acid transport and metabolism	-2.50519	0.11835	0.151503
PA14_53640_IG	PA14_53640	PA0824		Function unknown	2.98926	0.118701	0.151871
PA14_42700_IG	PA14_42700	PA1686	alkA	Replication, recombination and repair	-2.50566	0.119164	0.152382
PA14_23050_IG	PA14_23050	PA3185		Carbohydrate transport and metabolism	-2.51746	0.119541	0.152701
PA14_71740_IG	PA14_71740	PA5436		Lipid transport and metabolism	-2.51746	0.119541	0.152701
PA14_39390_IG	PA14_39390	PA1944		Translation, ribosomal structure and biogenesis	-2.09692	0.119641	0.152747
PA14_49570_IG	PA14_49570	PA1147		Amino acid transport and metabolism	-2.49092	0.119805	0.152793
PA14_60050_IG	PA14_60050				-2.09791	0.119797	0.152793
PA14_29770_IG	PA14_29770	PA2653		General function prediction only	-2.52475	0.120039	0.153009
PA14_38850_IG	PA14_38850	PA1983	exaB	Energy production and conversion	-2.56138	0.121027	0.154187
PA14_25230_IG	PA14_25230	PA3002	mfd	Transcription	-2.636	0.12133	0.154491
PA14_50890_IG	PA14_50890	PA1040		Function unknown	-2.07299	0.121552	0.154691
PA14_58120_IG	PA14_58120	PA4479	mreD	Cell wall/membrane/envelope biogenesis	-2.12131	0.121688	0.154781
PA14_06190_IG	PA14_06190	PA0473		Posttranslational modification, protein turnover, chaperones	-2.61314	0.122989	0.156353
PA14_20960_IG	PA14_20960	PA3332		General function prediction only	-2.47114	0.124041	0.157566
PA14_00360_IG	PA14_00360	PA0030		Amino acid transport and metabolism	-2.47076	0.124075	0.157566
PA14_51610_IG	PA14_51610	PA0980		Function unknown	3.40409	0.124334	0.157811
PA14_04310_IG	PA14_04310	PA0330	rpiA	Carbohydrate transport and metabolism	-2.06797	0.124466	0.157895
PA14_50900_IG	PA14_50900	PA1039		Function unknown	-2.49586	0.124701	0.158109
PA14_14270_IG	PA14_14270	PA3846		Secondary metabolites biosynthesis, transport and catabolism	-2.51197	0.126428	0.160213
PA14_50940_IG	PA14_50940	PA1035		Function unknown	-2.05794	0.126507	0.160229
PA14_02370_IG	PA14_02370	PA0189		Function unknown	-2.48927	0.128367	0.162305
PA14_29575_IG	PA14_29575				-2.48927	0.128367	0.162305
PA14_58100_IG	PA14_58100	PA4477	cafA	Translation, ribosomal structure and biogenesis	-2.48927	0.128367	0.162305
PA14_22560_IG	PA14_22560	PA3222		General function prediction only	-2.45042	0.128535	0.162305
PA14_50280_IG	PA14_50280	PA1093		Cell motility	-2.45042	0.128535	0.162305
PA14_03330_IG	PA14_03330				-2.45023	0.128554	0.162305
PA14_06320_IG	PA14_06320	PA0485		General function prediction only	-1.63452	0.129648	0.1636
PA14_18800_IG	PA14_18800	PA3520		Inorganic ion transport and metabolism	1.16365	0.13003	0.163995
PA14_22740_IG	PA14_22740	PA3205		Inorganic ion transport and metabolism	-2.44628	0.130408	0.164385
PA14_42090_IG	PA14_42090	PA1736		Lipid transport and metabolism	-2.50893	0.130554	0.164483
PA14_28020_IG	PA14_28020	PA2791		Function unknown	-2.62376	0.130753	0.164647
PA14_62690_IG	PA14_62690	PA4739		General function prediction only	-2.44664	0.131092	0.164969
PA14_54610_IG	PA14_54610	PA0748		Function unknown	-2.07226	0.131147	0.164969
PA14_27190_IG	PA14_27190				0.843537	0.13201	0.165968
PA14_10170_IG	PA14_10170	PA4159	fepB	Inorganic ion transport and metabolism	-2.53903	0.132306	0.166189
PA14_15200_IG	PA14_15200	PA3779		Carbohydrate transport and metabolism	-2.44241	0.132395	0.166189
PA14_30270_IG	PA14_30270	PA2617	aat	Posttranslational modification, protein turnover, chaperones	-2.44241	0.132395	0.166189
PA14_46640_IG	PA14_46640	PA1365		Inorganic ion transport and metabolism	-2.51963	0.133496	0.167483
PA14_07960_IG	PA14_07960	PA0611	prtR	Transcription	-2.50844	0.133709	0.167575
PA14_49650_IG	PA14_49650	PA1140		General function prediction only	-2.44	0.13365	0.167575
PA14_46330_IG	PA14_46330	PA1399		Transcription	-2.0336	0.13399	0.167838
PA14_64930_IG	PA14_64930	PA4916		Nucleotide transport and metabolism	-2.52191	0.135476	0.169434
PA14_72820_IG	PA14_72820	PA5520		Function unknown	-1.7297	0.135424	0.169434
PA14_03010_IG	PA14_03010	PA0243		Transcription	-1.63536	0.135462	0.169434
PA14_57300_IG	PA14_57300	PA4409	ftsQ	Cell wall/membrane/envelope biogenesis	-2.55156	0.136516	0.170644
PA14_27350_IG	PA14_27350	PA2842		Amino acid transport and metabolism	-2.4787	0.137609	0.171921
PA14_28340_IG	PA14_28340	PA2765		Inorganic ion transport and metabolism	-2.43516	0.137934	0.172238
PA14_02680_IG	PA14_02680	PA0219		Energy production and conversion	-0.949433	0.138567	0.172937
PA14_40910_IG	PA14_40910	PA1826		Transcription	-2.41742	0.139282	0.173558
PA14_68550_IG	PA14_68550	PA5189		Transcription	-2.41742	0.139282	0.173558
PA14_53310_IG	PA14_53310	PA0847		Signal transduction mechanisms	-2.40666	0.139252	0.173558
PA14_23970_IG	PA14_23970	PA3105	xcpQ	Intracellular trafficking, secretion, and vesicular transport	-2.40554	0.139987	0.174345
PA14_44880_IG	PA14_44880	PA1513		Function unknown	-2.46772	0.140188	0.174375
PA14_17420_IG	PA14_17420	PA3627	ygbB	Lipid transport and metabolism	-2.44391	0.140087	0.174375
PA14_53870_IG	PA14_53870	PA0802		Function unknown	-1.40182	0.14023	0.174375
PA14_25800_IG	PA14_25800	PA2957		Transcription	-2.46056	0.141175	0.17546
PA14_42020_IG	PA14_42020	PA1741		Posttranslational modification, protein turnover, chaperones	-2.44746	0.142081	0.176311
PA14_21990_IG	PA14_21990	PA3247		Amino acid transport and metabolism	-2.40235	0.142012	0.176311
PA14_44800_IG	PA14_44800	PA1519		General function prediction only	-2.03818	0.142033	0.176311
PA14_44590_IG	PA14_44590	PA1535		Lipid transport and metabolism	-2.43972	0.142455	0.176683
PA14_27680_IG	PA14_27680				-2.46247	0.143039	0.177223
PA14_14940_IG	PA14_14940	PA3798		Amino acid transport and metabolism	-1.98353	0.142973	0.177223
PA14_57040_IG	PA14_57040	PA4388		Inorganic ion transport and metabolism	-2.3863	0.143266	0.177413
PA14_15500_IG	PA14_15500				-2.38593	0.143388	0.177472
PA14_41800_IG	PA14_41800	PA1760		Transcription	-1.99292	0.143699	0.177764
PA14_07740_IG	PA14_07740	PA0593	pdxA	Coenzyme transport and metabolism	-2.38417	0.144225	0.178323
PA14_71490_IG	PA14_71490	PA5417	soxD	Amino acid transport and metabolism	-2.0362	0.144482	0.178455
PA14_21630_IG	PA14_21630	PA3278		Function unknown	-1.96801	0.144429	0.178455
PA14_42770_IG	PA14_42770	PA1680		General function prediction only	-2.46912	0.145623	0.179679
PA14_46440_IG	PA14_46440	PA1377		Translation, ribosomal structure and biogenesis	-2.46912	0.145623	0.179679
PA14_55410_IG	PA14_55410				-2.38107	0.145848	0.179865
PA14_25350_IG	PA14_25350	PA2994	nqrF	Energy production and conversion	-2.40881	0.145941	0.179886
PA14_60240_IG	PA14_60240				-1.18139	0.146492	0.180472
PA14_32905_IG	PA14_32905				-2.44406	0.146713	0.180552
PA14_62620_IG	PA14_62620	PA4732	pgi	Carbohydrate transport and metabolism	-2.3815	0.146648	0.180552
PA14_28410_IG	PA14_28410	PA2759		Function unknown	1.21889	0.146784	0.180552
PA14_51580_IG	PA14_51580				-2.39125	0.146914	0.180574
PA14_12410_IG	PA14_12410	PA3975	thiD	Coenzyme transport and metabolism	-2.37902	0.146953	0.180574
PA14_09270_IG	PA14_09270	PA4226	pchE	Secondary metabolites biosynthesis, transport and catabolism	-2.37727	0.149308	0.183374
PA14_04040_IG	PA14_04040	PA0309		Function unknown	-2.53189	0.150743	0.185041
PA14_57910_IG	PA14_57910	PA4459		Function unknown	2.03815	0.152092	0.186601
PA14_36000_IG	PA14_36000				1.43874	0.152399	0.186882
PA14_25620_IG	PA14_25620	PA2971		General function prediction only	-2.40446	0.152672	0.187025
PA14_66310_IG	PA14_66310	PA5016	aceF	Energy production and conversion	-2.40446	0.152672	0.187025
PA14_48060_IG	PA14_48060	PA1249	aprA	Secondary metabolites biosynthesis, transport and catabolism	-1.94732	0.153656	0.188134
PA14_63700_IG	PA14_63700	PA4818		Cell wall/membrane/envelope biogenesis	-2.49754	0.154157	0.188651
PA14_13170_IG	PA14_13170	PA3920		Inorganic ion transport and metabolism	-2.61102	0.154377	0.188727
PA14_11750_IG	PA14_11750	PA4026		General function prediction only	-1.93274	0.154363	0.188727
PA14_16840_IG	PA14_16840	PA3674		Function unknown	-2.00148	0.155871	0.190456
PA14_03163_IG	PA14_03163				-2.24019	0.156353	0.190947
PA14_21730_IG	PA14_21730	PA3268		Inorganic ion transport and metabolism	-2.40079	0.157617	0.192294
PA14_65990_IG	PA14_65990	PA4990		Inorganic ion transport and metabolism	-1.93503	0.157547	0.192294
PA14_25640_IG	PA14_25640	PA2969	plsX	Lipid transport and metabolism	-2.40556	0.158212	0.192921
PA14_43240_IG	PA14_43240	PA1644		General function prediction only	-2.36103	0.159193	0.194019
PA14_28360_IG	PA14_28360				1.3772	0.16024	0.195195
PA14_72220_IG	PA14_72220	PA5472		Signal transduction mechanisms	-1.92775	0.160949	0.195959
PA14_62640_IG	PA14_62640	PA4734		Function unknown	-2.44994	0.161341	0.196337
PA14_11000_IG	PA14_11000	PA4091	hpaA	Secondary metabolites biosynthesis, transport and catabolism	-2.41011	0.161678	0.196647
PA14_62000_IG	PA14_62000	PA4687	hitA	Inorganic ion transport and metabolism	1.74168	0.162195	0.197175
PA14_21870_IG	PA14_21870	PA3258		General function prediction only	-2.36724	0.162943	0.197883
PA14_55250_IG	PA14_55250	PA0701		Transcription	-2.36724	0.162943	0.197883
PA14_51900_IG	PA14_51900	PA0956	proS	Translation, ribosomal structure and biogenesis	-1.34225	0.163685	0.198684
PA14_05640_IG	PA14_05640	PA0434		Inorganic ion transport and metabolism	-2.43222	0.165019	0.2002
PA14_50560_IG	PA14_50560	PA1070	braG	Amino acid transport and metabolism	-2.3457	0.165484	0.200663
PA14_23770_IG	PA14_23770	PA3119		Coenzyme transport and metabolism	-2.55253	0.165575	0.200671
PA14_14320_IG	PA14_14320				-1.89034	0.167821	0.203187
PA14_40300_IG	PA14_40300	PA1870		Function unknown	-1.49701	0.167787	0.203187
PA14_16860_IG	PA14_16860	PA3673	plsB	Lipid transport and metabolism	-2.38201	0.168121	0.203448
PA14_55710_IG	PA14_55710	PA4286		Coenzyme transport and metabolism	-2.53752	0.168529	0.203839
PA14_59720_IG	PA14_59720				2.86664	0.168943	0.204236
PA14_43520_IG	PA14_43520	PA1624		Function unknown	-2.35621	0.169328	0.204598
PA14_64140_IG	PA14_64140	PA4850	prmA	Translation, ribosomal structure and biogenesis	-2.39409	0.17005	0.205366
PA14_05280_IG	PA14_05280	PA0404		Replication, recombination and repair	-1.90566	0.170875	0.206259
PA14_00560_IG	PA14_00560	PA0044	exoT	Function unknown	0.713768	0.172682	0.208335
PA14_16390_IG	PA14_16390	PA3710		Amino acid transport and metabolism	-2.4188	0.173331	0.209012
PA14_13520_IG	PA14_13520	PA3894		Cell wall/membrane/envelope biogenesis	2.98448	0.174199	0.209953
PA14_13140_IG	PA14_13140	PA3922		Function unknown	2.71193	0.175289	0.211159
PA14_18050_IG	PA14_18050	PA3576		Function unknown	-2.35572	0.176318	0.212185
PA14_67975_IG	PA14_67975	PA5146		Cell wall/membrane/envelope biogenesis	-1.54487	0.176273	0.212185
PA14_57050_IG	PA14_57050	PA4389	speA	Secondary metabolites biosynthesis, transport and catabolism	-1.86428	0.176751	0.212576
PA14_56720_IG	PA14_56720	PA4361		Cell wall/membrane/envelope biogenesis	-1.12939	0.17682	0.212576
PA14_32270_IG	PA14_32270	PA2505	opdT	Function unknown	-1.94028	0.177315	0.212928
PA14_61210_IG	PA14_61210	PA4626	hprA	Coenzyme transport and metabolism	-1.84916	0.177381	0.212928
PA14_19130_IG	PA14_19130	PA3476	rhlI	Secondary metabolites biosynthesis, transport and catabolism	1.8336	0.177373	0.212928
PA14_13490_IG	PA14_13490	PA3897		Amino acid transport and metabolism	-2.49119	0.177943	0.213495
PA14_61190_IG	PA14_61190	PA4624		Intracellular trafficking, secretion, and vesicular transport	-1.84438	0.178696	0.214269
PA14_08990_IG	PA14_08990	PA4249	rpsH	Translation, ribosomal structure and biogenesis	3.09885	0.178767	0.214269
PA14_72230_IG	PA14_72230	PA5473		Inorganic ion transport and metabolism	2.28883	0.181016	0.216764
PA14_47560_IG	PA14_47560	PA1286		Carbohydrate transport and metabolism	2.68812	0.18103	0.216764
PA14_00925_IG	PA14_00925	PA0078		Function unknown	-1.4514	0.181504	0.217223
PA14_46570_IG	PA14_46570				-2.32676	0.182451	0.218247
PA14_29060_IG	PA14_29060	PA2713		Transcription	2.0539	0.184011	0.220003
[truncated: 2,862 more rows]
