# Supplementary material for: Strain-specific variation in the complement resistome of Pseudomonas aeruginosa
Source: Infect Immun. 2025 Aug 11;93(9):e00055-25. doi: 10.1128/iai.00055-25 (PMC12418747; doi:10.1128/iai.00055-25)
Supplement: Table S5 — Tn-seq data for the strain YIK. [file iai.00055-25-s0003.xlsx]

## Sheet: DESeq2_genes
CHA_ID	PA14_ID	PA01_ID	YIK_ID	Name	COG	Log2(FC)	P-value	P-adj
IPC1262_RS23815				wzy		-5.74737	1.42173e-113	5.70258e-110
IPC1262_RS13055				wzz		-3.71026	8.8443e-33	5.06778e-30
IPC1262_RS08345	PA14_70390	PA5332	153039_05282	crc	Replication, recombination and repair	-2.86232	4.83139e-27	1.93787e-24
IPC1262_RS27320	PA14_57100	PA4393	153039_03123	ampG	Function unknown	-2.82068	7.67282e-38	1.53878e-34
IPC1262_RS08720	PA14_69470	PA5261	153039_00005	algR	Transcription	-2.6887	3.05705e-35	3.06546e-32
IPC1262_RS28395	PA14_54430	PA0762	153039_03454	algU	Transcription	-2.67136	2.46084e-35	3.06546e-32
IPC1262_RS29180		PA4550	153039_03291	fimU	Intracellular trafficking, secretion, and vesicular transport	-2.5987	5.80535e-34	4.65705e-31
IPC1262_RS12025	PA14_25770	PA2960	153039_00800	pilZ	Intracellular trafficking, secretion, and vesicular transport	-2.5044	4.20292e-25	1.40482e-22
IPC1262_RS24600	PA14_71920	PA5448	153039_04785	wbpY	Cell wall/membrane/envelope biogenesis	-2.44888	2.4172e-13	3.02981e-11
IPC1262_RS24955						-2.43166	4.72853e-29	2.10735e-26
IPC1262_RS29050	PA14_58770	PA4528	153039_03265	pilD	Cell motility	-2.38301	3.9459e-25	1.40482e-22
IPC1262_RS09930	PA14_66640	PA5042	153039_00280	pilO	Cell motility	-2.30657	2.11728e-23	6.53262e-21
IPC1262_RS09935	PA14_66630	PA5041	153039_00281	pilP	Intracellular trafficking, secretion, and vesicular transport	-2.2914	1.19362e-20	2.99225e-18
IPC1262_RS29190		PA4552	153039_03293	pilW	Intracellular trafficking, secretion, and vesicular transport	-2.29125	8.74337e-33	5.06778e-30
IPC1262_RS29185		PA4551	153039_03292	pilV	Intracellular trafficking, secretion, and vesicular transport	-2.26767	1.49557e-19	3.33263e-17
IPC1262_RS29200		PA4554	153039_03295	pilY1	Cell motility	-2.26534	3.51448e-20	8.29209e-18
IPC1262_RS23700	PA14_20810	PA3344	153039_05058	recQ	Transcription	-2.2596	6.30158e-30	3.15946e-27
IPC1262_RS29210		PA4556	153039_03297	pilE	Intracellular trafficking, secretion, and vesicular transport	-2.24078	4.63451e-18	9.2945e-16
IPC1262_RS29040	PA14_58750	PA4526	153039_03263	pilB	Intracellular trafficking, secretion, and vesicular transport	-2.22473	3.4205e-18	7.22085e-16
IPC1262_RS22220						-2.20758	2.07736e-14	2.68783e-12
IPC1262_RS29195		PA4553	153039_03294	pilX	Intracellular trafficking, secretion, and vesicular transport	-2.20748	3.73423e-23	1.06986e-20
IPC1262_RS29045						-2.17418	6.01484e-16	9.65021e-14
IPC1262_RS09925	PA14_66650	PA5043	153039_00279	pilN	Intracellular trafficking, secretion, and vesicular transport	-2.16898	2.95556e-21	7.90318e-19
IPC1262_RS09920	PA14_66660	PA5044	153039_00278	pilM	Cell motility	-2.14894	1.48974e-14	2.06046e-12
IPC1262_RS13035						-2.1444	6.53796e-10	7.0875e-08
IPC1262_RS12850	PA14_23830	PA3115	153039_00962	fimV	Intracellular trafficking, secretion, and vesicular transport	-2.1415	6.91235e-16	1.06636e-13
IPC1262_RS09940	PA14_66620	PA5040	153039_00282	pilQ	Intracellular trafficking, secretion, and vesicular transport	-2.11296	1.60785e-14	2.1497e-12
IPC1262_RS10370	PA14_65540	PA4959	153039_00366	fimX	Signal transduction mechanisms	-2.08043	7.00846e-18	1.33862e-15
IPC1262_RS01875	PA14_14850	PA3805	153039_02072	pilF	Cell motility	-2.07033	9.71758e-15	1.39204e-12
IPC1262_RS29165	PA14_60260	PA4547	153039_03288	pilR	Signal transduction mechanisms	-2.04126	1.55957e-16	2.60644e-14
IPC1262_RS22195	PA14_48940	PA0723		coaB	Function unknown	-1.92262	1.20626e-17	2.19923e-15
IPC1262_RS22225		PA0716.2				-1.84771	3.42724e-17	5.97681e-15
IPC1262_RS05710						-1.73478	5.22951e-15	7.76873e-13
IPC1262_RS29035						-1.67468	2.60831e-11	2.98913e-09
IPC1262_RS22210						-1.6413	5.15934e-09	5.30618e-07
IPC1262_RS29030						-1.61087	4.00573e-07	3.57044e-05
IPC1262_RS05730	PA14_48990	PA0718			Function unknown	-1.60098	4.06148e-06	0.000346608
IPC1262_RS05720	PA14_48970	PA0720			Function unknown	-1.51076	1.55406e-12	1.88889e-10
IPC1262_RS05725	PA14_48980	PA0719			Function unknown	-1.44358	1.33683e-05	0.00111709
IPC1262_RS08985	PA14_68820	PA5210	153039_00060		Intracellular trafficking, secretion, and vesicular transport	-1.43782	5.33316e-11	5.94203e-09
IPC1262_RS12020	PA14_25780	PA2959	153039_00799		Replication, recombination and repair	-1.3475	1.9415e-08	1.89936e-06
IPC1262_RS10985		PA2771			Signal transduction mechanisms	-1.33958	3.39367e-09	3.5821e-07
IPC1262_RS10720						-1.232	3.98376e-12	4.69967e-10
IPC1262_RS29160	PA14_60250	PA4546	153039_03287	pilS	Signal transduction mechanisms	-1.12699	0.000181341	0.0139877
IPC1262_RS22200	PA14_48950	PA0722			Function unknown	-1.05799	0.00130733	0.0832335
IPC1262_RS23010	PA14_22620	PA3217	153039_05585	cyaB	Signal transduction mechanisms	-1.03371	8.21709e-09	8.23969e-07
IPC1262_RS29205		PA4555	153039_03296	pilY2	Function unknown	-1.02085	2.92025e-07	2.72398e-05
IPC1262_RS12260	PA14_25195	PA3005	153039_00847	nagZ	Carbohydrate transport and metabolism	-0.994874	0.0033594	NA
IPC1262_RS18045	PA14_42850	PA1674	153039_02381	folE2	Coenzyme transport and metabolism	-0.991272	0.00335169	0.189347
IPC1262_RS08715	PA14_69480	PA5262	153039_00004	algZ	Signal transduction mechanisms	-0.990666	1.40365e-06	0.000122392
IPC1262_RS17285	PA14_41130	PA1810	153039_02528		Amino acid transport and metabolism	-0.98528	0.00421197	0.219406
IPC1262_RS21905	PA14_64170	PA4851	153039_00478		Function unknown	-0.985191	3.12342e-08	2.98287e-06
IPC1262_RS22185	PA14_48920	PA0725			Function unknown	-0.978844	0.000614402	0.0404136
IPC1262_RS20100						-0.976212	0.000614617	0.0404136
IPC1262_RS25370	PA14_00210	PA0020	153039_05715		Function unknown	-0.961253	3.8736e-07	3.53113e-05
IPC1262_RS05005	PA14_47130	PA1323	153039_01374		Function unknown	-0.942284	0.00388633	0.210649
IPC1262_RS27710	PA14_56090	PA4317	153039_03044		Function unknown	-0.933867	0.00686821	0.319893
IPC1262_RS08825	PA14_69220	PA5241	153039_00026	ppx	Nucleotide transport and metabolism	-0.914574	0.00256815	NA
IPC1262_RS22215						-0.906504	0.00605886	NA
IPC1262_RS10150	PA14_66120	PA5001	153039_00322		Function unknown	-0.897093	0.00906291	0.380538
IPC1262_RS03375	PA14_10990	PA4092	153039_04419	hpaC	General function prediction only	-0.893307	0.00361198	NA
IPC1262_RS17290	PA14_41140	PA1809	153039_02527		General function prediction only	-0.888081	0.00819004	NA
IPC1262_RS07630	PA14_51830	PA0962	153039_03673		Inorganic ion transport and metabolism	-0.875432	0.00397296	0.211825
IPC1262_RS05735						-0.869364	0.00554241	0.274452
IPC1262_RS22205						-0.865028	0.0127383	0.474817
IPC1262_RS22190		PA0724			Function unknown	-0.861188	6.56804e-05	0.00516557
IPC1262_RS00550	PA14_18310	PA3558	153039_01816	arnF	Function unknown	-0.858984	0.00948133	0.392058
IPC1262_RS07635						-0.851911	0.00999333	0.404881
IPC1262_RS08605	PA14_69720	PA5281	153039_05332		General function prediction only	-0.851294	0.000297401	0.0213014
IPC1262_RS24635	PA14_72010	PA5455	153039_04792		Cell wall/membrane/envelope biogenesis	-0.842123	0.000219961	0.0163382
IPC1262_RS10990		PA2772			Function unknown	-0.830298	0.000561059	0.0388002
IPC1262_RS02590	PA14_12940	PA3937	153039_05351		Inorganic ion transport and metabolism	-0.827114	0.0170375	0.551109
IPC1262_RS30125	PA14_39330	PA1947	153039_02965	rbsA	Carbohydrate transport and metabolism	-0.822065	5.68369e-05	0.00455945
IPC1262_RS01560	PA14_15880	PA3752	153039_02014		General function prediction only	-0.817286	0.011976	0.456237
IPC1262_RS03985	PA14_09550	PA4204	153039_04309	ppgL	Carbohydrate transport and metabolism	-0.810249	0.00484982	0.249393
IPC1262_RS21305	PA14_34500	PA2329	153039_01072		Inorganic ion transport and metabolism	-0.809722	0.000256716	0.0187216
IPC1262_RS08555	PA14_69840	PA5290	153039_05323		Posttranslational modification, protein turnover, chaperones	-0.809416	0.0181846	0.573524
IPC1262_RS25035						-0.787856	0.0227776	0.647949
IPC1262_RS06000						-0.787397	0.0071654	0.326596
IPC1262_RS24875	PA14_72590	PA5501	153039_04838	znuB	Inorganic ion transport and metabolism	-0.779634	0.0216445	NA
IPC1262_RS31115						-0.774178	0.014446	0.50827
IPC1262_RS24575	PA14_71870	PA5443	153039_04780	uvrD	Replication, recombination and repair	-0.772559	0.0261319	0.70436
IPC1262_RS19865						-0.76274	0.021045	NA
IPC1262_RS06400	PA14_50460	PA1079	153039_01623	flgD	Cell motility	-0.760985	0.00858551	0.374309
IPC1262_RS21735	PA14_64570	PA4885	153039_00442	irlR	Signal transduction mechanisms	-0.751753	0.0291341	0.716913
IPC1262_RS25005	PA14_72900	PA5526	153039_04863		Function unknown	-0.751112	0.0184245	0.573524
IPC1262_RS09955	PA14_66580	PA5037	153039_00285		Intracellular trafficking, secretion, and vesicular transport	-0.750199	0.000192678	0.0145817
IPC1262_RS21855	PA14_64300	PA4861	153039_00468		General function prediction only	-0.731508	0.0343756	0.767421
IPC1262_RS19525	PA14_30800	PA2575	153039_03854		General function prediction only	-0.73111	0.0218857	0.631535
IPC1262_RS22985	PA14_22670	PA3212	153039_05580		Secondary metabolites biosynthesis, transport and catabolism	-0.730754	0.0332151	0.765664
IPC1262_RS28975	PA14_58600	PA4516	153039_03251		General function prediction only	-0.726284	0.0166832	0.544036
IPC1262_RS22475	PA14_62960	PA4760	153039_00575	dnaJ	Posttranslational modification, protein turnover, chaperones	-0.726234	0.029132	0.716913
IPC1262_RS23145	PA14_22020	PA3244	153039_05618	minD	Cell cycle control, cell division, chromosome partitioning	-0.726028	0.0195549	0.594203
IPC1262_RS29090	PA14_58850	PA4536	153039_03273		Function unknown	-0.725667	0.0248817	NA
IPC1262_RS09590	PA14_67450	PA5107	153039_00216	blc	Cell wall/membrane/envelope biogenesis	-0.72282	0.0314389	0.751212
IPC1262_RS10345	PA14_65605	PA4964	153039_00361	parC	Replication, recombination and repair	-0.719694	0.0253146	NA
IPC1262_RS08980	PA14_68830	PA5211	153039_00059		Intracellular trafficking, secretion, and vesicular transport	-0.719214	0.0347938	0.767421
IPC1262_RS08185	PA14_70780	PA5363	153039_05250		Cell wall/membrane/envelope biogenesis	-0.708009	4.70225e-05	0.00384913
IPC1262_RS25645	PA14_36360	PA2187			Function unknown	-0.707406	0.00241758	0.140535
IPC1262_RS07665	PA14_51910	PA0955	153039_03666		Function unknown	-0.705435	0.00520107	0.260769
IPC1262_RS03670	PA14_10280	PA4148	153039_04364		General function prediction only	-0.70472	0.0307897	0.74396
IPC1262_RS27420	PA14_56880	PA4374	153039_03102		Cell wall/membrane/envelope biogenesis	-0.704306	0.0069386	0.319893
IPC1262_RS23685	PA14_20850	PA3341	153039_05061		Transcription	-0.699732	0.0440125	0.828798
IPC1262_RS09035	PA14_68700	PA5200	153039_00070	amgR	Signal transduction mechanisms	-0.699277	0.038412	NA
IPC1262_RS01175	PA14_16800	PA3677	153039_01939		Cell wall/membrane/envelope biogenesis	-0.696984	0.0345488	0.767421
IPC1262_RS01435	PA14_16180	PA3729	153039_01990		Function unknown	-0.694598	0.0131598	0.484258
IPC1262_RS07420						-0.686804	0.0435954	0.828798
IPC1262_RS21215	PA14_34300	PA2347	153039_01086		Lipid transport and metabolism	-0.686135	0.0419048	0.819903
IPC1262_RS29175		PA4549	153039_03290	fimT	Cell motility	-0.684087	0.0248937	0.68861
IPC1262_RS17755	PA14_42200	PA1728	153039_02436		Function unknown	-0.682648	0.0383362	0.78133
IPC1262_RS10185	PA14_66050	PA4995	153039_00328		Lipid transport and metabolism	-0.680954	0.0226348	0.647949
IPC1262_RS07970	PA14_52610	PA0902	153039_03607		Amino acid transport and metabolism	-0.680402	0.00252307	0.144572
IPC1262_RS24300	PA14_71200	PA5392	153039_04727		Translation, ribosomal structure and biogenesis	-0.67603	0.0339966	0.767421
IPC1262_RS16925	PA14_40220	PA1878	153039_02600		General function prediction only	-0.671441	0.0390815	0.784989
IPC1262_RS24970						-0.67066	0.0264948	0.70436
IPC1262_RS21805	PA14_64420	PA4871			Function unknown	-0.670585	0.0392458	0.784989
IPC1262_RS10445	PA14_65320	PA4945	153039_00380	miaA	Translation, ribosomal structure and biogenesis	-0.670056	0.0388143	NA
IPC1262_RS22610	PA14_62660	PA4736	153039_00602		Function unknown	-0.662863	0.0184823	0.573524
IPC1262_RS17935	PA14_42600	PA1695		pscP	Function unknown	-0.662778	0.0433645	NA
IPC1262_RS08640						-0.662435	0.0462497	NA
IPC1262_RS24960	PA14_72790	PA5517	153039_04854		Function unknown	-0.661815	0.0147578	0.514725
IPC1262_RS06480	PA14_50630	PA1064	153039_01673		Function unknown	-0.657425	0.0363048	NA
IPC1262_RS12870						-0.657228	0.0479726	0.881118
IPC1262_RS06775						-0.655516	0.0555389	0.927293
IPC1262_RS02355						-0.648512	0.0561077	0.927293
IPC1262_RS26370	PA14_37990	PA2050	153039_02862		Transcription	-0.645791	0.0508974	0.907332
IPC1262_RS25135						-0.645088	0.00892695	0.380538
IPC1262_RS05690						-0.643934	0.00226593	0.133656
IPC1262_RS12205	PA14_25350	PA2994	153039_00836	nqrF	Energy production and conversion	-0.643757	0.0379271	0.78133
IPC1262_RS02740	PA14_12560	PA3966	153039_05381		Function unknown	-0.640149	0.0381955	0.78133
IPC1262_RS27700	PA14_56110	PA4319	153039_03046		Function unknown	-0.639744	0.000527498	0.0371192
IPC1262_RS10475	PA14_65250	PA4939	153039_00386		Amino acid transport and metabolism	-0.637943	0.00173625	0.10714
IPC1262_RS12145	PA14_25490	PA2983	153039_00824		Intracellular trafficking, secretion, and vesicular transport	-0.635582	0.0628113	0.954304
IPC1262_RS06295						-0.631474	0.011974	0.456237
IPC1262_RS23385	PA14_21540	PA3286	153039_05738		Lipid transport and metabolism	-0.629311	0.0393375	0.784989
IPC1262_RS28860	PA14_53230	PA0853	153039_03556		General function prediction only	-0.628916	0.0581461	0.929212
IPC1262_RS30540	PA14_33070	PA2439	153039_01179		Posttranslational modification, protein turnover, chaperones	-0.62546	0.0208388	0.610106
IPC1262_RS24660	PA14_72060	PA5460	153039_04797		Function unknown	-0.624027	0.0693451	0.97594
IPC1262_RS10955	PA14_28320	PA2766	153039_05508		Transcription	-0.622889	0.0685521	NA
IPC1262_RS13000	PA14_23480	PA3140	153039_00993		Replication, recombination and repair	-0.621972	0.0692939	NA
IPC1262_RS20485	PA14_29260	PA2696	153039_03726		Transcription	-0.617875	0.0720028	0.998143
IPC1262_RS10320	PA14_65690	PA4969	153039_00356	cpdA	General function prediction only	-0.617371	0.0606972	NA
IPC1262_RS19800						-0.616486	0.0748595	0.998143
IPC1262_RS06405	PA14_50470	PA1078	153039_01624	flgC	Cell motility	-0.616026	0.0380028	0.78133
IPC1262_RS13130	PA14_23190	PA3174	153039_01024		Transcription	-0.615149	0.0690039	0.97594
IPC1262_RS06515	PA14_50700	PA1057	153039_01680		Inorganic ion transport and metabolism	-0.614967	0.0223019	NA
IPC1262_RS03845	PA14_09880	PA4177	153039_04336		Function unknown	-0.614379	0.0646574	NA
IPC1262_RS07900	PA14_52460	PA0913	153039_03621	mgtE	Inorganic ion transport and metabolism	-0.614042	0.0770917	0.998143
IPC1262_RS17335	PA14_41240	PA1801	153039_02517	clpP	Intracellular trafficking, secretion, and vesicular transport	-0.612585	0.0517766	NA
IPC1262_RS07265						-0.608766	0.0749327	NA
IPC1262_RS21390	PA14_34730	PA2312	153039_01055		Transcription	-0.608666	0.0586115	NA
IPC1262_RS21975	PA14_63970	PA4838	153039_00492		Function unknown	-0.608485	0.0289887	0.716913
IPC1262_RS22665	PA14_62530	PA4725	153039_00615	cbrA	Signal transduction mechanisms	-0.606851	0.00157353	0.0986163
IPC1262_RS22395	PA14_63130	PA4775	153039_00560		Function unknown	-0.605825	0.0568547	0.927293
IPC1262_RS30315	PA14_39850	PA1908	153039_03004		Carbohydrate transport and metabolism	-0.603666	0.0820547	0.998143
IPC1262_RS06255	PA14_50130	PA1102	153039_01600	fliG	Cell motility	-0.603328	0.0679732	0.97594
IPC1262_RS09170	PA14_68370	PA5175	153039_00097	cysQ	Inorganic ion transport and metabolism	-0.602932	0.00813424	0.362242
IPC1262_RS24180	PA14_19670	PA3433	153039_04966		Transcription	-0.601961	0.0767633	0.998143
IPC1262_RS22105	PA14_63620	PA4813	153039_00518	lipC	General function prediction only	-0.600061	0.054759	0.927293
IPC1262_RS17225	PA14_40960	PA1822	153039_02540	fimL	Function unknown	-0.597225	0.00180119	0.109463
IPC1262_RS27840	PA14_55780	PA4293	153039_03019	pprA	Signal transduction mechanisms	-0.59507	0.00665571	0.31781
IPC1262_RS07585	PA14_51730	PA0971	153039_03682	tolA	Cell wall/membrane/envelope biogenesis	-0.590742	0.0511993	NA
IPC1262_RS07395						-0.590709	0.0161255	0.536209
IPC1262_RS10995						-0.589205	0.0840692	0.998143
IPC1262_RS08990	PA14_68810	PA5209	153039_00061		Function unknown	-0.586184	0.00688221	0.319893
IPC1262_RS27815	PA14_55840	PA4298	153039_03024		Function unknown	-0.583355	0.0870517	NA
IPC1262_RS30015	PA14_39080	PA1968	153039_02944		Function unknown	-0.583336	0.0868816	NA
IPC1262_RS07830	PA14_52290	PA0925	153039_03634		Posttranslational modification, protein turnover, chaperones	-0.583041	0.0738305	0.998143
IPC1262_RS11605	PA14_26860	PA2879	153039_00709		Transcription	-0.58152	0.00967364	0.395928
IPC1262_RS06410	PA14_50480	PA1077	153039_01625	flgB	Cell motility	-0.579617	0.0719801	0.998143
IPC1262_RS08820	PA14_69230	PA5242	153039_00025	ppk	Inorganic ion transport and metabolism	-0.577459	0.000602546	0.0404136
IPC1262_RS22975	PA14_22690	PA3210	153039_05578	trkH	Inorganic ion transport and metabolism	-0.576588	0.0792931	0.998143
IPC1262_RS13165	PA14_23100	PA3180	153039_01030		Replication, recombination and repair	-0.57644	0.090443	0.998143
IPC1262_RS27690	PA14_56140	PA4321	153039_03048		Function unknown	-0.575337	0.0216937	0.630533
IPC1262_RS22070	PA14_63720	PA4820	153039_00511		Function unknown	-0.575232	0.0763004	NA
IPC1262_RS10085	PA14_66270	PA5014	153039_00309	glnE	Signal transduction mechanisms	-0.573542	0.0189298	0.579599
IPC1262_RS23140	PA14_22040	PA3243	153039_05617	minC	Cell cycle control, cell division, chromosome partitioning	-0.573058	0.0872266	0.998143
IPC1262_RS00355						-0.572366	0.0910557	NA
IPC1262_RS00540	PA14_18330	PA3556	153039_01814	arnT	Cell wall/membrane/envelope biogenesis	-0.571275	0.0154677	0.530264
IPC1262_RS24360	PA14_71340	PA5404	153039_04739		Function unknown	-0.570307	0.0783814	0.998143
IPC1262_RS01280	PA14_16560	PA3698	153039_01960		Function unknown	-0.569667	0.0642166	0.957521
IPC1262_RS07605	PA14_51780	PA0967	153039_03678	ruvB	Replication, recombination and repair	-0.568167	0.0948371	NA
IPC1262_RS12245	PA14_25230	PA3002	153039_00844	mfd	Transcription	-0.566137	0.00870544	0.375457
IPC1262_RS29325	PA14_60580	PA4579	153039_03320		Function unknown	-0.563213	0.010753	0.431303
IPC1262_RS21120	PA14_34050	PA2366	153039_01105		Function unknown	-0.562879	0.0499179	0.901894
IPC1262_RS29395	PA14_60770	PA4592	153039_03334		Intracellular trafficking, secretion, and vesicular transport	-0.562605	0.0734144	0.998143
IPC1262_RS30120	PA14_39320	PA1948	153039_02964	rbsC	Carbohydrate transport and metabolism	-0.561073	0.031465	0.751212
IPC1262_RS20880	PA14_29000	PA2719	153039_03703		General function prediction only	-0.557362	0.0898131	0.998143
IPC1262_RS28060	PA14_55290	PA0698	153039_03400		Function unknown	-0.557033	0.105399	0.998143
IPC1262_RS03535	PA14_10640	PA4122	153039_04390		Secondary metabolites biosynthesis, transport and catabolism	-0.555365	0.0438733	0.828798
IPC1262_RS20955						-0.552793	0.0185884	0.573524
IPC1262_RS08960	PA14_68870	PA5215	153039_00055	gcvT1	Amino acid transport and metabolism	-0.552112	0.0676226	0.97594
IPC1262_RS12855	PA14_23810	PA3116	153039_00963		Amino acid transport and metabolism	-0.551619	0.0241736	0.673334
IPC1262_RS04440	PA14_45920	PA1434	153039_01278		Function unknown	-0.551121	0.0254419	0.698955
IPC1262_RS22045	PA14_63780	PA4824	153039_00506		Function unknown	-0.549901	0.0863918	NA
IPC1262_RS03345	PA14_11060	PA4086	153039_04425	cupB1	Cell motility	-0.549658	0.0968248	0.998143
IPC1262_RS19860						-0.549176	0.113646	0.998143
IPC1262_RS06145	PA14_49880	PA1121	153039_01579	yfiR	Function unknown	-0.548969	0.0538691	0.919948
IPC1262_RS10870	PA14_28500	PA2753	153039_05526		Function unknown	-0.547352	0.114935	0.998143
IPC1262_RS27810	PA14_55850	PA4299	153039_03025	tadD	Intracellular trafficking, secretion, and vesicular transport	-0.546064	0.112634	0.998143
IPC1262_RS30070	PA14_39200	PA1958	153039_02954		Coenzyme transport and metabolism	-0.545836	0.116018	0.998143
IPC1262_RS21550	PA14_35070	PA2281	153039_02630		Transcription	-0.544121	0.0902746	0.998143
IPC1262_RS06260	PA14_50140	PA1101	153039_01601	fliF	Cell motility	-0.543345	0.0135109	0.492657
IPC1262_RS11720	PA14_26540	PA2902	153039_00732		Amino acid transport and metabolism	-0.542094	0.0898049	0.998143
IPC1262_RS02970	PA14_11940	PA4012	153039_05426		General function prediction only	-0.541113	0.119353	0.998143
IPC1262_RS30470						-0.540968	0.0601548	0.938905
IPC1262_RS03980	PA14_09570	PA4203	153039_04310		Transcription	-0.540645	0.077447	0.998143
IPC1262_RS23950	PA14_20250	PA3390	153039_05012		Function unknown	-0.539353	0.120564	0.998143
IPC1262_RS26150	PA14_37470	PA2090	153039_02823		Energy production and conversion	-0.539276	0.107479	NA
IPC1262_RS17605	PA14_41840	PA1756	153039_02465	cysH	Coenzyme transport and metabolism	-0.535472	0.122385	0.998143
IPC1262_RS24200	PA14_70950	PA5373	153039_04708	betB	Energy production and conversion	-0.535408	0.0798205	0.998143
IPC1262_RS11430	PA14_27290	PA2845	153039_00674		Function unknown	-0.531549	0.110503	NA
IPC1262_RS00295	PA14_18920	PA3491	153039_01767		Energy production and conversion	-0.530462	0.0811495	0.998143
IPC1262_RS03430		PA4102		bfmS	Signal transduction mechanisms	-0.529902	0.127336	0.998143
IPC1262_RS02095		PA3841		exoS	Function unknown	-0.529672	0.0472702	0.877781
IPC1262_RS24275	PA14_71150	PA5387	153039_04722	cdhC	Function unknown	-0.52863	0.0763902	0.998143
IPC1262_RS18980	PA14_32630	PA2475	153039_03960		Secondary metabolites biosynthesis, transport and catabolism	-0.526667	0.0118353	0.456237
IPC1262_RS19895						-0.524833	0.129477	0.998143
IPC1262_RS19310	PA14_31760	PA2536	153039_03898		General function prediction only	-0.523948	0.0460563	0.859217
IPC1262_RS26510	PA14_38360	PA2022	153039_02888		Cell wall/membrane/envelope biogenesis	-0.522264	0.0680431	0.97594
IPC1262_RS24140	PA14_19750	PA3425	153039_04974		General function prediction only	-0.52149	0.127668	0.998143
IPC1262_RS10020						-0.521442	0.0341272	0.767421
IPC1262_RS01835	PA14_14960	PA3797	153039_02064		General function prediction only	-0.52116	0.0402116	0.798459
IPC1262_RS17305	PA14_41170	PA1806	153039_02524	fabI	Lipid transport and metabolism	-0.520107	0.119496	0.998143
IPC1262_RS18155	PA14_43140	PA1653	153039_02354		Transcription	-0.517092	0.0696787	NA
IPC1262_RS00320	PA14_18870	PA3496	153039_01772		Function unknown	-0.51704	0.132328	0.998143
IPC1262_RS27485	PA14_56720	PA4361	153039_03089		Cell wall/membrane/envelope biogenesis	-0.516211	0.0269168	0.70436
IPC1262_RS27935	PA14_55570	PA0673	153039_03374		Function unknown	-0.516121	0.126895	0.998143
IPC1262_RS18470	PA14_43900	PA1592	153039_02292		Function unknown	-0.515311	0.117159	NA
IPC1262_RS19315	PA14_31750	PA2537	153039_03897		Lipid transport and metabolism	-0.515093	0.129164	0.998143
IPC1262_RS03665	PA14_10290	PA4147	153039_04365	acoR	Transcription	-0.513735	0.0538987	0.919948
IPC1262_RS10425	PA14_65390	PA4949	153039_00376		Carbohydrate transport and metabolism	-0.513305	0.028046	0.716913
IPC1262_RS13085	PA14_23290	PA3165	153039_01014	hisC2	Amino acid transport and metabolism	-0.512095	0.116298	NA
IPC1262_RS01265	PA14_16600	PA3695	153039_01957		General function prediction only	-0.512087	0.133369	0.998143
IPC1262_RS06315						-0.510954	0.0182766	0.573524
IPC1262_RS11350	PA14_27490	PA2829	153039_00658		Function unknown	-0.510341	0.0912735	0.998143
IPC1262_RS17200	PA14_40900	PA1827	153039_02545		Secondary metabolites biosynthesis, transport and catabolism	-0.506714	0.0955113	NA
IPC1262_RS08190	PA14_70770	PA5362	153039_05251		General function prediction only	-0.505772	0.0429337	0.827934
IPC1262_RS07930	PA14_52520	PA0907	153039_03615		Function unknown	-0.505604	0.138705	NA
IPC1262_RS27705	PA14_56100	PA4318	153039_03045		Function unknown	-0.503685	0.0796658	0.998143
IPC1262_RS25090	PA14_73100	PA5543	153039_04880		Function unknown	-0.503446	0.114699	NA
IPC1262_RS08040	PA14_52790	PA0888	153039_03593	aotJ	Amino acid transport and metabolism	-0.50271	0.0374071	0.78133
IPC1262_RS07425						-0.501507	0.135687	NA
IPC1262_RS10790	PA14_28650	PA2744	153039_05543	thrS	Translation, ribosomal structure and biogenesis	-0.499428	0.145699	0.998143
IPC1262_RS05520	PA14_48520	PA1222	153039_01475		Cell wall/membrane/envelope biogenesis	-0.498799	0.0882427	0.998143
IPC1262_RS02230	PA14_13850	PA3870	153039_02138	moaA1	Coenzyme transport and metabolism	-0.497034	0.129969	0.998143
IPC1262_RS01855	PA14_14900	PA3801	153039_02068		Function unknown	-0.496912	0.113847	0.998143
IPC1262_RS10520	PA14_65150	PA4932	153039_00395	rplI	Translation, ribosomal structure and biogenesis	-0.495943	0.148038	NA
IPC1262_RS17665	PA14_41980	PA1745	153039_02454		Function unknown	-0.495926	0.145654	0.998143
IPC1262_RS21135	PA14_34100	PA2363	153039_01102		Function unknown	-0.495811	0.129586	0.998143
IPC1262_RS11850	PA14_26190	PA2927	153039_00760		Lipid transport and metabolism	-0.492402	0.0803238	0.998143
IPC1262_RS03725	PA14_10170	PA4159	153039_04353	fepB	Inorganic ion transport and metabolism	-0.491848	0.0924425	0.998143
IPC1262_RS04510	PA14_46080	PA1420	153039_01292		Function unknown	-0.490951	0.101898	0.998143
IPC1262_RS20505	PA14_29220	PA2700	153039_03722	opdB	Function unknown	-0.490835	0.0528788	0.919029
IPC1262_RS02550	PA14_13040	PA3929	153039_02203	cioB	Energy production and conversion	-0.490667	0.0755557	0.998143
IPC1262_RS19830						-0.489476	0.155989	0.998143
IPC1262_RS02330	PA14_13610	PA3888	153039_02157		Amino acid transport and metabolism	-0.487456	0.14661	0.998143
IPC1262_RS17940	PA14_42610	PA1694	153039_02402	pscQ	Intracellular trafficking, secretion, and vesicular transport	-0.486086	0.1546	0.998143
IPC1262_RS30250	PA14_39710	PA1919	153039_02992	nrdG	Posttranslational modification, protein turnover, chaperones	-0.485928	0.153062	NA
IPC1262_RS25125						-0.483872	0.0564046	0.927293
IPC1262_RS21455	PA14_34880	PA2299	153039_01042		Transcription	-0.483228	0.158157	0.998143
IPC1262_RS21565	PA14_35110	PA2278	153039_02633	arsB	Inorganic ion transport and metabolism	-0.48321	0.108853	0.998143
IPC1262_RS21775	PA14_64490	PA4877	153039_00450		Function unknown	-0.483151	0.126946	0.998143
IPC1262_RS28615	PA14_53840	PA0805	153039_03499		Function unknown	-0.482057	0.153235	0.998143
IPC1262_RS13080						-0.481328	0.151293	NA
IPC1262_RS29965	PA14_38930	PA1978	153039_02934		Signal transduction mechanisms	-0.4812	0.156171	0.998143
IPC1262_RS30875	PA14_35590	PA2243	153039_02669	pslM	Energy production and conversion	-0.480414	0.0893649	0.998143
IPC1262_RS20910	PA14_28920	PA2725	153039_03695		Posttranslational modification, protein turnover, chaperones	-0.480411	0.141441	0.998143
IPC1262_RS17550	PA14_41730	PA1766	153039_02475		Coenzyme transport and metabolism	-0.480354	0.151267	NA
IPC1262_RS05430	PA14_48160	PA1243	153039_01452		Signal transduction mechanisms	-0.479284	0.104882	0.998143
IPC1262_RS25620		PA2192			General function prediction only	-0.477863	0.167215	0.998143
IPC1262_RS24720	PA14_72220	PA5472	153039_04809		Signal transduction mechanisms	-0.477578	0.0082184	0.362242
IPC1262_RS27950	PA14_55540	PA0676	153039_03377	vreR	Signal transduction mechanisms	-0.477084	0.138566	0.998143
IPC1262_RS22025	PA14_63840	PA4828	153039_00502		Function unknown	-0.475442	0.133994	0.998143
IPC1262_RS12420	PA14_24830	PA3035	153039_00878		Posttranslational modification, protein turnover, chaperones	-0.475339	0.161963	0.998143
IPC1262_RS08780	PA14_69320	PA5250	153039_00017		Inorganic ion transport and metabolism	-0.475048	0.106327	0.998143
IPC1262_RS22945	PA14_22760	PA3204	153039_05572		Signal transduction mechanisms	-0.47398	0.115684	0.998143
IPC1262_RS26355	PA14_37950	PA2053	153039_02859	cynT	Inorganic ion transport and metabolism	-0.472181	0.128568	NA
IPC1262_RS20420	PA14_29410	PA2683	153039_03749		Amino acid transport and metabolism	-0.471745	0.122995	0.998143
IPC1262_RS22520	PA14_62860	PA4751	153039_00585	ftsH	Posttranslational modification, protein turnover, chaperones	-0.471667	0.172358	0.998143
IPC1262_RS23910	PA14_20350	PA3381	153039_05020		Transcription	-0.471322	0.166238	0.998143
IPC1262_RS12925	PA14_23630	PA3130	153039_00978		General function prediction only	-0.470516	0.162661	0.998143
IPC1262_RS08975	PA14_68840	PA5212	153039_00058		Function unknown	-0.468983	0.117234	0.998143
IPC1262_RS23505	PA14_21240	PA3307	153039_05095		Function unknown	-0.468398	0.176354	0.998143
IPC1262_RS03650	PA14_10330	PA4144	153039_04368		Cell wall/membrane/envelope biogenesis	-0.467571	0.0936979	0.998143
IPC1262_RS01345	PA14_16380	PA3711	153039_01973		Transcription	-0.467494	0.159303	NA
IPC1262_RS23775	PA14_20630	PA3359	153039_05043		Function unknown	-0.466091	0.0633488	0.957521
IPC1262_RS26940	PA14_57990	PA4467	153039_03202		Inorganic ion transport and metabolism	-0.46602	0.179898	0.998143
IPC1262_RS18200	PA14_43230	PA1645	153039_02346		Function unknown	-0.465517	0.1552	NA
IPC1262_RS23360	PA14_21590	PA3282	153039_05744		Function unknown	-0.465255	0.13435	0.998143
IPC1262_RS21530	PA14_35030	PA2285	153039_02626		Function unknown	-0.465087	0.178625	0.998143
IPC1262_RS18025	PA14_42790	PA1678	153039_02385		Translation, ribosomal structure and biogenesis	-0.46462	0.178276	0.998143
IPC1262_RS00265	PA14_19050	PA3482	153039_04917	metG	General function prediction only	-0.463971	0.124334	0.998143
IPC1262_RS24315	PA14_71230	PA5395	153039_04730		Function unknown	-0.463954	0.122558	0.998143
IPC1262_RS17745						-0.463869	0.180219	0.998143
IPC1262_RS07890	PA14_52430	PA0915	153039_03623		Function unknown	-0.462031	0.15941	0.998143
IPC1262_RS28000	PA14_55440	PA0686	153039_03387		Intracellular trafficking, secretion, and vesicular transport	-0.459615	0.184229	0.998143
IPC1262_RS10865	PA14_28510	PA2752	153039_05527		Function unknown	-0.459529	0.174494	NA
IPC1262_RS18305	PA14_43510	PA1625	153039_02325		General function prediction only	-0.458823	0.152217	0.998143
IPC1262_RS00595	PA14_18180	PA3566	153039_01825		Function unknown	-0.458569	0.182083	0.998143
IPC1262_RS12635	PA14_24370	PA3076	153039_00919		Secondary metabolites biosynthesis, transport and catabolism	-0.458326	0.164392	0.998143
IPC1262_RS24755	PA14_72300	PA5477	153039_04814		Function unknown	-0.457965	0.122069	0.998143
IPC1262_RS19885						-0.455676	0.0484351	0.88306
IPC1262_RS20885	PA14_28990	PA2720	153039_03702		Function unknown	-0.455556	0.163645	0.998143
IPC1262_RS12320						-0.455416	0.128485	NA
IPC1262_RS17165						-0.455094	0.190346	0.998143
IPC1262_RS06210	PA14_50020	PA1111	153039_01591		Function unknown	-0.454155	0.148163	0.998143
IPC1262_RS02860	PA14_12200	PA3989	153039_05405	holA	Replication, recombination and repair	-0.453939	0.160748	NA
IPC1262_RS05685						-0.453841	0.0778861	0.998143
IPC1262_RS22120	PA14_63580	PA4811	153039_00522	fdnH	Energy production and conversion	-0.453444	0.067926	0.97594
IPC1262_RS17235	PA14_41000	PA1820	153039_02538	nhaB	Inorganic ion transport and metabolism	-0.453122	0.0477094	0.881118
IPC1262_RS08010	PA14_52730	PA0894			Function unknown	-0.450379	0.159529	NA
IPC1262_RS27200	PA14_57390	PA4416	153039_03146	murF	Cell wall/membrane/envelope biogenesis	-0.450047	0.153146	NA
IPC1262_RS11685	PA14_26610	PA2895	153039_00725		Function unknown	-0.448174	0.140509	NA
IPC1262_RS26280	PA14_37770	PA2067	153039_02845		General function prediction only	-0.448133	0.180645	NA
IPC1262_RS26380						-0.447203	0.157082	NA
IPC1262_RS05170	PA14_47510	PA1291	153039_01401		General function prediction only	-0.447043	0.165523	0.998143
IPC1262_RS28660	PA14_53740	PA0814	153039_03508		Translation, ribosomal structure and biogenesis	-0.446961	0.198177	0.998143
IPC1262_RS12285	PA14_25130	PA3010	153039_00852		Function unknown	-0.445898	0.154865	0.998143
IPC1262_RS28105	PA14_55170	PA0706	153039_03409	cat	General function prediction only	-0.445493	0.0813784	0.998143
IPC1262_RS01900	PA14_14780	PA3810	153039_02077	hscA	Posttranslational modification, protein turnover, chaperones	-0.444982	0.189231	NA
IPC1262_RS05175	PA14_47520	PA1290	153039_01402		Transcription	-0.444168	0.186495	0.998143
IPC1262_RS07295						-0.443937	0.197249	0.998143
IPC1262_RS12150	PA14_25480	PA2984	153039_00825		General function prediction only	-0.443046	0.128327	0.998143
IPC1262_RS08445	PA14_70140	PA5312	153039_05301		Energy production and conversion	-0.441524	0.132162	0.998143
IPC1262_RS23675	PA14_20860	PA3340	153039_05062		Cell motility	-0.441066	0.015942	0.536209
IPC1262_RS25285	PA14_00030	PA0003	153039_04910	recF	Replication, recombination and repair	-0.440545	0.0784859	0.998143
IPC1262_RS29935						-0.438868	0.203017	0.998143
IPC1262_RS04450	PA14_45940	PA1432	153039_01280	lasI	Signal transduction mechanisms	-0.435277	0.169379	0.998143
IPC1262_RS13120	PA14_23210	PA3172	153039_01022		General function prediction only	-0.434217	0.171686	0.998143
IPC1262_RS11635	PA14_26760	PA2885	153039_00715	atuR	Transcription	-0.434047	0.135199	0.998143
IPC1262_RS11305	PA14_27590	PA2820	153039_05439		Function unknown	-0.433725	0.17553	0.998143
IPC1262_RS07475						-0.433549	0.207609	0.998143
IPC1262_RS06585	PA14_50850	PA1044	153039_01694		Function unknown	-0.432544	0.118719	0.998143
IPC1262_RS12240	PA14_25250	PA3001	153039_00843		Carbohydrate transport and metabolism	-0.43244	0.187842	NA
IPC1262_RS03975	PA14_09580	PA4202	153039_04311		General function prediction only	-0.432181	0.213662	0.998143
IPC1262_RS09715	PA14_67140	PA5083	153039_00239		Translation, ribosomal structure and biogenesis	-0.430633	0.108458	0.998143
IPC1262_RS07740	PA14_52070	PA0942	153039_03652		Transcription	-0.430153	0.215733	0.998143
IPC1262_RS11880	PA14_26110	PA2933	153039_00766		Carbohydrate transport and metabolism	-0.429888	0.14134	0.998143
IPC1262_RS06740						-0.428583	0.215877	0.998143
IPC1262_RS20135	PA14_30130	PA2628	153039_03807		General function prediction only	-0.428567	0.0623162	0.954304
IPC1262_RS02410	PA14_13410	PA3903	153039_02173	prfC	Translation, ribosomal structure and biogenesis	-0.428275	0.148669	NA
IPC1262_RS01705	PA14_15280	PA3772	153039_02038		Energy production and conversion	-0.427834	0.132082	0.998143
IPC1262_RS04460	PA14_45960	PA1430	153039_01282	lasR	Transcription	-0.426586	0.0136462	0.493106
IPC1262_RS27855	PA14_55750	PA4290	153039_03016		Cell motility	-0.426335	0.14825	0.998143
IPC1262_RS18950	PA14_32700	PA2469	153039_03966		Transcription	-0.425902	0.194175	0.998143
IPC1262_RS08090	PA14_52910	PA0878	153039_03582		Function unknown	-0.425639	0.217272	0.998143
IPC1262_RS28800	PA14_53390	PA0841	153039_03544		Function unknown	-0.42521	0.155919	0.998143
IPC1262_RS20155	PA14_30080	PA2632	153039_03803		Function unknown	-0.425154	0.215537	0.998143
IPC1262_RS08180	PA14_70790	PA5364	153039_05249		Transcription	-0.424835	0.206019	0.998143
IPC1262_RS11930	PA14_25990	PA2942	153039_00776		Coenzyme transport and metabolism	-0.424582	0.214315	0.998143
IPC1262_RS03910	PA14_09710	PA4189	153039_04319		Energy production and conversion	-0.421401	0.178816	0.998143
IPC1262_RS11825	PA14_26240	PA2923	153039_00756	hisJ	Amino acid transport and metabolism	-0.420746	0.210637	0.998143
IPC1262_RS07760						-0.42067	0.217044	0.998143
IPC1262_RS03815	PA14_09940	PA4171	153039_04342		General function prediction only	-0.420608	0.213079	NA
IPC1262_RS23465	PA14_21340	PA3300	153039_05107	fadD2	Lipid transport and metabolism	-0.420305	0.0655143	0.96966
IPC1262_RS06280	PA14_50220	PA1097	153039_01605	fleQ	Signal transduction mechanisms	-0.420224	0.149517	0.998143
IPC1262_RS09445	PA14_67820	PA5135	153039_00186		Function unknown	-0.419205	0.22419	0.998143
IPC1262_RS24685	PA14_72130	PA5465	153039_04802		Function unknown	-0.419003	0.175919	0.998143
IPC1262_RS02995	PA14_11890	PA4017	153039_05431		Cell wall/membrane/envelope biogenesis	-0.417297	0.189939	0.998143
IPC1262_RS26505	PA14_38350	PA2023	153039_02887	galU	Cell wall/membrane/envelope biogenesis	-0.417276	0.218511	NA
IPC1262_RS25815	PA14_36670	PA2157	153039_02758		Function unknown	-0.416944	0.227815	0.998143
IPC1262_RS12475	PA14_24710	PA3045	153039_00888		Transcription	-0.41625	0.228467	0.998143
IPC1262_RS10065						-0.415908	0.229289	0.998143
IPC1262_RS19600	PA14_30650	PA2586	153039_03840	gacA	Transcription	-0.415293	0.152899	0.998143
IPC1262_RS10800	PA14_28630	PA2745	153039_05541		General function prediction only	-0.414948	0.149311	0.998143
IPC1262_RS28145	PA14_55100	PA0714			Function unknown	-0.414887	0.137888	0.998143
IPC1262_RS03420						-0.414884	0.215867	0.998143
IPC1262_RS06785						-0.414619	0.220455	0.998143
IPC1262_RS01210	PA14_16720	PA3684	153039_01946		Function unknown	-0.412213	0.233595	0.998143
IPC1262_RS07380						-0.410804	0.226061	0.998143
IPC1262_RS13100	PA14_23260	PA3168	153039_01017	gyrA	Replication, recombination and repair	-0.410733	0.10738	NA
IPC1262_RS09480	PA14_67720	PA5128	153039_00193	secB	Intracellular trafficking, secretion, and vesicular transport	-0.410723	0.233134	0.998143
IPC1262_RS22420	PA14_63080	PA4770	153039_00565	lldP	Energy production and conversion	-0.410449	0.104207	0.998143
IPC1262_RS20130	PA14_30140	PA2627	153039_03808		General function prediction only	-0.410352	0.22597	0.998143
IPC1262_RS17545	PA14_41710	PA1767	153039_02476		Function unknown	-0.409726	0.237405	0.998143
IPC1262_RS11245						-0.409235	0.198466	NA
IPC1262_RS24550	PA14_71800	PA5439	153039_04775		Carbohydrate transport and metabolism	-0.408499	0.0831385	0.998143
IPC1262_RS21425	PA14_34810	PA2305	153039_01048	ambB	Secondary metabolites biosynthesis, transport and catabolism	-0.407747	0.0451731	0.846679
IPC1262_RS07045						-0.40757	0.209325	0.998143
IPC1262_RS26165	PA14_37520	PA2087	153039_02826		Function unknown	-0.40748	0.231241	0.998143
IPC1262_RS22265	PA14_63430	PA4801			Function unknown	-0.406965	0.16223	0.998143
IPC1262_RS30740						-0.406162	0.23393	0.998143
IPC1262_RS00725	PA14_17880	PA3589	153039_01849		Lipid transport and metabolism	-0.405352	0.158932	0.998143
IPC1262_RS07730	PA14_52050	PA0944	153039_03654	purN	Nucleotide transport and metabolism	-0.405122	0.111361	NA
IPC1262_RS09110	PA14_68500	PA5186	153039_00084		Energy production and conversion	-0.404782	0.0625187	0.954304
IPC1262_RS19255	PA14_31890	PA2527	153039_03907		Defense mechanisms	-0.404728	0.097971	0.998143
IPC1262_RS11785	PA14_26350	PA2915	153039_00748		General function prediction only	-0.403762	0.141537	0.998143
IPC1262_RS06840	PA14_51320	PA1005	153039_01738		General function prediction only	-0.403469	0.244907	0.998143
IPC1262_RS11900	PA14_26060	PA2937			Function unknown	-0.402849	0.242006	0.998143
IPC1262_RS02035	PA14_14470	PA3831	153039_02099	pepA	Amino acid transport and metabolism	-0.402458	0.244883	0.998143
IPC1262_RS18745	PA14_44510	PA1542	153039_02238		General function prediction only	-0.40229	0.176195	0.998143
IPC1262_RS30040	PA14_39130	PA1964	153039_02948		General function prediction only	-0.401696	0.142223	0.998143
IPC1262_RS05475	PA14_48350	PA1231	153039_01466		Defense mechanisms	-0.400753	0.194087	0.998143
IPC1262_RS11730	PA14_26510	PA2904	153039_00734	cobI	Coenzyme transport and metabolism	-0.400581	0.0988158	0.998143
IPC1262_RS21290	PA14_34450	PA2332	153039_01075		Transcription	-0.399782	0.245505	0.998143
IPC1262_RS19055	PA14_32440	PA2490	153039_03945		Carbohydrate transport and metabolism	-0.399683	0.171637	0.998143
IPC1262_RS11665	PA14_26670	PA2891	153039_00721	atuF	Lipid transport and metabolism	-0.399338	0.194721	0.998143
IPC1262_RS30065	PA14_39190	PA1959	153039_02953	bacA	Defense mechanisms	-0.399049	0.250517	0.998143
IPC1262_RS25910	PA14_36890	PA2140	153039_02778		Function unknown	-0.399034	0.174926	NA
IPC1262_RS21370	PA14_34690	PA2316	153039_01059		Transcription	-0.399012	0.220558	NA
IPC1262_RS19810						-0.398873	0.249959	0.998143
IPC1262_RS17740	PA14_42160	PA1730	153039_02438		Function unknown	-0.398783	0.0685463	0.97594
IPC1262_RS24615	PA14_71960	PA5451	153039_04788	wzm	Cell wall/membrane/envelope biogenesis	-0.398696	0.25048	0.998143
IPC1262_RS08760						-0.398226	0.21001	0.998143
IPC1262_RS01735	PA14_15210	PA3778	153039_02044		Transcription	-0.397165	0.25238	0.998143
IPC1262_RS21920	PA14_64110	PA4848	153039_00481	accC	Lipid transport and metabolism	-0.396891	0.252224	0.998143
IPC1262_RS00960	PA14_17330	PA3634	153039_01895		Cell cycle control, cell division, chromosome partitioning	-0.396887	0.189365	NA
IPC1262_RS24815	PA14_72450	PA5489	153039_04825	dsbA	Posttranslational modification, protein turnover, chaperones	-0.396766	0.238325	0.998143
IPC1262_RS17295	PA14_41150	PA1808	153039_02526		General function prediction only	-0.396427	0.176099	NA
IPC1262_RS29765	PA14_61640	PA4660	153039_05655	phr	Replication, recombination and repair	-0.396099	0.194585	0.998143
IPC1262_RS24525	PA14_71720	PA5435	153039_04770		Lipid transport and metabolism	-0.395854	0.124642	0.998143
IPC1262_RS09195	PA14_68300	PA5170	153039_00102	arcD	Amino acid transport and metabolism	-0.395311	0.21495	0.998143
IPC1262_RS28205		PA0728.1				-0.394344	0.253929	0.998143
IPC1262_RS06990						-0.394003	0.240633	NA
IPC1262_RS30475	PA14_33240	PA2428	153039_01167		Function unknown	-0.393674	0.225201	0.998143
IPC1262_RS12620	PA14_24400	PA3073	153039_00916		General function prediction only	-0.393269	0.189168	0.998143
IPC1262_RS07375						-0.393092	0.110379	0.998143
IPC1262_RS23325	PA14_21650	PA3276	153039_05750		Function unknown	-0.393007	0.227119	0.998143
IPC1262_RS23690	PA14_20840	PA3342	153039_05060		Function unknown	-0.392968	0.186272	0.998143
IPC1262_RS01670						-0.392933	0.256856	0.998143
IPC1262_RS07555						-0.392496	0.168283	NA
IPC1262_RS25330	PA14_00130	PA0012	153039_05723		Function unknown	-0.391658	0.258639	0.998143
IPC1262_RS28765	PA14_53480	PA0835	153039_03537	pta	Energy production and conversion	-0.391627	0.0788551	0.998143
IPC1262_RS02840	PA14_12270	PA3985	153039_05401		Function unknown	-0.390677	0.258493	0.998143
IPC1262_RS26720	PA14_58530	PA4510	153039_03245		Amino acid transport and metabolism	-0.390296	0.243578	NA
IPC1262_RS29285	PA14_60490	PA4571	153039_03312		Energy production and conversion	-0.389837	0.0801769	0.998143
IPC1262_RS11925	PA14_26000	PA2941	153039_00775		Coenzyme transport and metabolism	-0.389581	0.223511	NA
IPC1262_RS07170						-0.3895	0.25615	0.998143
IPC1262_RS24670	PA14_72080	PA5462	153039_04799		Function unknown	-0.38937	0.151107	0.998143
IPC1262_RS25040	PA14_72990	PA5533	153039_04870		Function unknown	-0.389356	0.257775	0.998143
IPC1262_RS19030	PA14_32490	PA2485			Function unknown	-0.389014	0.234983	0.998143
IPC1262_RS02205	PA14_14040	PA3861	153039_02131	rhl	Replication, recombination and repair	-0.387609	0.17376	NA
IPC1262_RS02120	PA14_14280	PA3845	153039_02115		Transcription	-0.387312	0.245216	0.998143
IPC1262_RS27865	PA14_55730	PA4288	153039_03014		Function unknown	-0.387228	0.111007	0.998143
IPC1262_RS19250	PA14_31900	PA2526	153039_03908		Defense mechanisms	-0.386716	0.111916	0.998143
IPC1262_RS02655	PA14_12770	PA3949	153039_05363		General function prediction only	-0.386677	0.195898	0.998143
IPC1262_RS22460						-0.385278	0.266256	0.998143
IPC1262_RS04605	PA14_46300	PA1402	153039_01310		General function prediction only	-0.385249	0.186992	0.998143
IPC1262_RS04595	PA14_46280	PA1404	153039_01308		Function unknown	-0.385124	0.247103	NA
IPC1262_RS26910	PA14_58060	PA4473			Function unknown	-0.38457	0.181108	0.998143
IPC1262_RS07450						-0.384221	0.178203	0.998143
IPC1262_RS19455	PA14_31380	PA2563	153039_03868		Inorganic ion transport and metabolism	-0.383628	0.190155	0.998143
IPC1262_RS04485						-0.38343	0.269521	0.998143
IPC1262_RS26130	PA14_37420	PA2094	153039_02819		Inorganic ion transport and metabolism	-0.382929	0.26606	0.998143
IPC1262_RS28040	PA14_55340	PA0694	153039_03396	exbD2	Intracellular trafficking, secretion, and vesicular transport	-0.381318	0.122727	NA
IPC1262_RS17450	PA14_41490	PA1785	153039_02495		Signal transduction mechanisms	-0.380649	0.273292	0.998143
IPC1262_RS18460	PA14_43880	PA1594	153039_02294		Secondary metabolites biosynthesis, transport and catabolism	-0.380537	0.271821	0.998143
IPC1262_RS02155	PA14_14170	PA3852	153039_02122		Posttranslational modification, protein turnover, chaperones	-0.379934	0.266035	0.998143
IPC1262_RS20560	PA14_29100	PA2710	153039_03712		Amino acid transport and metabolism	-0.379901	0.26552	0.998143
IPC1262_RS01425	PA14_16200	PA3727	153039_01988		Lipid transport and metabolism	-0.379817	0.211898	NA
IPC1262_RS18475	PA14_43910	PA1591	153039_02291		Function unknown	-0.379381	0.226305	0.998143
IPC1262_RS19840						-0.378832	0.240395	NA
IPC1262_RS02635	PA14_12820	PA3946	153039_05360	rocS1	Signal transduction mechanisms	-0.378716	0.0757858	0.998143
IPC1262_RS11870	PA14_26140	PA2931	153039_00764	cifR	Transcription	-0.37805	0.258727	NA
IPC1262_RS18195	PA14_43220	PA1646	153039_02347		Cell motility	-0.37789	0.114442	0.998143
IPC1262_RS21490	PA14_34940	PA2292	153039_01037		Function unknown	-0.377599	0.260559	NA
IPC1262_RS28740	PA14_53530	PA0830	153039_03532		General function prediction only	-0.377429	0.233119	0.998143
IPC1262_RS18050	PA14_42860	PA1673	153039_02380		Inorganic ion transport and metabolism	-0.376686	0.255176	NA
IPC1262_RS03050						-0.376229	0.233741	0.998143
IPC1262_RS06395	PA14_50450	PA1080	153039_01622	flgE	Cell motility	-0.375979	0.159178	0.998143
IPC1262_RS03350	PA14_11050	PA4087	153039_04424		Function unknown	-0.375897	0.262714	0.998143
IPC1262_RS20220	PA14_29920	PA2644	153039_03791	nuoI	Energy production and conversion	-0.375839	0.235753	NA
IPC1262_RS06320						-0.374683	0.110427	0.998143
IPC1262_RS07540						-0.374504	0.128913	0.998143
IPC1262_RS23430	PA14_21450	PA3294			Function unknown	-0.374422	0.155211	0.998143
IPC1262_RS25540	PA14_36170	PA2207	153039_02715		Function unknown	-0.373944	0.268422	0.998143
IPC1262_RS03240	PA14_11280	PA4066	153039_04446		Function unknown	-0.373419	0.250154	0.998143
IPC1262_RS30435	PA14_33370	PA2422	153039_01161		Function unknown	-0.373257	0.267099	0.998143
IPC1262_RS19240						-0.372552	0.255055	NA
IPC1262_RS05455	PA14_48310	PA1235	153039_01462		Transcription	-0.372366	0.282331	0.998143
IPC1262_RS30340	PA14_33600	PA2403	153039_01142		Function unknown	-0.371693	0.237128	0.998143
IPC1262_RS01320	PA14_16450	PA3706	153039_01968	wspC	Cell motility	-0.37138	0.190124	0.998143
IPC1262_RS18885	PA14_44840	PA1516	153039_02210		Function unknown	-0.371144	0.245028	0.998143
IPC1262_RS04820	PA14_46710	PA1359	153039_01336		Function unknown	-0.369922	0.206755	0.998143
IPC1262_RS25480						-0.369628	0.25951	0.998143
IPC1262_RS28620	PA14_53830	PA0806	153039_03500		Function unknown	-0.369431	0.15651	0.998143
IPC1262_RS25120						-0.369421	0.108067	0.998143
IPC1262_RS02615	PA14_12870	PA3942	153039_05356	tesB	Lipid transport and metabolism	-0.369369	0.144846	0.998143
IPC1262_RS05300	PA14_47860	PA1266	153039_01428		General function prediction only	-0.368678	0.246933	0.998143
IPC1262_RS03140	PA14_11520	PA4046	153039_04466		Function unknown	-0.368652	0.217817	NA
IPC1262_RS20305	PA14_29680	PA2661	153039_03774		Function unknown	-0.368324	0.213808	0.998143
IPC1262_RS07015						-0.367051	0.239633	0.998143
IPC1262_RS22755	PA14_62300	PA4708	153039_00633	phuT	Inorganic ion transport and metabolism	-0.366927	0.288886	0.998143
IPC1262_RS20410	PA14_29440	PA2681	153039_03751		Transcription	-0.366753	0.274452	0.998143
IPC1262_RS04145	PA14_45110	PA1493	153039_01219	cysP	Inorganic ion transport and metabolism	-0.366596	0.168906	0.998143
IPC1262_RS01440	PA14_16160	PA3730	153039_01991		Function unknown	-0.366468	0.272189	0.998143
IPC1262_RS03520	PA14_10670	PA4119	153039_04393	aph	Translation, ribosomal structure and biogenesis	-0.36644	0.287672	0.998143
IPC1262_RS28775						-0.3661	0.267914	NA
IPC1262_RS27600	PA14_56410	PA4339	153039_03066		Lipid transport and metabolism	-0.366015	0.236188	0.998143
IPC1262_RS17400	PA14_41380	PA1794	153039_02504	glnS	Translation, ribosomal structure and biogenesis	-0.365957	0.272073	0.998143
IPC1262_RS17495						-0.365454	0.266439	NA
IPC1262_RS03030	PA14_11770	PA4024	153039_04488	eutB	Amino acid transport and metabolism	-0.365206	0.162684	0.998143
IPC1262_RS06435	PA14_50530	PA1073	153039_01629	braD	Amino acid transport and metabolism	-0.364806	0.0530487	0.919029
IPC1262_RS26030						-0.364547	0.202321	0.998143
IPC1262_RS21400	PA14_34750	PA2310	153039_01053		Secondary metabolites biosynthesis, transport and catabolism	-0.364317	0.283419	0.998143
IPC1262_RS29905	PA14_61960	PA4684	153039_05772		Function unknown	-0.364068	0.167102	0.998143
IPC1262_RS29790	PA14_61700	PA4665	153039_05650	prfA	Translation, ribosomal structure and biogenesis	-0.363996	0.286814	NA
IPC1262_RS24950	PA14_72780	PA5516	153039_04853	pdxY	Coenzyme transport and metabolism	-0.363795	0.208704	0.998143
IPC1262_RS04680		PA1387			Function unknown	-0.363367	0.0757052	0.998143
IPC1262_RS17430	PA14_41450	PA1788	153039_02498		General function prediction only	-0.36128	0.2964	0.998143
IPC1262_RS12340	PA14_25000	PA3020	153039_00862		Cell wall/membrane/envelope biogenesis	-0.361065	0.0625735	0.954304
IPC1262_RS01620	PA14_15740	PA3763	153039_02025	purL	Nucleotide transport and metabolism	-0.360578	0.266039	0.998143
IPC1262_RS18235	PA14_43310	PA1639	153039_02339		Function unknown	-0.360295	0.268581	0.998143
IPC1262_RS22245						-0.359843	0.294391	0.998143
IPC1262_RS00680	PA14_17980	PA3581	153039_01841	glpF	Carbohydrate transport and metabolism	-0.358256	0.23057	0.998143
IPC1262_RS10895	PA14_28440	PA2756			Function unknown	-0.357661	0.248574	0.998143
IPC1262_RS24850	PA14_72520	PA5496	153039_04833	nrdJb	Function unknown	-0.357255	0.123706	0.998143
IPC1262_RS24715	PA14_72210	PA5471	153039_04808		Function unknown	-0.356926	0.101356	0.998143
IPC1262_RS03070	PA14_11680	PA4032	153039_04480		Signal transduction mechanisms	-0.356116	0.304108	0.998143
IPC1262_RS23945	PA14_20260	PA3388	153039_05013		Function unknown	-0.355844	0.293855	0.998143
IPC1262_RS09350						-0.355742	0.271952	0.998143
IPC1262_RS09055						-0.355587	0.306245	0.998143
IPC1262_RS22910	PA14_22860	PA3197	153039_05565		Transcription	-0.354783	0.269954	NA
IPC1262_RS05515		PA1223	153039_01474		Transcription	-0.35478	0.279102	0.998143
IPC1262_RS07795	PA14_52210	PA0932	153039_03641	cysM	Amino acid transport and metabolism	-0.354425	0.303823	0.998143
IPC1262_RS16825	PA14_39990	PA1897	153039_02619		Lipid transport and metabolism	-0.354251	0.226044	0.998143
IPC1262_RS08805	PA14_69260	PA5245	153039_00022		Secondary metabolites biosynthesis, transport and catabolism	-0.354086	0.225395	0.998143
IPC1262_RS12190	PA14_25390	PA2991	153039_00833	sth	Energy production and conversion	-0.353888	0.3048	0.998143
IPC1262_RS23835						-0.353853	0.136538	0.998143
IPC1262_RS06525	PA14_50720	PA1055	153039_01682		Inorganic ion transport and metabolism	-0.353115	0.164716	NA
IPC1262_RS03100	PA14_11610	PA4038	153039_04474		General function prediction only	-0.352805	0.190391	0.998143
IPC1262_RS20120	PA14_30160	PA2625	153039_03810		Nucleotide transport and metabolism	-0.352779	0.162343	0.998143
IPC1262_RS31080						-0.35274	0.295756	NA
IPC1262_RS29585	PA14_61210	PA4626	153039_05691	hprA	Coenzyme transport and metabolism	-0.35263	0.294518	NA
IPC1262_RS10015	PA14_66440	PA5025	153039_00298	metY	Amino acid transport and metabolism	-0.352385	0.0759613	0.998143
IPC1262_RS08245	PA14_70640	PA5351	153039_05262	rubA1	Energy production and conversion	-0.352	0.276248	0.998143
IPC1262_RS20680						-0.351932	0.284955	NA
IPC1262_RS02525	PA14_13110	PA3924	153039_02198		Lipid transport and metabolism	-0.351913	0.112216	0.998143
IPC1262_RS27390	PA14_56940	PA4380	153039_03108		Signal transduction mechanisms	-0.351699	0.311513	0.998143
IPC1262_RS23280	PA14_21750	PA3267	153039_05759		Lipid transport and metabolism	-0.351638	0.0410036	0.806265
IPC1262_RS27510	PA14_56670	PA4357	153039_03084		Function unknown	-0.351472	0.280402	NA
IPC1262_RS07670	PA14_51920	PA0954	153039_03665		Energy production and conversion	-0.350437	0.313164	0.998143
IPC1262_RS22430	PA14_63060	PA4768	153039_00567	smpB	Posttranslational modification, protein turnover, chaperones	-0.349973	0.297723	0.998143
IPC1262_RS10340	PA14_65630	PA4965	153039_00360		General function prediction only	-0.349639	0.314381	0.998143
IPC1262_RS22915	PA14_22840	PA3198			Function unknown	-0.349509	0.245936	0.998143
IPC1262_RS11955						-0.34915	0.310946	0.998143
IPC1262_RS20640						-0.348448	0.27858	0.998143
IPC1262_RS11965	PA14_25920	PA2948	153039_00787	cobM	Coenzyme transport and metabolism	-0.348378	0.314001	0.998143
IPC1262_RS27760	PA14_56000	PA4309	153039_03035	pctA	Cell motility	-0.347847	0.218404	0.998143
IPC1262_RS19730						-0.347825	0.205142	0.998143
IPC1262_RS26135	PA14_37430	PA2093	153039_02820		Transcription	-0.347463	0.314647	0.998143
IPC1262_RS06530	PA14_50730	PA1054	153039_01683		Energy production and conversion	-0.34706	0.2421	NA
IPC1262_RS19325	PA14_31730	PA2539	153039_03895		Signal transduction mechanisms	-0.346269	0.295809	0.998143
IPC1262_RS26885	PA14_58110	PA4478	153039_03213		Cell cycle control, cell division, chromosome partitioning	-0.345127	0.250311	0.998143
IPC1262_RS10170	PA14_66080	PA4997	153039_00326	msbA	Defense mechanisms	-0.344603	0.259205	NA
IPC1262_RS25420	PA14_00360	PA0030	153039_05705		Amino acid transport and metabolism	-0.344355	0.208967	0.998143
IPC1262_RS23135	PA14_22050	PA3242	153039_05616		Cell wall/membrane/envelope biogenesis	-0.344059	0.227465	NA
IPC1262_RS26540	PA14_38420	PA2017	153039_02894		Function unknown	-0.343923	0.271903	0.998143
IPC1262_RS18580	PA14_44170	PA1571	153039_02268		Function unknown	-0.343659	0.315607	0.998143
IPC1262_RS01780	PA14_15110	PA3786	153039_02053		Function unknown	-0.343411	0.321373	0.998143
IPC1262_RS03450		PA4106			Function unknown	-0.343104	0.219004	0.998143
IPC1262_RS04255						-0.343022	0.315747	0.998143
IPC1262_RS08970	PA14_68850	PA5213	153039_00057	gcvP1	Amino acid transport and metabolism	-0.341448	0.0561551	0.927293
IPC1262_RS01800	PA14_15070	PA3790	153039_02057	oprC	Inorganic ion transport and metabolism	-0.34129	0.121038	0.998143
IPC1262_RS23915	PA14_20330	PA3382	153039_05019	phnE	Inorganic ion transport and metabolism	-0.341232	0.320434	NA
IPC1262_RS30210	PA14_39610	PA1926	153039_02984		Function unknown	-0.341187	0.145575	0.998143
IPC1262_RS25325	PA14_00120	PA0011	153039_05724		Cell wall/membrane/envelope biogenesis	-0.341048	0.308485	NA
IPC1262_RS28010		PA0688	153039_03390		Inorganic ion transport and metabolism	-0.340818	0.189396	0.998143
IPC1262_RS00910	PA14_17460	PA3624	153039_01885	pcm	Posttranslational modification, protein turnover, chaperones	-0.340282	0.251424	NA
IPC1262_RS02160	PA14_14160	PA3853	153039_02123		General function prediction only	-0.340267	0.22227	0.998143
IPC1262_RS00060	PA14_19560	PA3444	153039_04955		Energy production and conversion	-0.340112	0.273635	0.998143
IPC1262_RS12675	PA14_24270	PA3083	153039_00927	pepN	Amino acid transport and metabolism	-0.339438	0.113052	0.998143
IPC1262_RS01415	PA14_16220	PA3725	153039_01986	recJ	Replication, recombination and repair	-0.338908	0.296952	0.998143
IPC1262_RS24005	PA14_20110	PA3400	153039_05001		Function unknown	-0.338888	0.139745	0.998143
IPC1262_RS23435	PA14_21440	PA3295	153039_05112		Nucleotide transport and metabolism	-0.338625	0.319461	0.998143
IPC1262_RS22345	PA14_63240	PA4784	153039_00550		Transcription	-0.338467	0.329969	0.998143
IPC1262_RS01550	PA14_15910	PA3750	153039_02012		Amino acid transport and metabolism	-0.338386	0.305711	NA
IPC1262_RS30700						-0.338295	0.285548	0.998143
IPC1262_RS01100	PA14_16990	PA3662	153039_01924		Function unknown	-0.338176	0.316906	0.998143
IPC1262_RS02735	PA14_12570	PA3965	153039_05380		Transcription	-0.338025	0.330462	0.998143
IPC1262_RS01795	PA14_15080	PA3789	153039_02056		Function unknown	-0.337208	0.157385	0.998143
IPC1262_RS26660	PA14_38730	PA1993	153039_02918		Carbohydrate transport and metabolism	-0.33599	0.329281	0.998143
IPC1262_RS19020	PA14_32520	PA2483	153039_03952		Energy production and conversion	-0.335426	0.327392	0.998143
IPC1262_RS24630	PA14_72000	PA5454	153039_04791	rmd	Cell wall/membrane/envelope biogenesis	-0.334428	0.178479	0.998143
IPC1262_RS26705						-0.33431	0.24328	NA
IPC1262_RS10465	PA14_65270	PA4941	153039_00384	hflC	Posttranslational modification, protein turnover, chaperones	-0.334102	0.332354	0.998143
IPC1262_RS04500	PA14_46060	PA1422	153039_01290	gbuR	Transcription	-0.33369	0.239375	0.998143
IPC1262_RS05040						-0.333454	0.269351	NA
IPC1262_RS02900	PA14_12110	PA3998	153039_05412		Function unknown	-0.333344	0.277899	0.998143
IPC1262_RS06770						-0.333279	0.335975	0.998143
IPC1262_RS00080	PA14_19510	PA3448	153039_04951		Inorganic ion transport and metabolism	-0.332744	0.325145	NA
IPC1262_RS17340	PA14_41250	PA1800	153039_02516	tig	Posttranslational modification, protein turnover, chaperones	-0.332486	0.334168	0.998143
IPC1262_RS20265	PA14_29770	PA2653	153039_03782		General function prediction only	-0.332254	0.320444	0.998143
IPC1262_RS05445	PA14_48280	PA1237	153039_01460		Defense mechanisms	-0.331702	0.185678	0.998143
IPC1262_RS09865	PA14_66800	PA5055	153039_00267		Function unknown	-0.331007	0.297356	NA
IPC1262_RS04655		PA1392			Function unknown	-0.330878	0.261945	0.998143
IPC1262_RS05615	PA14_48750	PA1203	153039_01494		Posttranslational modification, protein turnover, chaperones	-0.330801	0.237432	0.998143
IPC1262_RS11550	PA14_26990	PA2868	153039_00698		Function unknown	-0.330264	0.318232	NA
IPC1262_RS01700	PA14_15290	PA3771	153039_02037		Transcription	-0.329957	0.13701	0.998143
IPC1262_RS27325	PA14_57080	PA4392	153039_03122		Replication, recombination and repair	-0.329691	0.328136	0.998143
IPC1262_RS00055	PA14_19570	PA3443	153039_04956		Inorganic ion transport and metabolism	-0.32944	0.29599	0.998143
IPC1262_RS09830	PA14_66875	PA5060		phaF	Function unknown	-0.328559	0.329664	NA
IPC1262_RS20095	PA14_30230	PA2620	153039_03815	clpA	Posttranslational modification, protein turnover, chaperones	-0.328147	0.19058	0.998143
IPC1262_RS28095	PA14_55200	PA0704	153039_03407		Translation, ribosomal structure and biogenesis	-0.328054	0.216378	0.998143
IPC1262_RS21840	PA14_64335	PA4864	153039_00465	ureD	Posttranslational modification, protein turnover, chaperones	-0.32783	0.345122	0.998143
IPC1262_RS20875	PA14_29010	PA2718	153039_03704		Transcription	-0.327535	0.315541	NA
IPC1262_RS30085	PA14_39230	PA1955	153039_02957		Function unknown	-0.32723	0.249811	NA
IPC1262_RS06930						-0.326902	0.210953	0.998143
IPC1262_RS28505	PA14_54130	PA0784	153039_03476		Transcription	-0.326898	0.314544	0.998143
IPC1262_RS25625	PA14_36345	PA2191	153039_02730	exoY	Function unknown	-0.3268	0.236733	0.998143
IPC1262_RS05650	PA14_48830	PA1196	153039_01501		Signal transduction mechanisms	-0.325687	0.152165	0.998143
IPC1262_RS16815	PA14_39970	PA1899		phzA2	General function prediction only	-0.325663	0.346598	0.998143
IPC1262_RS04750	PA14_46470	PA1375	153039_01325	pdxB	Coenzyme transport and metabolism	-0.32554	0.342534	0.998143
IPC1262_RS19350	PA14_31660	PA2544			General function prediction only	-0.324735	0.348488	0.998143
IPC1262_RS19590	PA14_30670	PA2584	153039_03842	pgsA	Lipid transport and metabolism	-0.324381	0.313134	0.998143
IPC1262_RS18395	PA14_43720	PA1607	153039_02307		Transcription	-0.324368	0.348739	0.998143
IPC1262_RS09745	PA14_67065	PA5077	153039_00245	mdoH	Cell wall/membrane/envelope biogenesis	-0.324256	0.0692112	0.97594
IPC1262_RS08335	PA14_70420	PA5334	153039_05280	rph	Translation, ribosomal structure and biogenesis	-0.323688	0.197091	0.998143
IPC1262_RS30095	PA14_39250	PA1953	153039_02959		General function prediction only	-0.323574	0.342595	0.998143
IPC1262_RS26585	PA14_38530	PA2008	153039_02903	fahA	Secondary metabolites biosynthesis, transport and catabolism	-0.323515	0.243176	NA
IPC1262_RS23475	PA14_21310	PA3302	153039_05105		Lipid transport and metabolism	-0.323428	0.344145	0.998143
IPC1262_RS07005						-0.32267	0.348762	0.998143
IPC1262_RS30150	PA14_39420	PA1942			Function unknown	-0.32255	0.300977	0.998143
IPC1262_RS20330	PA14_29620	PA2665	153039_03769		Transcription	-0.322512	0.291089	0.998143
IPC1262_RS04830	PA14_46740	PA1357	153039_01338		Function unknown	-0.320824	0.344796	NA
IPC1262_RS19400	PA14_31530	PA2553	153039_03880		Lipid transport and metabolism	-0.320754	0.33862	NA
IPC1262_RS00535	PA14_18340	PA3555	153039_01813	arnD	Carbohydrate transport and metabolism	-0.320359	0.322684	0.998143
IPC1262_RS05070	PA14_47280	PA1311	153039_01381	phnX	General function prediction only	-0.320291	0.238756	0.998143
IPC1262_RS23220	PA14_21860	PA3259	153039_05633		General function prediction only	-0.319735	0.331961	0.998143
IPC1262_RS24865	PA14_72560	PA5499	153039_04836	np20	Inorganic ion transport and metabolism	-0.319435	0.336244	NA
IPC1262_RS24985	PA14_72850	PA5522	153039_04859		Amino acid transport and metabolism	-0.319361	0.226443	0.998143
IPC1262_RS01745	PA14_15190	PA3780	153039_02046		Carbohydrate transport and metabolism	-0.319048	0.356282	0.998143
IPC1262_RS18355	PA14_43630	PA1615	153039_02315		Function unknown	-0.318713	0.341203	NA
IPC1262_RS20150	PA14_30090	PA2631	153039_03804		General function prediction only	-0.318676	0.358721	0.998143
IPC1262_RS17405	PA14_41390	PA1793	153039_02503	ppiB	Posttranslational modification, protein turnover, chaperones	-0.317823	0.23515	NA
IPC1262_RS00545	PA14_18320	PA3557	153039_01815	arnE	Function unknown	-0.317057	0.192523	NA
IPC1262_RS02915	PA14_12080	PA4001	153039_05415	sltB1	Cell wall/membrane/envelope biogenesis	-0.316784	0.130819	0.998143
IPC1262_RS08940	PA14_68930	PA5219	153039_00051		Carbohydrate transport and metabolism	-0.316747	0.165649	0.998143
IPC1262_RS23640	PA14_20950	PA3333	153039_05069	fabH2	Lipid transport and metabolism	-0.316194	0.362828	0.998143
IPC1262_RS03475	PA14_10790	PA4110	153039_04402	ampC	Defense mechanisms	-0.316068	0.237583	0.998143
IPC1262_RS21705	PA14_64650	PA4891	153039_00436	ureE	Posttranslational modification, protein turnover, chaperones	-0.316064	0.322888	0.998143
IPC1262_RS09380	PA14_67975	PA5146	153039_00173		Cell wall/membrane/envelope biogenesis	-0.315851	0.243	0.998143
IPC1262_RS28360	PA14_54510	PA0756	153039_03447		Signal transduction mechanisms	-0.315689	0.237886	0.998143
IPC1262_RS27435	PA14_56840	PA4371	153039_03099		Energy production and conversion	-0.315127	0.362339	0.998143
IPC1262_RS20905	PA14_28930	PA2724	153039_03696		Function unknown	-0.314693	0.3628	0.998143
IPC1262_RS09520	PA14_67620	PA5120	153039_00203		Function unknown	-0.314279	0.365848	0.998143
IPC1262_RS01200	PA14_16740	PA3682	153039_01944		Carbohydrate transport and metabolism	-0.314166	0.345063	0.998143
IPC1262_RS00475	PA14_18510	PA3544	153039_01802	algE	Function unknown	-0.314159	0.126735	0.998143
IPC1262_RS09210	PA14_68260	PA5167	153039_00105		Carbohydrate transport and metabolism	-0.31412	0.185455	0.998143
IPC1262_RS01590	PA14_15820	PA3758	153039_02020		Carbohydrate transport and metabolism	-0.313614	0.224702	0.998143
IPC1262_RS23705	PA14_20800	PA3345	153039_05057		Signal transduction mechanisms	-0.313415	0.236278	NA
IPC1262_RS02440	PA14_13340	PA3909	153039_02180	eddB	General function prediction only	-0.313025	0.154304	0.998143
IPC1262_RS08915	PA14_69000	PA5224	153039_00046	pepP	Amino acid transport and metabolism	-0.3128	0.135844	0.998143
IPC1262_RS11495	PA14_27150	PA2857	153039_00687		Secondary metabolites biosynthesis, transport and catabolism	-0.312061	0.344446	0.998143
IPC1262_RS22335	PA14_63270	PA4786	153039_00548		General function prediction only	-0.31149	0.310444	0.998143
IPC1262_RS02385	PA14_13470	PA3898	153039_02168		Transcription	-0.310886	0.236288	0.998143
IPC1262_RS10660	PA14_64800	PA4904	153039_00423	vanA	General function prediction only	-0.31059	0.272222	0.998143
IPC1262_RS30320	PA14_39860	PA1907	153039_03005		General function prediction only	-0.310003	0.333442	0.998143
IPC1262_RS26345	PA14_37915	PA2055	153039_02857		Amino acid transport and metabolism	-0.309242	0.233571	0.998143
IPC1262_RS03380	PA14_10950	PA4093	153039_04415		Secondary metabolites biosynthesis, transport and catabolism	-0.309101	0.373632	0.998143
IPC1262_RS04650		PA1393		cysC	Inorganic ion transport and metabolism	-0.308697	0.340997	NA
IPC1262_RS20795						-0.308583	0.357657	NA
IPC1262_RS11690	PA14_26600	PA2896	153039_00726		Transcription	-0.308111	0.360366	0.998143
IPC1262_RS04885	PA14_46860	PA1346	153039_01350		Amino acid transport and metabolism	-0.307985	0.327681	0.998143
IPC1262_RS22435	PA14_63050	PA4767	153039_00568		Lipid transport and metabolism	-0.307247	0.364783	NA
IPC1262_RS10875	PA14_28490	PA2754	153039_05525		Function unknown	-0.307164	0.357957	0.998143
IPC1262_RS01080	PA14_17040	PA3658	153039_01920	glnD	Posttranslational modification, protein turnover, chaperones	-0.307086	0.348379	0.998143
IPC1262_RS04620	PA14_46330	PA1399	153039_01313		Transcription	-0.306036	0.361143	0.998143
IPC1262_RS23855	PA14_20470	PA3370	153039_05031		Function unknown	-0.306015	0.350415	NA
IPC1262_RS12345	PA14_24990	PA3021	153039_00863		Function unknown	-0.305671	0.378225	0.998143
IPC1262_RS22705	PA14_62430	PA4718	153039_00623		Intracellular trafficking, secretion, and vesicular transport	-0.305549	0.292528	0.998143
IPC1262_RS29870	PA14_61870	PA4677	153039_05779		Amino acid transport and metabolism	-0.305515	0.317639	0.998143
IPC1262_RS27300	PA14_57160	PA4397	153039_03127	panE	Coenzyme transport and metabolism	-0.305378	0.302787	0.998143
IPC1262_RS10420	PA14_65400	PA4950	153039_00375		Energy production and conversion	-0.305043	0.198241	0.998143
IPC1262_RS03630	PA14_10370	PA4140	153039_04372		Energy production and conversion	-0.305022	0.114524	0.998143
IPC1262_RS17170	PA14_40830	PA1833	153039_02551		Energy production and conversion	-0.304191	0.312888	0.998143
IPC1262_RS24470	PA14_71620	PA5426	153039_04761	purE	Nucleotide transport and metabolism	-0.304029	0.272828	NA
IPC1262_RS23155	PA14_22000	PA3246	153039_05620	rluA	Translation, ribosomal structure and biogenesis	-0.303788	0.362712	0.998143
IPC1262_RS19605						-0.303541	0.360051	0.998143
IPC1262_RS08965	PA14_68860	PA5214	153039_00056	gcvH1	Amino acid transport and metabolism	-0.30295	0.259072	0.998143
IPC1262_RS08510	PA14_69950	PA5299	153039_05314		Energy production and conversion	-0.302412	0.190346	0.998143
IPC1262_RS09605	PA14_67410	PA5104	153039_00219		Function unknown	-0.302285	0.312425	0.998143
IPC1262_RS07785	PA14_52180	PA0934	153039_03643	relA	Transcription	-0.301803	0.185789	0.998143
IPC1262_RS02780	PA14_12440	PA3973	153039_05389		Transcription	-0.301333	0.375084	NA
IPC1262_RS04310	PA14_45560	PA1460	153039_01252	motC	Cell motility	-0.301255	0.385867	0.998143
IPC1262_RS16930	PA14_40230	PA1877	153039_02599		Cell wall/membrane/envelope biogenesis	-0.300891	0.363022	0.998143
IPC1262_RS03075	PA14_11670	PA4033	153039_04479		Function unknown	-0.300832	0.353623	NA
IPC1262_RS00715	PA14_17900	PA3587	153039_01847	metR	Transcription	-0.300797	0.226317	0.998143
IPC1262_RS29550	PA14_61140	PA4620	153039_03364		Energy production and conversion	-0.300657	0.376815	0.998143
IPC1262_RS02675	PA14_12730	PA3953	153039_05367		Secondary metabolites biosynthesis, transport and catabolism	-0.300644	0.38587	0.998143
IPC1262_RS12580		PA3065	153039_00908		Function unknown	-0.300588	0.264957	0.998143
IPC1262_RS03730	PA14_10160	PA4160	153039_04352	fepD	Inorganic ion transport and metabolism	-0.299551	0.352442	NA
IPC1262_RS06085	PA14_49740	PA1132			Function unknown	-0.299308	0.149714	0.998143
IPC1262_RS17640	PA14_41920	PA1750	153039_02459		Amino acid transport and metabolism	-0.299181	0.381024	0.998143
IPC1262_RS10900	PA14_28430	PA2757	153039_05520		Function unknown	-0.299063	0.301085	0.998143
IPC1262_RS22385	PA14_63160	PA4777	153039_00558	pmrB	Signal transduction mechanisms	-0.299023	0.314417	0.998143
IPC1262_RS06750	PA14_51220	PA1014	153039_01728		Cell wall/membrane/envelope biogenesis	-0.298933	0.231242	0.998143
IPC1262_RS24020	PA14_20070	PA3403	153039_04998		Function unknown	-0.298768	0.345127	0.998143
IPC1262_RS22960	PA14_22720	PA3207	153039_05575		Function unknown	-0.298365	0.264266	NA
IPC1262_RS05090	PA14_47330	PA1307	153039_01385		General function prediction only	-0.2978	0.386037	0.998143
IPC1262_RS21415	PA14_34790	PA2307	153039_01050		Inorganic ion transport and metabolism	-0.297777	0.379216	0.998143
IPC1262_RS17645						-0.29759	0.202738	0.998143
IPC1262_RS00805	PA14_17670	PA3604	153039_01864	erdR	Transcription	-0.296295	0.385757	0.998143
IPC1262_RS29565	PA14_61170	PA4622	153039_03366		General function prediction only	-0.296025	0.280604	0.998143
IPC1262_RS03935		PA4194			Amino acid transport and metabolism	-0.295975	0.332734	0.998143
IPC1262_RS00770	PA14_17740	PA3597	153039_01857		Amino acid transport and metabolism	-0.295743	0.138832	0.998143
IPC1262_RS26630	PA14_38660	PA1999	153039_02912	dhcA	Lipid transport and metabolism	-0.295708	0.394841	0.998143
IPC1262_RS24505	PA14_71680	PA5431	153039_04766		Amino acid transport and metabolism	-0.295696	0.216419	0.998143
IPC1262_RS10180						-0.295685	0.137111	0.998143
IPC1262_RS05630	PA14_48780	PA1200	153039_01497		General function prediction only	-0.295314	0.320828	0.998143
IPC1262_RS11090	PA14_28040	PA2789	153039_05482		Function unknown	-0.295283	0.357082	0.998143
IPC1262_RS28375	PA14_54480	PA0759	153039_03450		General function prediction only	-0.295254	0.378945	0.998143
IPC1262_RS04165						-0.294847	0.358601	0.998143
IPC1262_RS23090	PA14_22370	PA3233	153039_05607		Signal transduction mechanisms	-0.294778	0.395917	0.998143
IPC1262_RS06825	PA14_51290	PA1008	153039_01735	bcp	Posttranslational modification, protein turnover, chaperones	-0.294626	0.284295	0.998143
IPC1262_RS10230	PA14_65940	PA4986	153039_00337		Energy production and conversion	-0.294039	0.124549	0.998143
IPC1262_RS11790	PA14_26340	PA2916	153039_00749		Amino acid transport and metabolism	-0.293866	0.351369	NA
IPC1262_RS08410	PA14_70230	PA5319	153039_05295	radC	Replication, recombination and repair	-0.293831	0.347987	0.998143
IPC1262_RS09735	PA14_67100	PA5079	153039_00243		Translation, ribosomal structure and biogenesis	-0.293566	0.389115	NA
IPC1262_RS24390	PA14_71410	PA5410	153039_04745	gbcA	Inorganic ion transport and metabolism	-0.293357	0.277006	0.998143
IPC1262_RS06310						-0.2932	0.303078	0.998143
IPC1262_RS03795	PA14_09980	PA4167	153039_04346		General function prediction only	-0.293098	0.265376	0.998143
IPC1262_RS12600						-0.293085	0.157225	0.998143
IPC1262_RS09770	PA14_67010	PA5072	153039_00250		Signal transduction mechanisms	-0.292778	0.347571	0.998143
IPC1262_RS19900						-0.292497	0.392181	0.998143
IPC1262_RS07365						-0.292039	0.38082	0.998143
IPC1262_RS27975	PA14_55490	PA0681	153039_03382		Cell motility	-0.291801	0.366123	NA
IPC1262_RS05590	PA14_48680	PA1208	153039_01489		Inorganic ion transport and metabolism	-0.291679	0.246935	0.998143
IPC1262_RS21615	PA14_35240	PA2268	153039_02643		General function prediction only	-0.291627	0.34467	0.998143
IPC1262_RS08925	PA14_68970	PA5222	153039_00048		Secondary metabolites biosynthesis, transport and catabolism	-0.291505	0.257812	0.998143
IPC1262_RS21065	PA14_33920	PA2376	153039_01116		Transcription	-0.29119	0.373384	NA
IPC1262_RS30030	PA14_39110	PA1965	153039_02947		Function unknown	-0.291005	0.400805	0.998143
IPC1262_RS12010	PA14_25800	PA2957	153039_00796		Transcription	-0.290967	0.356158	0.998143
IPC1262_RS17650	PA14_41950	PA1748	153039_02457		Lipid transport and metabolism	-0.289483	0.335867	NA
IPC1262_RS04715	PA14_46400	PA1380	153039_01319		Transcription	-0.289477	0.238442	0.998143
IPC1262_RS11250						-0.289354	0.380068	NA
IPC1262_RS25845	PA14_36740	PA2151	153039_02764		Carbohydrate transport and metabolism	-0.289103	0.320327	0.998143
IPC1262_RS30585	PA14_32970	PA2447	153039_01187		Transcription	-0.289029	0.405541	0.998143
IPC1262_RS02815	PA14_12350	PA3980	153039_05396		Translation, ribosomal structure and biogenesis	-0.288967	0.266133	0.998143
IPC1262_RS04785		PA1366			Cell cycle control, cell division, chromosome partitioning	-0.2886	0.280686	0.998143
IPC1262_RS00570	PA14_18250	PA3562	153039_01820	fruI	Carbohydrate transport and metabolism	-0.288529	0.174962	0.998143
IPC1262_RS18830	PA14_44690	PA1526	153039_02220		Transcription	-0.28843	0.388446	0.998143
IPC1262_RS26000	PA14_37100	PA2124	153039_02795		Amino acid transport and metabolism	-0.288261	0.31524	0.998143
IPC1262_RS05185	PA14_47540	PA1288	153039_01404		Lipid transport and metabolism	-0.28737	0.13539	0.998143
IPC1262_RS29020						-0.287186	0.354959	NA
IPC1262_RS05745						-0.287123	0.103776	0.998143
IPC1262_RS28135		PA0712	153039_03415		Function unknown	-0.287051	0.379403	NA
IPC1262_RS27680	PA14_56170	PA4323	153039_03050		General function prediction only	-0.28672	0.258592	0.998143
IPC1262_RS26185	PA14_37570	PA2083	153039_02830		Inorganic ion transport and metabolism	-0.286693	0.392959	0.998143
IPC1262_RS20480	PA14_29270	PA2695	153039_03727		Function unknown	-0.286629	0.321361	0.998143
IPC1262_RS00040	PA14_19600	PA3440.1	153039_04959			-0.286241	0.393548	0.998143
IPC1262_RS29630	PA14_61330	PA4635	153039_05682		Function unknown	-0.285699	0.213553	0.998143
IPC1262_RS12985	PA14_23510	PA3138	153039_00990	uvrB	Replication, recombination and repair	-0.285288	0.168039	0.998143
IPC1262_RS18425	PA14_43790	PA1601	153039_02301		Energy production and conversion	-0.285034	0.20768	0.998143
IPC1262_RS25380	PA14_00240	PA0022	153039_05713		Translation, ribosomal structure and biogenesis	-0.284739	0.207388	NA
IPC1262_RS20190	PA14_30010	PA2638	153039_03797	nuoB	Energy production and conversion	-0.284093	0.369684	NA
IPC1262_RS27735	PA14_56050	PA4313	153039_03039		Function unknown	-0.283896	0.383649	0.998143
IPC1262_RS26325	PA14_37870	PA2059	153039_02853		General function prediction only	-0.283768	0.409456	0.998143
IPC1262_RS08610	PA14_69710	PA5280	153039_05333	sss	Replication, recombination and repair	-0.283613	0.309993	NA
IPC1262_RS28590	PA14_53890	PA0800			Function unknown	-0.283487	0.361604	0.998143
IPC1262_RS20820						-0.28335	0.412954	0.998143
IPC1262_RS27885	PA14_55670	PA4284	153039_03010	recB	Replication, recombination and repair	-0.283287	0.162334	0.998143
IPC1262_RS08900	PA14_69030	PA5227	153039_00043		Function unknown	-0.282853	0.407031	0.998143
IPC1262_RS01825	PA14_14990	PA3795	153039_02062		Energy production and conversion	-0.282717	0.267147	0.998143
IPC1262_RS23460	PA14_21370	PA3299	153039_05108	fadD1	Lipid transport and metabolism	-0.28269	0.273078	0.998143
IPC1262_RS01720	PA14_15250	PA3775	153039_02041		General function prediction only	-0.281903	0.319822	0.998143
IPC1262_RS28165						-0.281861	0.360581	NA
IPC1262_RS04775	PA14_46630	PA1367	153039_01329		General function prediction only	-0.281612	0.380939	NA
IPC1262_RS02990	PA14_11900	PA4016	153039_05430		General function prediction only	-0.281596	0.259965	0.998143
IPC1262_RS16965	PA14_40300	PA1870	153039_02592		Function unknown	-0.281035	0.372099	NA
IPC1262_RS08085	PA14_52900	PA0879	153039_03583		Lipid transport and metabolism	-0.280223	0.219032	0.998143
IPC1262_RS29625	PA14_61320	PA4634	153039_05683		Function unknown	-0.280104	0.311819	NA
IPC1262_RS19660						-0.280095	0.348847	0.998143
IPC1262_RS30325	PA14_39870	PA1906	153039_03006		General function prediction only	-0.279894	0.402155	0.998143
IPC1262_RS02280	PA14_13720	PA3880	153039_02148		Function unknown	-0.279508	0.392624	NA
IPC1262_RS25585	PA14_36280	PA2198	153039_02724		Function unknown	-0.279383	0.398196	0.998143
IPC1262_RS24840	PA14_72500	PA5494	153039_04831		Function unknown	-0.279346	0.366031	0.998143
IPC1262_RS17575	PA14_41790	PA1761	153039_02470		Function unknown	-0.278845	0.347341	NA
IPC1262_RS09095	PA14_68550	PA5189	153039_00081		Transcription	-0.278743	0.292954	0.998143
IPC1262_RS02535	PA14_13070	PA3926	153039_02200		Carbohydrate transport and metabolism	-0.278567	0.329859	0.998143
IPC1262_RS09490	PA14_67700	PA5126			Function unknown	-0.278479	0.422743	0.998143
IPC1262_RS28035	PA14_55360	PA0693	153039_03395	exbB2	Intracellular trafficking, secretion, and vesicular transport	-0.278353	0.32926	0.998143
IPC1262_RS29470	PA14_60950	PA4606	153039_03349		Signal transduction mechanisms	-0.278352	0.147473	0.998143
IPC1262_RS20950						-0.278184	0.350781	0.998143
IPC1262_RS03395	PA14_10910	PA4096	153039_04412		Carbohydrate transport and metabolism	-0.277777	0.408848	0.998143
IPC1262_RS02085	PA14_14360	PA3839	153039_02108		Inorganic ion transport and metabolism	-0.27754	0.356898	0.998143
IPC1262_RS26785	PA14_58375	PA4498	153039_03233		Amino acid transport and metabolism	-0.276994	0.286106	0.998143
IPC1262_RS23000	PA14_22640	PA3215	153039_05583		Transcription	-0.276798	0.365826	0.998143
IPC1262_RS08080	PA14_52890	PA0880	153039_03584		Amino acid transport and metabolism	-0.275995	0.421979	0.998143
IPC1262_RS12210	PA14_25340	PA2995	153039_00837	nqrE	Energy production and conversion	-0.275683	0.250291	0.998143
IPC1262_RS08450	PA14_70120	PA5311	153039_05302		Amino acid transport and metabolism	-0.274993	0.374474	0.998143
IPC1262_RS25545	PA14_36180	PA2206	153039_02716		Transcription	-0.274181	0.412344	0.998143
IPC1262_RS23710	PA14_20780	PA3346	153039_05056		Signal transduction mechanisms	-0.273635	0.417231	0.998143
IPC1262_RS01430	PA14_16190	PA3728	153039_01989		Signal transduction mechanisms	-0.273598	0.107618	0.998143
IPC1262_RS09080	PA14_68580	PA5192	153039_00078	pckA	Energy production and conversion	-0.273441	0.429867	0.998143
IPC1262_RS10480	PA14_65230	PA4938	153039_00387	purA	Nucleotide transport and metabolism	-0.27275	0.253685	NA
IPC1262_RS17150	PA14_40780	PA1837	153039_02555		Function unknown	-0.272519	0.425762	NA
IPC1262_RS10460	PA14_65280	PA4942	153039_00383	hflK	Posttranslational modification, protein turnover, chaperones	-0.272329	0.430489	0.998143
IPC1262_RS08435	PA14_70170	PA5314	153039_05299		General function prediction only	-0.271802	0.319555	0.998143
IPC1262_RS04140	PA14_45100	PA1494	153039_01218		Function unknown	-0.271741	0.294485	0.998143
IPC1262_RS02350	PA14_13560	PA3892	153039_02161		Defense mechanisms	-0.271659	0.317255	0.998143
IPC1262_RS01660						-0.271376	0.253011	0.998143
IPC1262_RS21285		PA2333			Inorganic ion transport and metabolism	-0.271248	0.233324	0.998143
IPC1262_RS25870	PA14_36810	PA2147	153039_02769	katE	General function prediction only	-0.270749	0.381106	0.998143
IPC1262_RS28695						-0.270655	0.399341	0.998143
IPC1262_RS08910	PA14_69010	PA5225	153039_00045		Function unknown	-0.270582	0.370525	0.998143
IPC1262_RS12425	PA14_24820	PA3036	153039_00879		General function prediction only	-0.270444	0.419266	0.998143
IPC1262_RS08250	PA14_70630	PA5350	153039_05263	rubA2	Energy production and conversion	-0.270178	0.436817	0.998143
IPC1262_RS01445	PA14_16150	PA3731	153039_01992		Transcription	-0.26994	0.426028	NA
IPC1262_RS07300						-0.269798	0.437546	0.998143
IPC1262_RS03635	PA14_10360	PA4141	153039_04371		Function unknown	-0.269697	0.364263	NA
IPC1262_RS11225	PA14_27730	PA2815	153039_05455		Lipid transport and metabolism	-0.269525	0.181945	0.998143
IPC1262_RS05065	PA14_47270	PA1312			Transcription	-0.269415	0.408533	0.998143
IPC1262_RS30440	PA14_33290	PA2423			Transcription	-0.269313	0.320405	0.998143
IPC1262_RS04425	PA14_45880	PA1437	153039_01275		Signal transduction mechanisms	-0.269223	0.435628	0.998143
IPC1262_RS01740	PA14_15200	PA3779	153039_02045		Carbohydrate transport and metabolism	-0.269102	0.241046	0.998143
IPC1262_RS04940	PA14_46990	PA1335	153039_01361		Signal transduction mechanisms	-0.269058	0.370543	0.998143
IPC1262_RS18590						-0.268737	0.430978	NA
IPC1262_RS17360	PA14_41280	PA1797	153039_02513		Defense mechanisms	-0.268381	0.254066	0.998143
IPC1262_RS30260	PA14_39730	PA1917	153039_02994		General function prediction only	-0.26834	0.410186	0.998143
IPC1262_RS10670	PA14_64780	PA4902	153039_00425		Transcription	-0.268175	0.380754	0.998143
IPC1262_RS04240	PA14_45380	PA1475	153039_01238	ccmA	Posttranslational modification, protein turnover, chaperones	-0.26808	0.281993	NA
IPC1262_RS20690						-0.267423	0.416001	0.998143
IPC1262_RS20075	PA14_30280	PA2616	153039_03819	trxB1	Posttranslational modification, protein turnover, chaperones	-0.267285	0.363918	0.998143
IPC1262_RS19110	PA14_32310	PA2501	153039_03934		Function unknown	-0.267111	0.441082	0.998143
IPC1262_RS02530	PA14_13090	PA3925	153039_02199		Lipid transport and metabolism	-0.267015	0.363507	0.998143
IPC1262_RS04670		PA1389			Cell wall/membrane/envelope biogenesis	-0.266926	0.326241	0.998143
IPC1262_RS07675	PA14_51930	PA0953	153039_03664		Posttranslational modification, protein turnover, chaperones	-0.266743	0.422443	0.998143
IPC1262_RS26455	PA14_38220	PA2033	153039_02877		Inorganic ion transport and metabolism	-0.266173	0.349072	0.998143
IPC1262_RS06730	PA14_51170	PA1017	153039_01724	pauA	Energy production and conversion	-0.266012	0.2387	0.998143
IPC1262_RS24265	PA14_71120	PA5385	153039_04720	cdhB	General function prediction only	-0.265633	0.398434	0.998143
IPC1262_RS04980	PA14_47080	PA1328	153039_01368		Transcription	-0.265369	0.398696	0.998143
IPC1262_RS05805						-0.265337	0.173161	NA
IPC1262_RS29670						-0.265071	0.392854	0.998143
IPC1262_RS10850						-0.265071	0.444014	0.998143
IPC1262_RS27835	PA14_55790	PA4294	153039_03020		Function unknown	-0.264561	0.397655	NA
IPC1262_RS00030	PA14_19620	PA3439	153039_04961	folX	Coenzyme transport and metabolism	-0.264219	0.303687	NA
IPC1262_RS06005	PA14_49560	PA1148	153039_01552	toxA	Function unknown	-0.264127	0.210475	0.998143
IPC1262_RS17760	PA14_42220	PA1727	153039_02435	mucR	Signal transduction mechanisms	-0.264045	0.269658	0.998143
IPC1262_RS05310	PA14_47880	PA1264	153039_01430		Transcription	-0.263815	0.430747	NA
IPC1262_RS02880	PA14_12150	PA3994	153039_05408		Lipid transport and metabolism	-0.26379	0.325215	0.998143
IPC1262_RS00150	PA14_19350	PA3461	153039_04938		Carbohydrate transport and metabolism	-0.263705	0.322424	0.998143
IPC1262_RS30160	PA14_39460	PA1940	153039_02972		Inorganic ion transport and metabolism	-0.263316	0.414742	0.998143
IPC1262_RS22605		PA4737	153039_00601		Function unknown	-0.263106	0.417612	0.998143
IPC1262_RS09060	PA14_68630	PA5195	153039_00075		Translation, ribosomal structure and biogenesis	-0.262485	0.392366	NA
IPC1262_RS22355	PA14_63220	PA4782	153039_00552		Function unknown	-0.262103	0.360417	NA
IPC1262_RS26230	PA14_37660	PA2076	153039_02837		Transcription	-0.261896	0.438918	0.998143
IPC1262_RS11085	PA14_28050	PA2788	153039_05483		Cell motility	-0.261848	0.411388	0.998143
IPC1262_RS18270	PA14_43405	PA1632	153039_02332	kdpF	Function unknown	-0.261811	0.288761	NA
IPC1262_RS21685	PA14_64690	PA4895	153039_00432		Inorganic ion transport and metabolism	-0.261787	0.401366	0.998143
IPC1262_RS20975	PA14_33720	PA2394	153039_01134	pvdN	Amino acid transport and metabolism	-0.261676	0.402912	0.998143
IPC1262_RS03580	PA14_10540	PA4131			Energy production and conversion	-0.261604	0.33775	0.998143
IPC1262_RS00515	PA14_18380	PA3551	153039_01809	algA	Carbohydrate transport and metabolism	-0.260636	0.303992	0.998143
IPC1262_RS08520	PA14_69925	PA5297	153039_05316	poxB	Amino acid transport and metabolism	-0.260542	0.268734	0.998143
IPC1262_RS11820	PA14_26260	PA2922	153039_00755		General function prediction only	-0.260382	0.447345	NA
IPC1262_RS05865	PA14_49280	PA1171	153039_01527		Cell wall/membrane/envelope biogenesis	-0.260347	0.254078	0.998143
IPC1262_RS31110						-0.260252	0.258541	0.998143
IPC1262_RS00110	PA14_19430	PA3454	153039_04945		Lipid transport and metabolism	-0.259842	0.359364	0.998143
IPC1262_RS08800	PA14_69270	PA5246	153039_00021		Secondary metabolites biosynthesis, transport and catabolism	-0.259261	0.425768	NA
IPC1262_RS00945	PA14_17370	PA3631	153039_01892		General function prediction only	-0.258658	0.377689	0.998143
IPC1262_RS12100	PA14_25580	PA2975	153039_00815	rluC	Translation, ribosomal structure and biogenesis	-0.258458	0.457055	0.998143
IPC1262_RS30135	PA14_39360	PA1945	153039_02967		Signal transduction mechanisms	-0.257934	0.352732	0.998143
IPC1262_RS17425	PA14_41440	PA1789	153039_02499		Signal transduction mechanisms	-0.257736	0.457885	0.998143
IPC1262_RS30890	PA14_35540	PA2246	153039_02666	bkdR	Transcription	-0.257722	0.402811	0.998143
IPC1262_RS03640	PA14_10350	PA4142	153039_04370		Cell wall/membrane/envelope biogenesis	-0.257477	0.401772	0.998143
IPC1262_RS26210	PA14_37630	PA2079	153039_02834		Amino acid transport and metabolism	-0.256571	0.330702	0.998143
IPC1262_RS27385	PA14_56950	PA4381	153039_03109		Signal transduction mechanisms	-0.256165	0.454484	0.998143
IPC1262_RS06140						-0.255899	0.446501	NA
IPC1262_RS29910	PA14_61980	PA4685	153039_05771		Function unknown	-0.255669	0.398809	0.998143
IPC1262_RS02340	PA14_13590	PA3890	153039_02159		Amino acid transport and metabolism	-0.255222	0.452171	0.998143
IPC1262_RS21140	PA14_34110	PA2362	153039_01101		Function unknown	-0.255016	0.462994	0.998143
IPC1262_RS11045	PA14_28130	PA2780	153039_05491		Transcription	-0.254904	0.448951	0.998143
IPC1262_RS01680						-0.254743	0.463309	0.998143
IPC1262_RS02255	PA14_13780	PA3875	153039_02143	narG	Energy production and conversion	-0.25454	0.147626	0.998143
IPC1262_RS10435	PA14_65370	PA4947	153039_00378	amiB	Cell wall/membrane/envelope biogenesis	-0.254059	0.414714	0.998143
IPC1262_RS25335	PA14_00140	PA0013	153039_05722		Function unknown	-0.252886	0.408358	0.998143
IPC1262_RS09460	PA14_67780	PA5132	153039_00189		General function prediction only	-0.25274	0.391664	0.998143
IPC1262_RS21800	PA14_64440	PA4872	153039_00455		Carbohydrate transport and metabolism	-0.252672	0.336037	0.998143
IPC1262_RS21770	PA14_64500	PA4878	153039_00449		Function unknown	-0.25254	0.271504	0.998143
IPC1262_RS05340	PA14_47930	PA1259	153039_01435		Function unknown	-0.252429	0.390944	0.998143
IPC1262_RS01715	PA14_15260	PA3774	153039_02040		Chromatin structure and dynamics	-0.251944	0.256651	0.998143
IPC1262_RS24125	PA14_19810	PA3422	153039_04977		Function unknown	-0.25192	0.171908	0.998143
IPC1262_RS27770	PA14_55960	PA4307	153039_03033	pctC	Signal transduction mechanisms	-0.251871	0.346177	0.998143
IPC1262_RS18850	PA14_44760	PA1522	153039_02216		Posttranslational modification, protein turnover, chaperones	-0.251799	0.449387	0.998143
IPC1262_RS05935	PA14_49440	PA1157	153039_01542		Signal transduction mechanisms	-0.25146	0.404597	0.998143
IPC1262_RS26805	PA14_58320	PA4494	153039_03229	roxS	Signal transduction mechanisms	-0.251397	0.423501	0.998143
IPC1262_RS25375	PA14_00230	PA0021	153039_05714		Replication, recombination and repair	-0.251246	0.459919	0.998143
IPC1262_RS11195	PA14_27810	PA2809	153039_05461	copR	Signal transduction mechanisms	-0.251206	0.456992	0.998143
IPC1262_RS20645						-0.250627	0.298607	0.998143
IPC1262_RS24455	PA14_71580	PA5423	153039_04758		Function unknown	-0.250548	0.368754	0.998143
IPC1262_RS20400	PA14_29470	PA2679	153039_03753		Coenzyme transport and metabolism	-0.250467	0.427766	0.998143
IPC1262_RS21460	PA14_34900	PA2298	153039_01041		Energy production and conversion	-0.250165	0.279742	0.998143
IPC1262_RS22410	PA14_63100	PA4772	153039_00563		Energy production and conversion	-0.249786	0.387777	0.998143
IPC1262_RS21765	PA14_64510	PA4879	153039_00448		Cell wall/membrane/envelope biogenesis	-0.249686	0.328553	0.998143
IPC1262_RS12880	PA14_23750	PA3121	153039_00968	leuC	Amino acid transport and metabolism	-0.249482	0.418628	0.998143
IPC1262_RS22470	PA14_62970	PA4761	153039_00574	dnaK	Posttranslational modification, protein turnover, chaperones	-0.249421	0.461413	0.998143
IPC1262_RS22600	PA14_62680	PA4738	153039_00600		Function unknown	-0.249201	0.467459	0.998143
IPC1262_RS12305	PA14_25080	PA3014	153039_00856	faoA	Lipid transport and metabolism	-0.248785	0.397321	0.998143
IPC1262_RS12945						-0.248719	0.464042	NA
IPC1262_RS25015	PA14_72930	PA5528	153039_04865		Function unknown	-0.248686	0.424392	0.998143
IPC1262_RS04735						-0.248514	0.425478	0.998143
IPC1262_RS29115	PA14_58900	PA4541	153039_03278		Intracellular trafficking, secretion, and vesicular transport	-0.248157	0.158734	0.998143
IPC1262_RS06290						-0.247879	0.364293	0.998143
IPC1262_RS06285						-0.247737	0.475351	0.998143
IPC1262_RS03955	PA14_09660	PA4198	153039_04315		Secondary metabolites biosynthesis, transport and catabolism	-0.247712	0.326137	0.998143
IPC1262_RS11390	PA14_27410	PA2837	153039_00666		Cell wall/membrane/envelope biogenesis	-0.247108	0.231263	0.998143
IPC1262_RS12710						-0.246608	0.468903	0.998143
IPC1262_RS26675	PA14_38770	PA1990	153039_02921	pqqH	Amino acid transport and metabolism	-0.2465	0.431813	0.998143
IPC1262_RS21075	PA14_33940	PA2374	153039_01114		Function unknown	-0.2459	0.467456	0.998143
IPC1262_RS26140	PA14_37440	PA2092	153039_02821		Carbohydrate transport and metabolism	-0.24578	0.460646	0.998143
IPC1262_RS18165	PA14_43160	PA1651	153039_02352		Secondary metabolites biosynthesis, transport and catabolism	-0.245426	0.478725	0.998143
IPC1262_RS24900	PA14_72650	PA5506	153039_04843		Transcription	-0.245391	0.272543	0.998143
IPC1262_RS03720	PA14_10180	PA4158	153039_04354	fepC	Coenzyme transport and metabolism	-0.245245	0.459271	0.998143
IPC1262_RS01145	PA14_16880	PA3671	153039_01933		General function prediction only	-0.244959	0.441629	0.998143
IPC1262_RS19485	PA14_31310	PA2568	153039_03862		Function unknown	-0.244786	0.377864	0.998143
IPC1262_RS22450	PA14_63020	PA4764	153039_00571	fur	Inorganic ion transport and metabolism	-0.244587	0.45225	NA
IPC1262_RS12800	PA14_23970	PA3105	153039_00952	xcpQ	Intracellular trafficking, secretion, and vesicular transport	-0.244506	0.368582	0.998143
IPC1262_RS12290	PA14_25110	PA3011	153039_00853	topA	Replication, recombination and repair	-0.244065	0.482143	0.998143
IPC1262_RS27050	PA14_57740	PA4445	153039_03178		Function unknown	-0.244039	0.430132	0.998143
IPC1262_RS19710						-0.244039	0.380032	0.998143
IPC1262_RS00660						-0.243603	0.451098	NA
IPC1262_RS27340	PA14_57050	PA4389	153039_03119	speA	Secondary metabolites biosynthesis, transport and catabolism	-0.243318	0.368127	0.998143
IPC1262_RS08390	PA14_70280	PA5323	153039_05291	argB	Amino acid transport and metabolism	-0.243205	0.428092	0.998143
IPC1262_RS20870	PA14_29020	PA2717	153039_03705	cpo	Lipid transport and metabolism	-0.243171	0.407321	0.998143
IPC1262_RS17535	PA14_41680	PA1769	153039_02478		Function unknown	-0.243049	0.429663	0.998143
IPC1262_RS03930		PA4193			Amino acid transport and metabolism	-0.243008	0.440422	0.998143
IPC1262_RS23625	PA14_20980	PA3330	153039_05072		Lipid transport and metabolism	-0.242763	0.463269	0.998143
IPC1262_RS02455	PA14_13300	PA3912	153039_02183		Posttranslational modification, protein turnover, chaperones	-0.242326	0.40946	0.998143
IPC1262_RS26340	PA14_37910	PA2056	153039_02856		Transcription	-0.242127	0.471302	0.998143
IPC1262_RS06150	PA14_49890	PA1120	153039_01580	tpbB	Signal transduction mechanisms	-0.241984	0.291168	0.998143
IPC1262_RS21585	PA14_35160	PA2274	153039_02637		Function unknown	-0.241975	0.481584	0.998143
IPC1262_RS00500	PA14_18450	PA3548	153039_01806	algI	Cell wall/membrane/envelope biogenesis	-0.241705	0.188461	0.998143
IPC1262_RS20810						-0.241172	0.339637	NA
IPC1262_RS02020	PA14_14500	PA3828	153039_02096		General function prediction only	-0.240815	0.197858	NA
IPC1262_RS08670	PA14_69580	PA5269	153039_05345		Function unknown	-0.240693	0.479091	0.998143
IPC1262_RS09315						-0.240651	0.38058	0.998143
IPC1262_RS27160	PA14_57480	PA4423	153039_03156		General function prediction only	-0.240553	0.348803	0.998143
IPC1262_RS24400	PA14_71430	PA5412	153039_04747		Function unknown	-0.240338	0.22512	0.998143
IPC1262_RS28255						-0.240086	0.48955	0.998143
IPC1262_RS12545	PA14_24560	PA3058	153039_00901	pelG	Function unknown	-0.240048	0.344421	0.998143
IPC1262_RS00665	PA14_18020	PA3578	153039_01838		General function prediction only	-0.239739	0.484203	0.998143
IPC1262_RS06780						-0.239215	0.443279	NA
IPC1262_RS01730	PA14_15230	PA3777	153039_02043	xseA	Replication, recombination and repair	-0.239159	0.407097	0.998143
IPC1262_RS11630	PA14_26770	PA2884	153039_00714		General function prediction only	-0.239146	0.478737	0.998143
IPC1262_RS25730	PA14_36500	PA2172	153039_02744		Carbohydrate transport and metabolism	-0.238754	0.412068	0.998143
IPC1262_RS27100		PA4435	153039_03168		Lipid transport and metabolism	-0.238642	0.297687	0.998143
IPC1262_RS10960	PA14_28310	PA2767	153039_05507		Lipid transport and metabolism	-0.238552	0.398294	0.998143
IPC1262_RS00530	PA14_18350	PA3554	153039_01812	arnA	Cell wall/membrane/envelope biogenesis	-0.238428	0.331573	0.998143
IPC1262_RS09235	PA14_68190	PA5162	153039_00110	rmlD	Cell wall/membrane/envelope biogenesis	-0.238397	0.265086	NA
IPC1262_RS11525						-0.237783	0.394647	0.998143
IPC1262_RS07600	PA14_51770	PA0968	153039_03679		General function prediction only	-0.237659	0.399214	0.998143
IPC1262_RS26470	PA14_38270	PA2030	153039_02880		Function unknown	-0.237381	0.494486	0.998143
IPC1262_RS06645	PA14_50980	PA1032	153039_01706	quiP	General function prediction only	-0.237002	0.230972	0.998143
IPC1262_RS12200	PA14_25360	PA2993	153039_00835		Coenzyme transport and metabolism	-0.236982	0.465594	0.998143
IPC1262_RS22495	PA14_62910	PA4756	153039_00580	carB	Amino acid transport and metabolism	-0.236941	0.316059	NA
IPC1262_RS03315	PA14_11120	PA4080	153039_04431		Transcription	-0.236578	0.472981	0.998143
IPC1262_RS25515	PA14_36100	PA2212	153039_02710		Coenzyme transport and metabolism	-0.236438	0.464628	0.998143
IPC1262_RS26430	PA14_38140	PA2040	153039_02872		Amino acid transport and metabolism	-0.236376	0.454846	0.998143
IPC1262_RS08240	PA14_70650	PA5352	153039_05261		General function prediction only	-0.236346	0.443964	0.998143
IPC1262_RS27480	PA14_56730	PA4362	153039_03090		Function unknown	-0.23622	0.347888	0.998143
IPC1262_RS06485	PA14_50640	PA1063	153039_01674		Function unknown	-0.236166	0.49145	0.998143
IPC1262_RS05640	PA14_48800	PA1198	153039_01499		Cell wall/membrane/envelope biogenesis	-0.23613	0.391545	0.998143
IPC1262_RS04445	PA14_45930	PA1433	153039_01279		Signal transduction mechanisms	-0.236049	0.273149	0.998143
IPC1262_RS24620	PA14_71970	PA5452	153039_04789	wbpW	Cell wall/membrane/envelope biogenesis	-0.235888	0.291248	0.998143
IPC1262_RS23040	PA14_22490	PA3223	153039_05597	azoR3	Lipid transport and metabolism	-0.235757	0.492562	0.998143
IPC1262_RS30720						-0.235626	0.375477	0.998143
IPC1262_RS17860	PA14_42430	PA1710	153039_02418	exsC	Function unknown	-0.235607	0.497682	0.998143
IPC1262_RS00480	PA14_18500	PA3545	153039_01803	algG	Inorganic ion transport and metabolism	-0.235582	0.294283	0.998143
IPC1262_RS23590	PA14_21060	PA3323	153039_05079		Amino acid transport and metabolism	-0.235463	0.372548	0.998143
IPC1262_RS18825	PA14_44680	PA1527	153039_02221		Cell cycle control, cell division, chromosome partitioning	-0.235419	0.318431	0.998143
IPC1262_RS28865	PA14_53220	PA0854	153039_03557	fumC2	Energy production and conversion	-0.234959	0.498385	0.998143
IPC1262_RS24760	PA14_72320	PA5478	153039_04815		General function prediction only	-0.234873	0.464679	0.998143
IPC1262_RS28410	PA14_54400	PA0765	153039_03457	mucC	Signal transduction mechanisms	-0.234853	0.304924	NA
IPC1262_RS09355						-0.234782	0.321885	0.998143
IPC1262_RS30900	PA14_35520	PA2248	153039_02663	bkdA2	Energy production and conversion	-0.234641	0.421693	0.998143
IPC1262_RS05305	PA14_47870	PA1265	153039_01429		General function prediction only	-0.233964	0.482593	0.998143
IPC1262_RS11115	PA14_28000	PA2793	153039_05477		Function unknown	-0.233887	0.323555	0.998143
IPC1262_RS00455	PA14_18580	PA3540	153039_01798	algD	Cell wall/membrane/envelope biogenesis	-0.233834	0.194621	0.998143
IPC1262_RS11145	PA14_27930	PA2799	153039_05471		Function unknown	-0.233694	0.499807	0.998143
IPC1262_RS17960	PA14_42660	PA1690	153039_02398	pscU	Intracellular trafficking, secretion, and vesicular transport	-0.233554	0.398013	0.998143
IPC1262_RS21630	PA14_35290	PA2265	153039_02646		Amino acid transport and metabolism	-0.233448	0.331924	0.998143
IPC1262_RS29970	PA14_38950	PA1977	153039_02935		Carbohydrate transport and metabolism	-0.233426	0.489196	0.998143
IPC1262_RS04155	PA14_45130	PA1491	153039_01221		Amino acid transport and metabolism	-0.233331	0.348918	0.998143
IPC1262_RS09505	PA14_67650	PA5123	153039_00200		Function unknown	-0.233044	0.312955	0.998143
IPC1262_RS04190	PA14_45250	PA1484	153039_01228		Transcription	-0.232864	0.412486	0.998143
IPC1262_RS26375						-0.232422	0.399771	0.998143
IPC1262_RS17565	PA14_41760	PA1763	153039_02472		Function unknown	-0.232382	0.308617	0.998143
IPC1262_RS02640	PA14_12810	PA3947	153039_05361	rocR	Signal transduction mechanisms	-0.232092	0.422397	0.998143
IPC1262_RS23200						-0.231857	0.313727	0.998143
IPC1262_RS17230	PA14_40980	PA1821	153039_02539		Lipid transport and metabolism	-0.231386	0.321385	0.998143
IPC1262_RS28780	PA14_53430	PA0837	153039_03540	slyD	Posttranslational modification, protein turnover, chaperones	-0.231296	0.484927	NA
IPC1262_RS01260	PA14_16610	PA3694	153039_01956		Function unknown	-0.231209	0.502462	0.998143
IPC1262_RS26645	PA14_38700	PA1996	153039_02915	ppiC1	Posttranslational modification, protein turnover, chaperones	-0.231061	0.387338	NA
IPC1262_RS19935						-0.230506	0.479609	NA
IPC1262_RS28420	PA14_54370	PA0767	153039_03459	lepA	Cell wall/membrane/envelope biogenesis	-0.230255	0.501482	0.998143
IPC1262_RS12890	PA14_23720	PA3123	153039_00970		Translation, ribosomal structure and biogenesis	-0.230146	0.480799	NA
IPC1262_RS00345	PA14_18810	PA3519	153039_01777		Function unknown	-0.230112	0.343044	0.998143
IPC1262_RS10880						-0.230081	0.498071	NA
IPC1262_RS30810						-0.22984	0.372568	NA
IPC1262_RS11465	PA14_27200	PA2852	153039_00681		Function unknown	-0.229758	0.325576	0.998143
IPC1262_RS09390						-0.229682	0.407285	NA
IPC1262_RS18030	PA14_42820	PA1677	153039_02384		Secondary metabolites biosynthesis, transport and catabolism	-0.22965	0.49429	NA
IPC1262_RS23455	PA14_21380	PA3298			Function unknown	-0.229447	0.393363	NA
IPC1262_RS05320	PA14_47890	PA1263	153039_01431		Transcription	-0.22907	0.506394	0.998143
IPC1262_RS27175	PA14_57460	PA4421			Function unknown	-0.229025	0.509777	0.998143
IPC1262_RS22140	PA14_63530	PA4807	153039_00526	selB	Translation, ribosomal structure and biogenesis	-0.228975	0.503335	NA
IPC1262_RS23840						-0.228951	0.454886	NA
IPC1262_RS09655	PA14_67270	PA5094	153039_00229		Amino acid transport and metabolism	-0.228803	0.50394	NA
IPC1262_RS00620	PA14_18110	PA3571	153039_01830	mmsR	Function unknown	-0.228688	0.313134	0.998143
IPC1262_RS30075	PA14_39210	PA1957	153039_02955		Coenzyme transport and metabolism	-0.228653	0.493392	NA
IPC1262_RS06355						-0.228521	0.393949	0.998143
IPC1262_RS02710	PA14_12640	PA3960	153039_05374		Function unknown	-0.228321	0.511213	0.998143
IPC1262_RS18585	PA14_44180	PA1570	153039_02267		Transcription	-0.227555	0.44902	0.998143
IPC1262_RS26520	PA14_38380	PA2020	153039_02890		Transcription	-0.227436	0.508702	0.998143
IPC1262_RS07445						-0.227153	0.304525	0.998143
IPC1262_RS04040						-0.227006	0.302837	0.998143
IPC1262_RS21815	PA14_64400	PA4869			Function unknown	-0.226975	0.426273	0.998143
IPC1262_RS01490	PA14_16030	PA3739	153039_02001		Inorganic ion transport and metabolism	-0.226924	0.378169	0.998143
IPC1262_RS24355	PA14_71330	PA5403	153039_04738		Transcription	-0.226853	0.428499	NA
IPC1262_RS29570	PA14_61180	PA4623	153039_03367		Function unknown	-0.226179	0.514633	0.998143
IPC1262_RS21260	PA14_34420	PA2338	153039_01077		Carbohydrate transport and metabolism	-0.226136	0.496617	0.998143
IPC1262_RS12560	PA14_24510	PA3061	153039_00904	pelD	Signal transduction mechanisms	-0.225744	0.426268	0.998143
IPC1262_RS17415	PA14_41420	PA1791	153039_02501		Posttranslational modification, protein turnover, chaperones	-0.225012	0.463592	0.998143
IPC1262_RS25660		PA2183			Function unknown	-0.224841	0.400473	NA
IPC1262_RS27315	PA14_57110	PA4394	153039_03124		Cell wall/membrane/envelope biogenesis	-0.223966	0.499833	0.998143
IPC1262_RS03710	PA14_10200	PA4156	153039_04356		Inorganic ion transport and metabolism	-0.223845	0.260176	0.998143
IPC1262_RS03445		PA4105			Function unknown	-0.223806	0.517104	0.998143
IPC1262_RS24510	PA14_71690	PA5432	153039_04767		General function prediction only	-0.22352	0.450469	0.998143
IPC1262_RS08480	PA14_70050	PA5305	153039_05308		Function unknown	-0.22346	0.487988	NA
IPC1262_RS03130	PA14_11550	PA4044	153039_04468	dxs	Coenzyme transport and metabolism	-0.223326	0.299771	NA
IPC1262_RS19075	PA14_32390	PA2494	153039_03941	mexF	Defense mechanisms	-0.222983	0.328801	0.998143
IPC1262_RS18240	PA14_43320	PA1638	153039_02338		Amino acid transport and metabolism	-0.222912	0.495056	0.998143
IPC1262_RS08170	PA14_70810	PA5366	153039_05247	pstB	Inorganic ion transport and metabolism	-0.222856	0.450269	NA
IPC1262_RS17585	PA14_41800	PA1760	153039_02469		Transcription	-0.222665	0.414031	0.998143
IPC1262_RS26575	PA14_38500	PA2010	153039_02901		Transcription	-0.222289	0.520806	0.998143
IPC1262_RS11735	PA14_26500	PA2905	153039_00735	cobH	Coenzyme transport and metabolism	-0.222035	0.504527	0.998143
IPC1262_RS04480	PA14_46010	PA1425	153039_01286		General function prediction only	-0.22184	0.446057	0.998143
IPC1262_RS27635						-0.221655	0.312292	0.998143
IPC1262_RS01565	PA14_15870	PA3753	153039_02015		General function prediction only	-0.221581	0.455959	0.998143
IPC1262_RS10825	PA14_28590	PA2748	153039_05535		Translation, ribosomal structure and biogenesis	-0.221575	0.434501	0.998143
IPC1262_RS24430	PA14_71500	PA5418	153039_04753	soxA	General function prediction only	-0.221458	0.211334	0.998143
IPC1262_RS06765						-0.221245	0.514155	NA
IPC1262_RS06245	PA14_50100	PA1104	153039_01598	fliI	Cell motility	-0.221109	0.410237	0.998143
IPC1262_RS13195						-0.221048	0.474324	NA
IPC1262_RS04115	PA14_45030	PA1499	153039_01213		Carbohydrate transport and metabolism	-0.220817	0.522165	0.998143
IPC1262_RS00410	PA14_18670	PA3531	153039_01789	bfrB	Inorganic ion transport and metabolism	-0.220764	0.500301	0.998143
IPC1262_RS01475	PA14_16070	PA3736	153039_01998	hom	Transcription	-0.220589	0.525569	0.998143
IPC1262_RS24540						-0.220582	0.382973	NA
IPC1262_RS28835	PA14_53300	PA0848	153039_03551		Posttranslational modification, protein turnover, chaperones	-0.220405	0.525481	0.998143
IPC1262_RS31015	PA14_08780	PA4269	153039_05796	rpoC	Transcription	-0.219708	0.526911	0.998143
IPC1262_RS05345	PA14_47940	PA1258	153039_01436		Amino acid transport and metabolism	-0.219698	0.514529	0.998143
IPC1262_RS02785		PA3974	153039_05390	ladS	Signal transduction mechanisms	-0.219692	0.221871	0.998143
IPC1262_RS09370	PA14_68000	PA5148	153039_00171		Energy production and conversion	-0.219065	0.51705	0.998143
IPC1262_RS18160	PA14_43150	PA1652	153039_02353		Function unknown	-0.219057	0.52188	0.998143
IPC1262_RS24305	PA14_71210	PA5393	153039_04728		Inorganic ion transport and metabolism	-0.218587	0.344495	0.998143
IPC1262_RS21170	PA14_34190	PA2356	153039_01095	msuD	Energy production and conversion	-0.218308	0.523378	0.998143
IPC1262_RS11095	PA14_28030	PA2790			Function unknown	-0.218225	0.528196	0.998143
IPC1262_RS06970						-0.218189	0.530137	0.998143
IPC1262_RS09725	PA14_67120	PA5081	153039_00241		Nucleotide transport and metabolism	-0.218115	0.482892	0.998143
IPC1262_RS11470						-0.217721	0.512949	NA
IPC1262_RS28670	PA14_53720	PA0816	153039_03510		Transcription	-0.217713	0.416116	NA
IPC1262_RS24610	PA14_71940	PA5450	153039_04787	wzt	Carbohydrate transport and metabolism	-0.217337	0.476453	0.998143
IPC1262_RS08875	PA14_69070	PA5231	153039_00037		Defense mechanisms	-0.217262	0.465214	0.998143
IPC1262_RS11000	PA14_28220	PA2773	153039_05499		Function unknown	-0.21723	0.527127	0.998143
IPC1262_RS04755	PA14_46480	PA1374	153039_01326		Transcription	-0.216434	0.531947	0.998143
IPC1262_RS04550	PA14_46180	PA1412	153039_01300		Carbohydrate transport and metabolism	-0.2164	0.505318	0.998143
IPC1262_RS06360						-0.216341	0.303123	0.998143
IPC1262_RS26035						-0.215984	0.452388	NA
IPC1262_RS19205	PA14_32080	PA2518	153039_03917	xylX	General function prediction only	-0.215822	0.426412	0.998143
IPC1262_RS24425	PA14_71490	PA5417	153039_04752	soxD	Amino acid transport and metabolism	-0.215647	0.449672	0.998143
IPC1262_RS19670						-0.215502	0.505676	0.998143
IPC1262_RS26090	PA14_37320	PA2109	153039_02811		Function unknown	-0.215492	0.535195	0.998143
IPC1262_RS29275	PA14_60470	PA4569	153039_03310	ispB	Coenzyme transport and metabolism	-0.215423	0.513576	NA
IPC1262_RS01295						-0.215415	0.531719	NA
IPC1262_RS20365	PA14_29540	PA2672	153039_03762		Cell motility	-0.215151	0.486012	0.998143
IPC1262_RS22315	PA14_63310	PA4790	153039_00544		Coenzyme transport and metabolism	-0.215101	0.438128	0.998143
IPC1262_RS25535	PA14_36150	PA2208	153039_02714		Function unknown	-0.214669	0.519381	0.998143
IPC1262_RS17515	PA14_41640	PA1772	153039_02481		Coenzyme transport and metabolism	-0.214292	0.365091	0.998143
IPC1262_RS04020	PA14_09480	PA4210	153039_04303	phzA1	General function prediction only	-0.21424	0.523943	NA
IPC1262_RS26930	PA14_58010	PA4469	153039_03204		Function unknown	-0.214226	0.522422	0.998143
IPC1262_RS12235	PA14_25270	PA3000	153039_00842	aroP1	Amino acid transport and metabolism	-0.214145	0.289497	0.998143
IPC1262_RS01450	PA14_16140	PA3732	153039_01993		Function unknown	-0.213809	0.514396	0.998143
IPC1262_RS17630	PA14_41910	PA1751	153039_02460		Posttranslational modification, protein turnover, chaperones	-0.213341	0.479236	NA
IPC1262_RS23050	PA14_22470	PA3225	153039_05599		Transcription	-0.213046	0.473483	0.998143
IPC1262_RS25650		PA2185		katN	Inorganic ion transport and metabolism	-0.212708	0.535227	0.998143
IPC1262_RS29750	PA14_61600	PA4657	153039_05658		General function prediction only	-0.211939	0.398223	0.998143
IPC1262_RS07825	PA14_52280	PA0926	153039_03635		Function unknown	-0.211847	0.53825	0.998143
IPC1262_RS10705						-0.211762	0.49692	NA
IPC1262_RS24220	PA14_71000	PA5376	153039_04711		Amino acid transport and metabolism	-0.211688	0.516107	0.998143
IPC1262_RS12175						-0.211612	0.517653	0.998143
IPC1262_RS08340	PA14_70400	PA5333	153039_05281		Function unknown	-0.211495	0.537772	NA
IPC1262_RS26710	PA14_58550	PA4512	153039_03247	lpxO1	Posttranslational modification, protein turnover, chaperones	-0.211438	0.409722	0.998143
IPC1262_RS21230	PA14_34340	PA2344	153039_01083	mtlZ	Carbohydrate transport and metabolism	-0.211426	0.538981	0.998143
IPC1262_RS25470	PA14_00480	PA0039	153039_05695		Function unknown	-0.211267	0.543232	0.998143
IPC1262_RS03065	PA14_11690	PA4031	153039_04481	ppa	Energy production and conversion	-0.210979	0.498465	NA
IPC1262_RS00560	PA14_18275	PA3560	153039_01818	fruA	Carbohydrate transport and metabolism	-0.210724	0.316076	0.998143
IPC1262_RS11725	PA14_26530	PA2903	153039_00733	cobJ	Coenzyme transport and metabolism	-0.210638	0.476241	0.998143
IPC1262_RS07735	PA14_52060	PA0943	153039_03653		Function unknown	-0.210634	0.462521	NA
IPC1262_RS04135	PA14_45090	PA1495	153039_01217		Function unknown	-0.210604	0.541169	0.998143
IPC1262_RS20610						-0.210015	0.482755	0.998143
IPC1262_RS30605						-0.209987	0.524402	0.998143
IPC1262_RS02620	PA14_12860	PA3943	153039_05357		Energy production and conversion	-0.209963	0.352294	0.998143
IPC1262_RS21980	PA14_63960	PA4837	153039_00493		Inorganic ion transport and metabolism	-0.209847	0.360909	0.998143
IPC1262_RS07080						-0.209488	0.384272	0.998143
IPC1262_RS20435	PA14_29390	PA2685	153039_03736		Function unknown	-0.209417	0.444224	0.998143
IPC1262_RS24655	PA14_72050	PA5459	153039_04796		Coenzyme transport and metabolism	-0.209323	0.406539	0.998143
IPC1262_RS17190	PA14_40880	PA1829	153039_02547		General function prediction only	-0.208954	0.407322	0.998143
IPC1262_RS28585	PA14_53900	PA0799			Transcription	-0.208588	0.42443	0.998143
IPC1262_RS20495	PA14_29240	PA2698	153039_03724		Secondary metabolites biosynthesis, transport and catabolism	-0.20831	0.312442	0.998143
IPC1262_RS17995	PA14_42730	PA1684	153039_02391		Function unknown	-0.208148	0.510127	NA
IPC1262_RS28845	PA14_53270	PA0850	153039_03553		Function unknown	-0.208138	0.517892	0.998143
IPC1262_RS05945	PA14_49470	PA1155	153039_01544	nrdB	Nucleotide transport and metabolism	-0.208121	0.344044	NA
IPC1262_RS06830	PA14_51300	PA1007	153039_01736		General function prediction only	-0.207822	0.333364	0.998143
IPC1262_RS05190	PA14_47550	PA1287	153039_01405		Posttranslational modification, protein turnover, chaperones	-0.207659	0.473216	0.998143
IPC1262_RS29515	PA14_61050	PA4614	153039_03357	mscL	Cell wall/membrane/envelope biogenesis	-0.20736	0.447618	0.998143
IPC1262_RS19025	PA14_32500	PA2484	153039_03951		Transcription	-0.207123	0.461109	0.998143
IPC1262_RS25310	PA14_00090	PA0008	153039_05727	glyS	Translation, ribosomal structure and biogenesis	-0.207	0.377924	NA
IPC1262_RS18415	PA14_43770	PA1603	153039_02303		Transcription	-0.206935	0.548589	0.998143
IPC1262_RS12820	PA14_23900	PA3109	153039_00956		General function prediction only	-0.206879	0.538665	0.998143
IPC1262_RS09005	PA14_68770	PA5206	153039_00064	argE	Amino acid transport and metabolism	-0.206867	0.518681	0.998143
IPC1262_RS01125	PA14_16930	PA3667	153039_01929		Amino acid transport and metabolism	-0.206813	0.414842	0.998143
IPC1262_RS02165	PA14_14150	PA3854	153039_02124		Replication, recombination and repair	-0.206275	0.548863	0.998143
IPC1262_RS07290						-0.20615	0.449026	0.998143
IPC1262_RS23925	PA14_20300	PA3384	153039_05017	phnC	Inorganic ion transport and metabolism	-0.205778	0.534437	NA
IPC1262_RS19615	PA14_30620	PA2588	153039_03838		Transcription	-0.205379	0.480052	0.998143
IPC1262_RS19720						-0.204535	0.533417	0.998143
IPC1262_RS09510	PA14_67640	PA5122	153039_00201		Function unknown	-0.204392	0.441504	0.998143
IPC1262_RS09570	PA14_67500	PA5111	153039_00212	gloA3	Amino acid transport and metabolism	-0.204271	0.447899	0.998143
IPC1262_RS21160	PA14_34170	PA2358			Function unknown	-0.203726	0.556784	0.998143
IPC1262_RS22440	PA14_63040	PA4766	153039_00569		Function unknown	-0.20347	0.397873	0.998143
IPC1262_RS05120	PA14_47390	PA1301	153039_01391		Signal transduction mechanisms	-0.203466	0.539831	NA
IPC1262_RS01000	PA14_17230	PA3642	153039_01903	rnhB	Replication, recombination and repair	-0.203193	0.35365	NA
IPC1262_RS12380	PA14_24910	PA3028		moeA2	Coenzyme transport and metabolism	-0.203135	0.516391	0.998143
IPC1262_RS06330						-0.203028	0.462351	0.998143
IPC1262_RS12385	PA14_24900	PA3029	153039_00871	moaB2	Coenzyme transport and metabolism	-0.202562	0.508674	0.998143
IPC1262_RS25100	PA14_73120	PA5545	153039_04882		General function prediction only	-0.202453	0.325748	0.998143
IPC1262_RS03325	PA14_11100	PA4082	153039_04429	cupB5	Intracellular trafficking, secretion, and vesicular transport	-0.202389	0.264931	0.998143
IPC1262_RS03505	PA14_10710	PA4116	153039_04396	bphO	Inorganic ion transport and metabolism	-0.202283	0.552711	NA
IPC1262_RS00640	PA14_18070	PA3574.1	153039_01834			-0.202044	0.529747	NA
IPC1262_RS24145	PA14_19740	PA3426	153039_04973		Lipid transport and metabolism	-0.202021	0.559385	0.998143
IPC1262_RS20140	PA14_30110	PA2629	153039_03806	purB	Nucleotide transport and metabolism	-0.201585	0.53671	NA
IPC1262_RS12480	PA14_24700	PA3046	153039_00889		Function unknown	-0.20155	0.557451	0.998143
IPC1262_RS19610	PA14_30630	PA2587	153039_03839	pqsH	Coenzyme transport and metabolism	-0.201408	0.351639	0.998143
IPC1262_RS12715	PA14_24180	PA3091	153039_00935		Function unknown	-0.201333	0.45318	0.998143
IPC1262_RS28725	PA14_53560	PA0827	153039_03529		Function unknown	-0.201234	0.431248	0.998143
IPC1262_RS17525	PA14_41670	PA1770	153039_02479	ppsA	Carbohydrate transport and metabolism	-0.200987	0.345633	0.998143
IPC1262_RS26195	PA14_37590	PA2081	153039_02832	kynB	General function prediction only	-0.200952	0.52365	0.998143
IPC1262_RS24860	PA14_72550	PA5498	153039_04835		Inorganic ion transport and metabolism	-0.200627	0.546339	0.998143
IPC1262_RS08260						-0.200425	0.559281	0.998143
IPC1262_RS21005	PA14_33780	PA2388	153039_01128	fpvR	Signal transduction mechanisms	-0.200363	0.465505	0.998143
IPC1262_RS19770	PA14_30450	PA2601			Transcription	-0.200312	0.562323	0.998143
IPC1262_RS27395	PA14_56930	PA4379	153039_03107		Secondary metabolites biosynthesis, transport and catabolism	-0.199817	0.460389	0.998143
IPC1262_RS22030	PA14_63830	PA4827	153039_00503		Secondary metabolites biosynthesis, transport and catabolism	-0.199374	0.549784	0.998143
IPC1262_RS28155						-0.198026	0.568611	0.998143
IPC1262_RS02420	PA14_13380	PA3905	153039_02176		Function unknown	-0.197997	0.565691	0.998143
IPC1262_RS23350	PA14_21610	PA3280	153039_05746	oprO	Inorganic ion transport and metabolism	-0.197966	0.286	0.998143
IPC1262_RS11695	PA14_26590	PA2897	153039_00727		Amino acid transport and metabolism	-0.197773	0.37031	0.998143
IPC1262_RS26605	PA14_38580	PA2004	153039_02907		Function unknown	-0.197616	0.542346	0.998143
IPC1262_RS20160	PA14_30070	PA2633	153039_03802		Intracellular trafficking, secretion, and vesicular transport	-0.197595	0.546377	0.998143
IPC1262_RS26905	PA14_58070	PA4474	153039_03209		General function prediction only	-0.197268	0.359453	0.998143
IPC1262_RS06275	PA14_50200	PA1098	153039_01604	fleS	Signal transduction mechanisms	-0.196898	0.489748	0.998143
IPC1262_RS02820	PA14_12330	PA3981	153039_05397		Signal transduction mechanisms	-0.196799	0.569384	0.998143
IPC1262_RS05600	PA14_48710	PA1206	153039_01491		Function unknown	-0.196195	0.529712	0.998143
IPC1262_RS06610	PA14_50900	PA1039	153039_01699		Function unknown	-0.196131	0.551805	0.998143
IPC1262_RS23210	PA14_21880	PA3257	153039_05631	prc	Cell wall/membrane/envelope biogenesis	-0.19595	0.287835	0.998143
IPC1262_RS07645	PA14_51860	PA0959			Carbohydrate transport and metabolism	-0.195673	0.48837	0.998143
IPC1262_RS29405	PA14_60790	PA4594	153039_03336		Defense mechanisms	-0.195635	0.557729	NA
IPC1262_RS22780	PA14_62250	PA4703	153039_00640		Function unknown	-0.195424	0.52593	0.998143
IPC1262_RS22675	PA14_62510	PA4724	153039_00617		Translation, ribosomal structure and biogenesis	-0.195369	0.51698	0.998143
IPC1262_RS07340						-0.195291	0.469642	0.998143
IPC1262_RS01935	PA14_14690	PA3817	153039_02084		Translation, ribosomal structure and biogenesis	-0.195155	0.564917	0.998143
IPC1262_RS07240						-0.194685	0.421636	0.998143
IPC1262_RS02210	PA14_14020	PA3862	153039_02132	dauB	Amino acid transport and metabolism	-0.194153	0.502135	0.998143
IPC1262_RS19560						-0.193346	0.378452	NA
IPC1262_RS06375	PA14_50410	PA1084	153039_01618	flgI	Cell motility	-0.193019	0.5715	0.998143
IPC1262_RS17815	PA14_42350	PA1716	153039_02424	pscC	Intracellular trafficking, secretion, and vesicular transport	-0.192867	0.387804	0.998143
IPC1262_RS18375	PA14_43670	PA1611	153039_02311		Transcription	-0.192708	0.425699	0.998143
IPC1262_RS11595	PA14_26880	PA2877	153039_00707		Transcription	-0.192692	0.497812	0.998143
IPC1262_RS30430	PA14_33380	PA2421	153039_01160		Energy production and conversion	-0.192506	0.504546	0.998143
IPC1262_RS09025	PA14_68720	PA5202	153039_00068		Secondary metabolites biosynthesis, transport and catabolism	-0.192415	0.529459	0.998143
IPC1262_RS08225	PA14_70690	PA5355	153039_05258	glcD	Energy production and conversion	-0.192112	0.394775	0.998143
IPC1262_RS07325						-0.191594	0.580669	0.998143
IPC1262_RS02135	PA14_14230	PA3848	153039_02118		General function prediction only	-0.191486	0.420935	0.998143
IPC1262_RS25595	PA14_36300	PA2196	153039_02726		Transcription	-0.190141	0.57516	NA
IPC1262_RS06070	PA14_49710	PA1135	153039_01565		General function prediction only	-0.189803	0.467673	0.998143
IPC1262_RS18055	PA14_42870	PA1672	153039_02379		General function prediction only	-0.189459	0.537436	0.998143
IPC1262_RS24800	PA14_72410	PA5486	153039_04822		Intracellular trafficking, secretion, and vesicular transport	-0.189336	0.563807	0.998143
IPC1262_RS06850	PA14_51340	PA1003	153039_01740	mvfR	Transcription	-0.189046	0.291602	0.998143
IPC1262_RS08855	PA14_69130	PA5235	153039_00033	glpT	Carbohydrate transport and metabolism	-0.188791	0.416345	0.998143
IPC1262_RS10375						-0.188693	0.393114	0.998143
IPC1262_RS09020	PA14_68730	PA5203	153039_00067	gshA	Coenzyme transport and metabolism	-0.188502	0.576506	NA
IPC1262_RS28645	PA14_53780	PA0811	153039_03505		Carbohydrate transport and metabolism	-0.18837	0.514931	0.998143
IPC1262_RS12930	PA14_23620	PA3131	153039_00979		Carbohydrate transport and metabolism	-0.188312	0.540501	0.998143
IPC1262_RS06370	PA14_50380	PA1085	153039_01617	flgJ	Cell wall/membrane/envelope biogenesis	-0.188216	0.467307	0.998143
IPC1262_RS08755	PA14_69380	PA5254	153039_00012		Posttranslational modification, protein turnover, chaperones	-0.188171	0.519257	0.998143
IPC1262_RS17970	PA14_42680	PA1688	153039_02396		Carbohydrate transport and metabolism	-0.18808	0.584801	0.998143
IPC1262_RS20675						-0.187983	0.576714	NA
IPC1262_RS24560						-0.187955	0.420407	0.998143
IPC1262_RS27400	PA14_56920	PA4378	153039_03106	inaA	Signal transduction mechanisms	-0.187931	0.571744	0.998143
IPC1262_RS18880	PA14_44830	PA1517	153039_02211		Carbohydrate transport and metabolism	-0.187795	0.587855	0.998143
IPC1262_RS11810	PA14_26280	PA2920	153039_00753		Signal transduction mechanisms	-0.18753	0.333995	0.998143
IPC1262_RS29260	PA14_60445	PA4566	153039_03307	obg	General function prediction only	-0.187187	0.398732	NA
IPC1262_RS19855						-0.187086	0.549279	0.998143
IPC1262_RS05080	PA14_47310	PA1309	153039_01383		Transcription	-0.186996	0.572824	NA
IPC1262_RS25810	PA14_36660	PA2158	153039_02757		Amino acid transport and metabolism	-0.18699	0.590175	0.998143
IPC1262_RS02380	PA14_13490	PA3897	153039_02167		Amino acid transport and metabolism	-0.186709	0.538829	0.998143
IPC1262_RS04200	PA14_45280	PA1483	153039_01230	cycH	Posttranslational modification, protein turnover, chaperones	-0.186348	0.499525	NA
IPC1262_RS20615						-0.185983	0.356915	NA
IPC1262_RS10040						-0.185876	0.592753	0.998143
IPC1262_RS05010	PA14_47140	PA1322	153039_01375		Inorganic ion transport and metabolism	-0.185766	0.424802	0.998143
IPC1262_RS04700		PA1383			Function unknown	-0.185283	0.307713	0.998143
IPC1262_RS30590	PA14_32950	PA2448	153039_01188		General function prediction only	-0.184724	0.520233	0.998143
IPC1262_RS09530						-0.184605	0.595215	0.998143
IPC1262_RS22240						-0.184571	0.577163	NA
IPC1262_RS30795						-0.184244	0.569201	0.998143
IPC1262_RS29340						-0.183981	0.46436	NA
IPC1262_RS29830	PA14_61790	PA4672	153039_05642		Translation, ribosomal structure and biogenesis	-0.183753	0.536933	NA
IPC1262_RS18895	PA14_44860	PA1514	153039_02208		Nucleotide transport and metabolism	-0.183661	0.593951	0.998143
IPC1262_RS20065	PA14_30310	PA2614	153039_03821	lolA	Cell wall/membrane/envelope biogenesis	-0.183532	0.543664	NA
IPC1262_RS26960	PA14_57950	PA4463	153039_03198		Translation, ribosomal structure and biogenesis	-0.183466	0.586278	0.998143
IPC1262_RS08695						-0.183456	0.524763	0.998143
IPC1262_RS01545	PA14_15920	PA3749	153039_02011		General function prediction only	-0.183259	0.385455	0.998143
IPC1262_RS24640	PA14_72020	PA5456	153039_04793		Cell wall/membrane/envelope biogenesis	-0.183217	0.443716	0.998143
IPC1262_RS25820	PA14_36680	PA2156	153039_02759		General function prediction only	-0.183131	0.58971	NA
IPC1262_RS06670	PA14_51050	PA1027	153039_01712		Energy production and conversion	-0.183043	0.360083	0.998143
IPC1262_RS00940	PA14_17380	PA3630	153039_01891	gfnR	Transcription	-0.182905	0.50693	0.998143
IPC1262_RS05075	PA14_47300	PA1310	153039_01382	phnW	Amino acid transport and metabolism	-0.1829	0.531173	0.998143
IPC1262_RS02140	PA14_14220	PA3849	153039_02119		General function prediction only	-0.182658	0.524419	0.998143
IPC1262_RS10155	PA14_66110	PA5000	153039_00323	wapR	Cell wall/membrane/envelope biogenesis	-0.18246	0.590463	0.998143
IPC1262_RS21865						-0.181923	0.565981	0.998143
IPC1262_RS17520	PA14_41650	PA1771	153039_02480	estX	General function prediction only	-0.181284	0.471415	0.998143
IPC1262_RS18260	PA14_43380	PA1634	153039_02334	kdpB	Inorganic ion transport and metabolism	-0.181208	0.579303	0.998143
IPC1262_RS20660						-0.181082	0.487489	NA
IPC1262_RS21830	PA14_64360	PA4866	153039_00463		Cell wall/membrane/envelope biogenesis	-0.180645	0.551911	0.998143
IPC1262_RS03800	PA14_09970	PA4168	153039_04345	fpvB	Inorganic ion transport and metabolism	-0.180621	0.284156	0.998143
IPC1262_RS28225	PA14_54820	PA0731	153039_03420		Function unknown	-0.180451	0.5101	0.998143
IPC1262_RS23295	PA14_21710	PA3270	153039_05756		Translation, ribosomal structure and biogenesis	-0.180382	0.568894	0.998143
IPC1262_RS11325	PA14_27550	PA2824			Signal transduction mechanisms	-0.179915	0.453831	0.998143
IPC1262_RS28315	PA14_54620	PA0747	153039_03438		Energy production and conversion	-0.179898	0.597002	0.998143
IPC1262_RS02175	PA14_14130	PA3856	153039_02126		General function prediction only	-0.179834	0.603284	0.998143
IPC1262_RS02540	PA14_13060	PA3927	153039_02201		Function unknown	-0.179664	0.573938	0.998143
IPC1262_RS05930	PA14_49420	PA1158			Signal transduction mechanisms	-0.179464	0.513898	0.998143
IPC1262_RS19845						-0.179378	0.594858	NA
IPC1262_RS10350	PA14_65590	PA4963	153039_00362		Function unknown	-0.178988	0.570345	0.998143
IPC1262_RS11405	PA14_27370	PA2840	153039_00669		Replication, recombination and repair	-0.178985	0.556936	0.998143
IPC1262_RS18840	PA14_44710	PA1524	153039_02218	xdhA	Nucleotide transport and metabolism	-0.178984	0.501039	0.998143
IPC1262_RS21255	PA14_34410	PA2339	153039_01078		Carbohydrate transport and metabolism	-0.178383	0.593648	NA
IPC1262_RS00935	PA14_17400	PA3629	153039_01890	adhC	Energy production and conversion	-0.177996	0.484957	0.998143
IPC1262_RS05715						-0.1778	0.603028	NA
IPC1262_RS00230	PA14_19130	PA3476	153039_04923	rhlI	Secondary metabolites biosynthesis, transport and catabolism	-0.177743	0.517631	0.998143
IPC1262_RS23630	PA14_20970	PA3331	153039_05071		Secondary metabolites biosynthesis, transport and catabolism	-0.177649	0.490518	0.998143
IPC1262_RS01035	PA14_17140	PA3649	153039_01910		Cell wall/membrane/envelope biogenesis	-0.177644	0.450389	0.998143
IPC1262_RS27625	PA14_56340	PA4334	153039_03061		Inorganic ion transport and metabolism	-0.177407	0.510133	0.998143
IPC1262_RS09750	PA14_67050	PA5076	153039_00246		Amino acid transport and metabolism	-0.177318	0.440305	0.998143
IPC1262_RS27525	PA14_56620	PA4354	153039_03081		Transcription	-0.177003	0.610366	0.998143
IPC1262_RS20750						-0.176728	0.610884	0.998143
IPC1262_RS06980						-0.176708	0.611128	0.998143
IPC1262_RS08405	PA14_70240	PA5320	153039_05294	coaC	Coenzyme transport and metabolism	-0.176547	0.609953	0.998143
IPC1262_RS08365	PA14_70340	PA5328	153039_05286		Energy production and conversion	-0.176342	0.611728	0.998143
IPC1262_RS24065	PA14_19970	PA3411	153039_04989		Function unknown	-0.175876	0.559082	NA
IPC1262_RS27825	PA14_55810	PA4296	153039_03022	pprB	Transcription	-0.17571	0.430836	0.998143
IPC1262_RS03610	PA14_10440	PA4137	153039_04375		Function unknown	-0.175708	0.377916	0.998143
IPC1262_RS26935	PA14_58000	PA4468	153039_03203	sodM	Inorganic ion transport and metabolism	-0.17556	0.540686	0.998143
IPC1262_RS00685	PA14_17960	PA3582	153039_01842	glpK	Energy production and conversion	-0.175338	0.531198	0.998143
IPC1262_RS13015						-0.174914	0.58322	0.998143
IPC1262_RS22920	PA14_22830	PA3199	153039_05567		Translation, ribosomal structure and biogenesis	-0.174657	0.610063	0.998143
IPC1262_RS18725	PA14_44470	PA1546	153039_02242	hemN	Coenzyme transport and metabolism	-0.174541	0.338816	0.998143
IPC1262_RS22180	PA14_48910	PA0726			General function prediction only	-0.174087	0.468039	0.998143
IPC1262_RS03400	PA14_10900	PA4097	153039_04411		Amino acid transport and metabolism	-0.174078	0.609959	0.998143
IPC1262_RS30290	PA14_39800	PA1912	153039_02999	femI	Transcription	-0.173814	0.605734	NA
IPC1262_RS06790						-0.173723	0.601831	0.998143
IPC1262_RS21030	PA14_33840	PA2383	153039_01123		Transcription	-0.173035	0.530803	NA
IPC1262_RS29690	PA14_61460	PA4645	153039_05670		Nucleotide transport and metabolism	-0.172844	0.596035	0.998143
IPC1262_RS17265	PA14_41070	PA1814	153039_02532		Function unknown	-0.172536	0.536967	0.998143
IPC1262_RS21545	PA14_35060	PA2282	153039_02629		Function unknown	-0.172403	0.587861	0.998143
IPC1262_RS22085	PA14_63680	PA4817			General function prediction only	-0.172394	0.612597	0.998143
IPC1262_RS23335	PA14_21630	PA3278	153039_05748		Function unknown	-0.172393	0.617317	0.998143
IPC1262_RS08350	PA14_70370	PA5331	153039_05283	pyrE	Nucleotide transport and metabolism	-0.172149	0.387798	NA
IPC1262_RS00245	PA14_19100	PA3479	153039_04920	rhlA	Lipid transport and metabolism	-0.172108	0.561588	0.998143
IPC1262_RS07510						-0.171924	0.451342	NA
IPC1262_RS09485	PA14_67710	PA5127	153039_00194		Translation, ribosomal structure and biogenesis	-0.171881	0.618639	0.998143
IPC1262_RS17125	PA14_40710	PA1840			Function unknown	-0.171788	0.620035	0.998143
IPC1262_RS24015	PA14_20080	PA3402	153039_04999		Cell wall/membrane/envelope biogenesis	-0.171341	0.543505	0.998143
IPC1262_RS28525	PA14_54080	PA0788	153039_03480		Cell wall/membrane/envelope biogenesis	-0.171281	0.382631	0.998143
IPC1262_RS28855	PA14_53250	PA0852	153039_03555	cbpD	Function unknown	-0.171014	0.41893	0.998143
IPC1262_RS11555	PA14_26980	PA2869	153039_00699		Function unknown	-0.170542	0.52283	0.998143
IPC1262_RS29135	PA14_60190	PA4542	153039_03282	clpB	Posttranslational modification, protein turnover, chaperones	-0.170295	0.47201	0.998143
IPC1262_RS20235	PA14_29880	PA2647	153039_03788	nuoL	Inorganic ion transport and metabolism	-0.170003	0.606817	NA
IPC1262_RS17700	PA14_42060	PA1738	153039_02447		Transcription	-0.169775	0.605311	0.998143
IPC1262_RS02645	PA14_12780	PA3948	153039_05362	rocA1	Transcription	-0.169317	0.608822	0.998143
IPC1262_RS20590						-0.168738	0.547525	0.998143
IPC1262_RS28440	PA14_54320	PA0771	153039_03463	era	General function prediction only	-0.16867	0.421698	NA
IPC1262_RS27780	PA14_55930	PA4305	153039_03031	rcpC	Intracellular trafficking, secretion, and vesicular transport	-0.168658	0.430579	0.998143
IPC1262_RS23395	PA14_21520	PA3288	153039_05736		Secondary metabolites biosynthesis, transport and catabolism	-0.168544	0.627286	0.998143
IPC1262_RS22950	PA14_22740	PA3205	153039_05573		Inorganic ion transport and metabolism	-0.168523	0.53641	NA
IPC1262_RS27620	PA14_56360	PA4335	153039_03062		General function prediction only	-0.168521	0.627699	0.998143
IPC1262_RS11210	PA14_27770	PA2812	153039_05458		Defense mechanisms	-0.168331	0.618526	0.998143
IPC1262_RS01060	PA14_17080	PA3654	153039_01915	pyrH	Nucleotide transport and metabolism	-0.168147	0.382513	NA
IPC1262_RS20460	PA14_29320	PA2691	153039_03731		Energy production and conversion	-0.168141	0.57182	0.998143
IPC1262_RS30285	PA14_39790	PA1913	153039_02998		Function unknown	-0.16762	0.607442	0.998143
IPC1262_RS02865	PA14_12180	PA3990	153039_05406		Function unknown	-0.167431	0.582795	NA
IPC1262_RS05440	PA14_48240	PA1238	153039_01459		Cell wall/membrane/envelope biogenesis	-0.167125	0.613101	0.998143
IPC1262_RS03655	PA14_10320	PA4145	153039_04367		Transcription	-0.166904	0.556697	0.998143
IPC1262_RS11255						-0.16687	0.628634	0.998143
IPC1262_RS22425	PA14_63070	PA4769	153039_00566		Transcription	-0.166831	0.465413	0.998143
IPC1262_RS06490	PA14_50650	PA1062	153039_01675		Transcription	-0.16653	0.589045	0.998143
IPC1262_RS26310	PA14_37830	PA2062	153039_02850		Amino acid transport and metabolism	-0.16648	0.631847	0.998143
IPC1262_RS08785	PA14_69310	PA5249	153039_00018		Amino acid transport and metabolism	-0.166229	0.539065	0.998143
IPC1262_RS02045	PA14_14450	PA3833	153039_02101		Function unknown	-0.166018	0.465138	NA
IPC1262_RS29775	PA14_61660	PA4662	153039_05653	murI	Cell wall/membrane/envelope biogenesis	-0.166018	0.465138	NA
IPC1262_RS12570	PA14_24490	PA3063	153039_00906	pelB	General function prediction only	-0.165932	0.490755	0.998143
IPC1262_RS17110	PA14_40670	PA1843	153039_02563	metH	Amino acid transport and metabolism	-0.16565	0.50509	0.998143
IPC1262_RS24325	PA14_71250	PA5397	153039_04732		Function unknown	-0.165361	0.499286	0.998143
IPC1262_RS23440	PA14_21410	PA3296	153039_05111	phoA	Inorganic ion transport and metabolism	-0.164708	0.532034	0.998143
IPC1262_RS27110	PA14_57590	PA4433	153039_03166	rplM	Translation, ribosomal structure and biogenesis	-0.164697	0.358294	NA
IPC1262_RS28490	PA14_54180	PA0781	153039_03473		Inorganic ion transport and metabolism	-0.164497	0.380896	0.998143
IPC1262_RS02445	PA14_13330	PA3910	153039_02181	eddA	Inorganic ion transport and metabolism	-0.16448	0.593883	0.998143
IPC1262_RS08210	PA14_70730	PA5358	153039_05255	ubiA	Coenzyme transport and metabolism	-0.164362	0.632345	0.998143
IPC1262_RS09680	PA14_67220	PA5089	153039_00234		Lipid transport and metabolism	-0.163855	0.43759	0.998143
IPC1262_RS16870						-0.163604	0.63532	0.998143
IPC1262_RS05255	PA14_47750	PA1274	153039_01418		Energy production and conversion	-0.163471	0.536433	NA
IPC1262_RS29700	PA14_61480	PA4647	153039_05668	uraA	Nucleotide transport and metabolism	-0.163435	0.573323	0.998143
IPC1262_RS02190	PA14_14080	PA3859	153039_02129		General function prediction only	-0.163279	0.637791	0.998143
IPC1262_RS20375	PA14_29520	PA2674	153039_03760		Function unknown	-0.163022	0.601692	0.998143
IPC1262_RS03080	PA14_11660	PA4034	153039_04478	aqpZ	Carbohydrate transport and metabolism	-0.162918	0.537756	0.998143
IPC1262_RS05490	PA14_48400	PA1228	153039_01469		Function unknown	-0.162801	0.639349	0.998143
IPC1262_RS18645						-0.162646	0.627506	0.998143
IPC1262_RS28270						-0.162355	0.440261	NA
IPC1262_RS26740	PA14_58490	PA4506	153039_03241		Amino acid transport and metabolism	-0.162351	0.554371	0.998143
IPC1262_RS01965	PA14_14600	PA3823	153039_02090	tgt	Translation, ribosomal structure and biogenesis	-0.161995	0.630524	NA
IPC1262_RS02060						-0.161704	0.616671	NA
IPC1262_RS01575	PA14_15850	PA3755	153039_02017		Nucleotide transport and metabolism	-0.161667	0.52144	0.998143
IPC1262_RS01285	PA14_16550	PA3699	153039_01961		Function unknown	-0.161578	0.62393	0.998143
IPC1262_RS00870	PA14_17530	PA3617	153039_01877	recA	Replication, recombination and repair	-0.161523	0.606966	NA
IPC1262_RS23240						-0.161266	0.601374	NA
IPC1262_RS25085	PA14_73090	PA5542	153039_04879		Defense mechanisms	-0.161102	0.408119	0.998143
IPC1262_RS25755	PA14_36550	PA2167	153039_02748		Function unknown	-0.161063	0.640994	0.998143
IPC1262_RS10815	PA14_28600	PA2747	153039_05537		Function unknown	-0.160897	0.60404	0.998143
IPC1262_RS06440	PA14_50540	PA1072	153039_01630	braE	Amino acid transport and metabolism	-0.160804	0.483538	0.998143
IPC1262_RS05460	PA14_48320	PA1234	153039_01463		Function unknown	-0.160514	0.616762	NA
IPC1262_RS04570						-0.160507	0.564993	NA
IPC1262_RS11920	PA14_26010	PA2940	153039_00774		Lipid transport and metabolism	-0.160217	0.578876	0.998143
IPC1262_RS12840	PA14_23850	PA3113	153039_00960	trpF	Amino acid transport and metabolism	-0.160062	0.54346	0.998143
IPC1262_RS05085	PA14_47320	PA1308	153039_01384		Function unknown	-0.159893	0.614165	0.998143
IPC1262_RS07175						-0.159355	0.618561	0.998143
IPC1262_RS30905	PA14_35500	PA2249	153039_02662	bkdB	Energy production and conversion	-0.159326	0.642475	0.998143
IPC1262_RS22095	PA14_63650	PA4815	153039_00516		Function unknown	-0.159032	0.600742	NA
IPC1262_RS09450	PA14_67810	PA5134	153039_00187		Cell wall/membrane/envelope biogenesis	-0.158887	0.646541	0.998143
IPC1262_RS23055	PA14_22460	PA3226	153039_05600		General function prediction only	-0.15794	0.644291	NA
IPC1262_RS01405	PA14_16260	PA3723	153039_01984		Energy production and conversion	-0.15774	0.624916	0.998143
IPC1262_RS24770	PA14_72350	PA5480			Function unknown	-0.15768	0.64784	0.998143
IPC1262_RS22080	PA14_63700	PA4818	153039_00513		Cell wall/membrane/envelope biogenesis	-0.157645	0.608563	0.998143
IPC1262_RS27505	PA14_56680	PA4358	153039_03085		Inorganic ion transport and metabolism	-0.157629	0.408597	0.998143
IPC1262_RS19880						-0.157261	0.377104	0.998143
IPC1262_RS20040	PA14_30360	PA2609	153039_03826		Amino acid transport and metabolism	-0.156897	0.650958	0.998143
IPC1262_RS30870	PA14_35600	PA2242	153039_02670	pslL	Carbohydrate transport and metabolism	-0.156848	0.623678	0.998143
IPC1262_RS25780	PA14_36590	PA2163	153039_02752		Carbohydrate transport and metabolism	-0.156754	0.638595	0.998143
IPC1262_RS26065	PA14_37250	PA2114	153039_02806		General function prediction only	-0.156324	0.635299	0.998143
IPC1262_RS11075	PA14_28070	PA2786	153039_05485		Signal transduction mechanisms	-0.155901	0.63716	0.998143
IPC1262_RS23075	PA14_22410	PA3230	153039_05604		Function unknown	-0.15579	0.580684	0.998143
IPC1262_RS10830						-0.155374	0.634837	0.998143
IPC1262_RS04285	PA14_45480	PA1465	153039_01247		Function unknown	-0.155364	0.651117	NA
IPC1262_RS27550	PA14_56550	PA4349	153039_03076		Lipid transport and metabolism	-0.1553	0.654913	0.998143
IPC1262_RS17695	PA14_42050	PA1739	153039_02448		Energy production and conversion	-0.155256	0.616857	0.998143
IPC1262_RS18900	PA14_44880	PA1513	153039_02207		Function unknown	-0.155244	0.510792	0.998143
IPC1262_RS24055	PA14_20000	PA3409	153039_04991		Signal transduction mechanisms	-0.154758	0.648163	0.998143
IPC1262_RS27560	PA14_56530	PA4347	153039_03074		Defense mechanisms	-0.154601	0.502449	0.998143
IPC1262_RS08810	PA14_69250	PA5244	153039_00023		Function unknown	-0.154566	0.603504	0.998143
IPC1262_RS04345	PA14_45660	PA1453	153039_01259	flhF	Cell motility	-0.154131	0.629954	0.998143
IPC1262_RS01275	PA14_16580	PA3697	153039_01959		Function unknown	-0.153987	0.490716	0.998143
IPC1262_RS17895	PA14_42500	PA1703	153039_02411	pcrD	Intracellular trafficking, secretion, and vesicular transport	-0.153715	0.598308	0.998143
IPC1262_RS11835	PA14_26220	PA2925	153039_00758	hisM	Amino acid transport and metabolism	-0.153657	0.525403	0.998143
IPC1262_RS08395	PA14_70270	PA5322	153039_05292	algC	Signal transduction mechanisms	-0.153564	0.500192	0.998143
IPC1262_RS10025	PA14_66410	PA5023	153039_00300		Function unknown	-0.15348	0.488664	0.998143
IPC1262_RS28500	PA14_54150	PA0783	153039_03475	putP	Amino acid transport and metabolism	-0.153285	0.541395	0.998143
IPC1262_RS20465	PA14_29300	PA2692	153039_03730		Transcription	-0.153183	0.632526	NA
IPC1262_RS00825	PA14_17630	PA3608	153039_01868	potB	Amino acid transport and metabolism	-0.152778	0.539694	0.998143
IPC1262_RS08700						-0.152666	0.374547	0.998143
IPC1262_RS05335	PA14_47920	PA1260	153039_01434		Amino acid transport and metabolism	-0.152595	0.587262	0.998143
IPC1262_RS00405	PA14_18680	PA3530	153039_01788		Inorganic ion transport and metabolism	-0.15249	0.624674	0.998143
IPC1262_RS23615	PA14_21010	PA3328	153039_05074		Coenzyme transport and metabolism	-0.152337	0.627102	0.998143
IPC1262_RS11310	PA14_27580	PA2821	153039_05438		Posttranslational modification, protein turnover, chaperones	-0.152336	0.536769	0.998143
IPC1262_RS11885	PA14_26090	PA2934	153039_00767	cif	General function prediction only	-0.152315	0.602131	0.998143
IPC1262_RS26920	PA14_58040	PA4471	153039_03206		Function unknown	-0.152206	0.655469	0.998143
IPC1262_RS26695	PA14_38820	PA1986	153039_02925	pqqB	General function prediction only	-0.152134	0.654506	0.998143
IPC1262_RS03775	PA14_10040	PA4163	153039_04350		Translation, ribosomal structure and biogenesis	-0.152051	0.545799	0.998143
IPC1262_RS30305	PA14_39830	PA1909	153039_03002		Function unknown	-0.151859	0.56926	0.998143
IPC1262_RS24645	PA14_72030	PA5457	153039_04794		Coenzyme transport and metabolism	-0.15153	0.649402	0.998143
IPC1262_RS28530						-0.151022	0.637383	NA
IPC1262_RS01230	PA14_16680	PA3688	153039_01950		Function unknown	-0.150912	0.607051	0.998143
IPC1262_RS06925	PA14_51510	PA0988	153039_01755		General function prediction only	-0.150903	0.663494	0.998143
IPC1262_RS25160	PA14_73190	PA5550	153039_04887	glmR	Carbohydrate transport and metabolism	-0.150893	0.604126	0.998143
IPC1262_RS19080	PA14_32380	PA2495	153039_03940	oprN	Cell wall/membrane/envelope biogenesis	-0.150874	0.663412	0.998143
IPC1262_RS10545	PA14_65060	PA4927	153039_00400		Function unknown	-0.150579	0.500386	0.998143
IPC1262_RS22765	PA14_62280	PA4706	153039_00635		Inorganic ion transport and metabolism	-0.15055	0.663053	0.998143
IPC1262_RS19225	PA14_31970	PA2522	153039_03913	czcC	Cell wall/membrane/envelope biogenesis	-0.150542	0.558971	0.998143
IPC1262_RS28830	PA14_53310	PA0847	153039_03550		Signal transduction mechanisms	-0.150476	0.460007	0.998143
IPC1262_RS02555	PA14_13030	PA3930	153039_02204	cioA	Energy production and conversion	-0.150466	0.627198	0.998143
IPC1262_RS11520	PA14_27100	PA2862	153039_00692	lipA	General function prediction only	-0.15046	0.565896	0.998143
IPC1262_RS29755	PA14_61610	PA4658	153039_05657		Function unknown	-0.150365	0.472836	0.998143
IPC1262_RS20580	PA14_29060	PA2713	153039_03709		Transcription	-0.150235	0.661748	0.998143
IPC1262_RS24700	PA14_72170	PA5468	153039_04805		Energy production and conversion	-0.150005	0.506113	0.998143
IPC1262_RS06655	PA14_51010	PA1030	153039_01709		Function unknown	-0.149809	0.656363	0.998143
IPC1262_RS23320	PA14_21660	PA3275	153039_05751		Function unknown	-0.149725	0.632242	0.998143
IPC1262_RS03020	PA14_11810	PA4022			Energy production and conversion	-0.1495	0.605505	0.998143
IPC1262_RS11675	PA14_26640	PA2893	153039_00723	atuH	Secondary metabolites biosynthesis, transport and catabolism	-0.149445	0.493179	0.998143
IPC1262_RS20745						-0.149429	0.665538	0.998143
IPC1262_RS12180						-0.148706	0.64775	NA
IPC1262_RS03235	PA14_11290	PA4065	153039_04447		Defense mechanisms	-0.148279	0.469419	0.998143
IPC1262_RS17010	PA14_40410	PA1862	153039_02583	modB	Inorganic ion transport and metabolism	-0.14826	0.665353	0.998143
IPC1262_RS05540	PA14_48560	PA1218	153039_01479		Secondary metabolites biosynthesis, transport and catabolism	-0.148093	0.666495	0.998143
IPC1262_RS12535	PA14_24580	PA3056	153039_00899		Transcription	-0.148054	0.625925	0.998143
IPC1262_RS20850						-0.148049	0.604674	NA
IPC1262_RS02150	PA14_14200	PA3851	153039_02121		Function unknown	-0.148034	0.661589	NA
IPC1262_RS23340	PA14_21620	PA3279	153039_05747	oprP	Inorganic ion transport and metabolism	-0.147685	0.451763	0.998143
IPC1262_RS17555	PA14_41740	PA1765	153039_02474		Function unknown	-0.147605	0.559885	0.998143
IPC1262_RS08370	PA14_70330	PA5327	153039_05287		Energy production and conversion	-0.147449	0.605637	0.998143
IPC1262_RS26395						-0.147049	0.569956	0.998143
IPC1262_RS11985	PA14_25860	PA2952	153039_00791	etfB	Energy production and conversion	-0.14679	0.47522	NA
IPC1262_RS20655						-0.146774	0.616622	0.998143
IPC1262_RS23670	PA14_20870	PA3339	153039_05063	plpD	Cell wall/membrane/envelope biogenesis	-0.146659	0.510671	0.998143
IPC1262_RS27030	PA14_57800	PA4449	153039_03182	hisG	Amino acid transport and metabolism	-0.1465	0.659145	0.998143
IPC1262_RS12720	PA14_24170	PA3092	153039_00936	fadH1	General function prediction only	-0.146445	0.584618	0.998143
IPC1262_RS00280	PA14_19010	PA3485	153039_04914		Function unknown	-0.146349	0.673567	0.998143
IPC1262_RS19650						-0.146124	0.585178	0.998143
IPC1262_RS07920	PA14_52500	PA0909	153039_03617		Function unknown	-0.146112	0.659499	0.998143
IPC1262_RS01690	PA14_15340	PA3769	153039_02035	guaA	Nucleotide transport and metabolism	-0.146094	0.517682	0.998143
IPC1262_RS24555	PA14_71820	PA5440	153039_04776		Posttranslational modification, protein turnover, chaperones	-0.146048	0.442473	0.998143
IPC1262_RS22860	PA14_22990	PA3189	153039_05556		Carbohydrate transport and metabolism	-0.145874	0.463588	0.998143
IPC1262_RS01950	PA14_14650	PA3820	153039_02087	secF	Intracellular trafficking, secretion, and vesicular transport	-0.145809	0.643811	NA
IPC1262_RS21010	PA14_33800	PA2387	153039_01127	fpvI	Transcription	-0.145502	0.671811	0.998143
IPC1262_RS12135	PA14_25510	PA2981	153039_00822	lpxK	Cell wall/membrane/envelope biogenesis	-0.145493	0.61324	NA
IPC1262_RS04520	PA14_46110	PA1418	153039_01294		Amino acid transport and metabolism	-0.145407	0.471446	0.998143
IPC1262_RS29915	PA14_61990	PA4686	153039_05770		Cell cycle control, cell division, chromosome partitioning	-0.145311	0.469294	0.998143
IPC1262_RS21220	PA14_34320	PA2346	153039_01085		Lipid transport and metabolism	-0.145146	0.676056	0.998143
IPC1262_RS22230						-0.145012	0.475749	NA
IPC1262_RS19195	PA14_32110	PA2516	153039_03919	xylZ	Coenzyme transport and metabolism	-0.144906	0.663554	0.998143
IPC1262_RS07655	PA14_51890	PA0957	153039_03668		Secondary metabolites biosynthesis, transport and catabolism	-0.144831	0.606446	0.998143
IPC1262_RS09815	PA14_66900	PA5063	153039_00259	ubiE	Coenzyme transport and metabolism	-0.144814	0.428515	NA
IPC1262_RS09915	PA14_66670	PA5045	153039_00277	ponA	Cell wall/membrane/envelope biogenesis	-0.144558	0.475682	0.998143
IPC1262_RS19960						-0.144543	0.598984	NA
IPC1262_RS05625	PA14_48770	PA1201	153039_01496		Transcription	-0.144438	0.558089	0.998143
IPC1262_RS28175						-0.144112	0.482466	NA
IPC1262_RS10920	PA14_28390	PA2761			Function unknown	-0.144105	0.557805	0.998143
IPC1262_RS20800						-0.144087	0.678398	0.998143
IPC1262_RS29435	PA14_60850	PA4599	153039_03342	mexC	Cell wall/membrane/envelope biogenesis	-0.143743	0.531319	0.998143
IPC1262_RS21620	PA14_35250	PA2267	153039_02644		Transcription	-0.143724	0.678928	0.998143
IPC1262_RS30165						-0.143532	0.534458	0.998143
IPC1262_RS29600	PA14_61260	PA4629	153039_05688		Function unknown	-0.143377	0.679184	0.998143
IPC1262_RS20570						-0.143363	0.664155	NA
IPC1262_RS21345	PA14_34630	PA2322	153039_01064		Carbohydrate transport and metabolism	-0.14323	0.674881	0.998143
IPC1262_RS22360	PA14_63210	PA4781	153039_00553		Transcription	-0.142996	0.668664	0.998143
IPC1262_RS07385						-0.142775	0.668245	0.998143
IPC1262_RS02030	PA14_14480	PA3830	153039_02098		Transcription	-0.142741	0.637038	0.998143
IPC1262_RS17060	PA14_40560	PA1852	153039_02572		Function unknown	-0.142737	0.679092	0.998143
IPC1262_RS03960	PA14_09630	PA4199	153039_04314		Lipid transport and metabolism	-0.142675	0.49535	0.998143
IPC1262_RS23410	PA14_21480	PA3291			Function unknown	-0.142536	0.681685	0.998143
IPC1262_RS09150	PA14_68420	PA5179	153039_00093		Transcription	-0.14241	0.674256	0.998143
IPC1262_RS30300	PA14_39820	PA1910	153039_03001	femA	Inorganic ion transport and metabolism	-0.142086	0.468629	0.998143
IPC1262_RS11400	PA14_27390	PA2839	153039_00668		Function unknown	-0.141897	0.616526	0.998143
IPC1262_RS00865	PA14_17540	PA3616	153039_01876		General function prediction only	-0.14168	0.337512	NA
IPC1262_RS03480	PA14_10780	PA4111	153039_04401		Function unknown	-0.141149	0.562584	NA
IPC1262_RS20565	PA14_29090	PA2711	153039_03711		Amino acid transport and metabolism	-0.140991	0.577684	0.998143
IPC1262_RS26565	PA14_38480	PA2012	153039_02899	liuD	Lipid transport and metabolism	-0.140629	0.685485	0.998143
IPC1262_RS03185	PA14_11410	PA4055	153039_04457	ribC	Coenzyme transport and metabolism	-0.140598	0.441888	NA
IPC1262_RS12295	PA14_25100	PA3012	153039_00854		Function unknown	-0.140594	0.586203	0.998143
IPC1262_RS07280						-0.140527	0.620588	0.998143
IPC1262_RS00990	PA14_17260	PA3640	153039_01901	dnaE	Replication, recombination and repair	-0.140476	0.670573	0.998143
IPC1262_RS27090	PA14_57640	PA4437	153039_03170		Function unknown	-0.140025	0.539133	0.998143
IPC1262_RS06235	PA14_50070	PA1106	153039_01596		Function unknown	-0.13998	0.667427	0.998143
IPC1262_RS03405	PA14_10890	PA4098	153039_04410		Lipid transport and metabolism	-0.139874	0.669326	0.998143
IPC1262_RS23365	PA14_21580	PA3283	153039_05743		Function unknown	-0.13975	0.582687	0.998143
IPC1262_RS21680	PA14_64700	PA4896	153039_00431		Transcription	-0.13965	0.679254	NA
IPC1262_RS29300	PA14_60530	PA4574	153039_03315		Function unknown	-0.139464	0.614827	0.998143
IPC1262_RS01220	PA14_16700	PA3686	153039_01948	adk	Nucleotide transport and metabolism	-0.139408	0.495626	NA
IPC1262_RS04535	PA14_46150	PA1415	153039_01297		General function prediction only	-0.139384	0.632314	0.998143
IPC1262_RS10635	PA14_64860	PA4909	153039_00418		Amino acid transport and metabolism	-0.139291	0.687574	0.998143
IPC1262_RS18925	PA14_32770	PA2464	153039_03971		Function unknown	-0.139111	0.596609	NA
IPC1262_RS11625	PA14_26780	PA2883	153039_00713		Function unknown	-0.139008	0.688349	0.998143
IPC1262_RS27065	PA14_57710	PA4442	153039_03175	cysN	Inorganic ion transport and metabolism	-0.138865	0.501763	0.998143
IPC1262_RS04890	PA14_46880	PA1345	153039_01351		Translation, ribosomal structure and biogenesis	-0.138852	0.50113	0.998143
IPC1262_RS29305	PA14_60540	PA4575	153039_03316		Function unknown	-0.138732	0.6557	0.998143
IPC1262_RS25225	PA14_73350	PA5563	153039_04900	soj	Cell cycle control, cell division, chromosome partitioning	-0.138639	0.681572	0.998143
IPC1262_RS24295	PA14_71190	PA5391	153039_04726		Function unknown	-0.138514	0.651273	0.998143
IPC1262_RS08730	PA14_69440	PA5259	153039_00007	hemD	Coenzyme transport and metabolism	-0.138325	0.689954	0.998143
IPC1262_RS07500						-0.138176	0.65981	NA
IPC1262_RS19925						-0.138145	0.464438	0.998143
IPC1262_RS22885	PA14_22930	PA3193	153039_05560	glk	Carbohydrate transport and metabolism	-0.137945	0.684661	0.998143
IPC1262_RS08055	PA14_52820	PA0885	153039_03589		Carbohydrate transport and metabolism	-0.13794	0.582002	0.998143
IPC1262_RS26835	PA14_58240	PA4488	153039_03223		Function unknown	-0.137908	0.543768	0.998143
IPC1262_RS25200	PA14_73290	PA5558	153039_04895	atpF	Energy production and conversion	-0.137869	0.690607	0.998143
IPC1262_RS04130	PA14_45070	PA1496	153039_01216		Function unknown	-0.137854	0.623579	0.998143
IPC1262_RS07750	PA14_52090	PA0940	153039_03650		Function unknown	-0.137769	0.649394	0.998143
IPC1262_RS25605	PA14_36320	PA2194	153039_02728	hcnB	Energy production and conversion	-0.137542	0.691069	0.998143
IPC1262_RS20320	PA14_29650	PA2663	153039_03771	ppyR	Function unknown	-0.13751	0.555723	NA
IPC1262_RS07025						-0.137359	0.68258	NA
IPC1262_RS05840	PA14_49220	PA1176	153039_01522	napF	Energy production and conversion	-0.137321	0.670817	NA
IPC1262_RS19135	PA14_32250	PA2506	153039_03929		Function unknown	-0.136776	0.68936	0.998143
IPC1262_RS01005	PA14_17220	PA3643	153039_01904	lpxB	Cell wall/membrane/envelope biogenesis	-0.136352	0.414954	NA
IPC1262_RS24475						-0.136141	0.680453	0.998143
IPC1262_RS21180	PA14_34210	PA2354	153039_01093		Signal transduction mechanisms	-0.136004	0.693787	0.998143
IPC1262_RS22830	PA14_62120	PA4693	153039_00650	pssA	Lipid transport and metabolism	-0.135927	0.603848	NA
IPC1262_RS29925	PA14_62010	PA4688	153039_05768	hitB	Inorganic ion transport and metabolism	-0.135647	0.49463	0.998143
IPC1262_RS02235	PA14_13840	PA3871	153039_02139		Posttranslational modification, protein turnover, chaperones	-0.135601	0.637997	0.998143
IPC1262_RS19585						-0.135576	0.664837	0.998143
IPC1262_RS08870	PA14_69090	PA5232	153039_00036		Cell wall/membrane/envelope biogenesis	-0.13555	0.695594	0.998143
IPC1262_RS05240	PA14_47690	PA1277	153039_01415	cobQ	Coenzyme transport and metabolism	-0.135217	0.659064	0.998143
IPC1262_RS30980	PA14_08695	PA4276		secE	Intracellular trafficking, secretion, and vesicular transport	-0.135144	0.675656	NA
IPC1262_RS05660	PA14_48850	PA1194	153039_01503		Amino acid transport and metabolism	-0.134957	0.64527	0.998143
IPC1262_RS30650						-0.134829	0.689905	0.998143
IPC1262_RS12485	PA14_24690	PA3047	153039_00890		Cell wall/membrane/envelope biogenesis	-0.134667	0.513434	0.998143
IPC1262_RS22720	PA14_62400	PA4715	153039_00626		Amino acid transport and metabolism	-0.134652	0.555229	0.998143
IPC1262_RS27745	PA14_56030	PA4311	153039_03037		Cell wall/membrane/envelope biogenesis	-0.134497	0.56755	0.998143
IPC1262_RS04580	PA14_46250	PA1407	153039_01305		General function prediction only	-0.134396	0.660031	NA
IPC1262_RS29955	PA14_38900	PA1980	153039_02931	eraR	Transcription	-0.134396	0.660031	NA
IPC1262_RS29095	PA14_58860	PA4537	153039_03274		Function unknown	-0.134335	0.699107	0.998143
IPC1262_RS17705	PA14_42080	PA1737	153039_02446		Lipid transport and metabolism	-0.134276	0.567382	0.998143
IPC1262_RS02490	PA14_13190	PA3919	153039_02193		Signal transduction mechanisms	-0.1341	0.63237	0.998143
IPC1262_RS23370	PA14_21570	PA3284	153039_05742		Function unknown	-0.133933	0.506807	NA
IPC1262_RS30860	PA14_35630	PA2240	153039_02672	pslJ	Function unknown	-0.133929	0.681001	0.998143
IPC1262_RS12555	PA14_24530	PA3060	153039_00903	pelE	Energy production and conversion	-0.133825	0.699619	0.998143
IPC1262_RS22935	PA14_22780	PA3202	153039_05570		Function unknown	-0.133703	0.647533	NA
IPC1262_RS09175	PA14_68360	PA5174	153039_00098		Lipid transport and metabolism	-0.133668	0.503372	NA
IPC1262_RS29665	PA14_61400	PA4640	153039_05675	mqoB	General function prediction only	-0.133551	0.422092	NA
IPC1262_RS09630	PA14_67340	PA5099	153039_00224		Nucleotide transport and metabolism	-0.13354	0.521257	0.998143
IPC1262_RS28210		PA0729			General function prediction only	-0.13311	0.700735	0.998143
IPC1262_RS08270	PA14_70590	PA5347	153039_05266		Function unknown	-0.133034	0.696789	0.998143
IPC1262_RS07575	PA14_51710	PA0973	153039_03684	oprL	Cell wall/membrane/envelope biogenesis	-0.132968	0.69633	NA
IPC1262_RS22290	PA14_63360	PA4795	153039_00539		General function prediction only	-0.132851	0.353879	NA
IPC1262_RS19635	PA14_30570	PA2592	153039_03834		Amino acid transport and metabolism	-0.132812	0.554158	0.998143
IPC1262_RS18335	PA14_43580	PA1619	153039_02319		Function unknown	-0.132513	0.702772	0.998143
IPC1262_RS03200						-0.132275	0.698979	0.998143
IPC1262_RS30000	PA14_39050	PA1971	153039_02941	braZ	Amino acid transport and metabolism	-0.132269	0.648328	0.998143
IPC1262_RS09730	PA14_67110	PA5080	153039_00242		General function prediction only	-0.132161	0.602089	0.998143
IPC1262_RS26825	PA14_58260	PA4490	153039_03225		Function unknown	-0.132057	0.703137	0.998143
IPC1262_RS01970	PA14_14590	PA3824	153039_02091	queA	Translation, ribosomal structure and biogenesis	-0.131884	0.692037	0.998143
IPC1262_RS28905	PA14_53120	PA0862	153039_03565		Coenzyme transport and metabolism	-0.131707	0.494824	0.998143
IPC1262_RS18735	PA14_44490	PA1544	153039_02240	anr	Signal transduction mechanisms	-0.131667	0.704772	0.998143
IPC1262_RS05110	PA14_47370	PA1303	153039_01389		Intracellular trafficking, secretion, and vesicular transport	-0.131015	0.654697	0.998143
IPC1262_RS02985	PA14_11910	PA4015	153039_05429		Lipid transport and metabolism	-0.1308	0.684569	0.998143
IPC1262_RS28030	PA14_55380	PA0692	153039_03394		Intracellular trafficking, secretion, and vesicular transport	-0.130749	0.588568	0.998143
IPC1262_RS20255	PA14_29820	PA2651	153039_03784		General function prediction only	-0.130692	0.706565	0.998143
IPC1262_RS17880	PA14_42470	PA1706	153039_02414	pcrV	Function unknown	-0.129991	0.707832	0.998143
IPC1262_RS18465	PA14_43890	PA1593	153039_02293		Secondary metabolites biosynthesis, transport and catabolism	-0.129788	0.708465	0.998143
IPC1262_RS27260	PA14_57240	PA4404	153039_03134		Cell wall/membrane/envelope biogenesis	-0.12956	0.597957	0.998143
IPC1262_RS12970	PA14_23540	PA3135	153039_00987		Transcription	-0.129544	0.643456	0.998143
IPC1262_RS20960						-0.129255	0.708273	0.998143
IPC1262_RS20020	PA14_30400	PA2605	153039_03830		Inorganic ion transport and metabolism	-0.129104	0.433924	NA
IPC1262_RS26570	PA14_38490	PA2011	153039_02900	liuE	Amino acid transport and metabolism	-0.129104	0.433924	NA
IPC1262_RS03900	PA14_09740	PA4187	153039_04321		Carbohydrate transport and metabolism	-0.129074	0.663144	0.998143
IPC1262_RS26040	PA14_37190	PA2118	153039_02802	ada	Nucleotide transport and metabolism	-0.128982	0.638769	0.998143
IPC1262_RS03760						-0.128776	0.702401	NA
IPC1262_RS09440	PA14_67830	PA5136	153039_00185		Function unknown	-0.128756	0.58615	0.998143
IPC1262_RS04300	PA14_45520	PA1462	153039_01250		Cell cycle control, cell division, chromosome partitioning	-0.128682	0.688627	0.998143
IPC1262_RS00445	PA14_18600	PA3538	153039_01796		Amino acid transport and metabolism	-0.128403	0.611525	0.998143
IPC1262_RS11425	PA14_27310	PA2844	153039_00673		Function unknown	-0.128308	0.564374	0.998143
IPC1262_RS12430	PA14_24810	PA3037	153039_00880		General function prediction only	-0.127457	0.713543	0.998143
IPC1262_RS04085	PA14_44970	PA1505	153039_01207	moaA2	Coenzyme transport and metabolism	-0.127247	0.690533	0.998143
IPC1262_RS08275	PA14_70580	PA5346			Function unknown	-0.127044	0.545472	0.998143
IPC1262_RS10855	PA14_28530	PA2751	153039_05529		Function unknown	-0.126775	0.608086	0.998143
IPC1262_RS30730						-0.126729	0.697545	0.998143
IPC1262_RS30455	PA14_33280	PA2424	153039_01163	pvdL	Lipid transport and metabolism	-0.126628	0.479601	0.998143
IPC1262_RS12940	PA14_23590	PA3133	153039_00981		Transcription	-0.126479	0.683954	0.998143
IPC1262_RS24040	PA14_20030	PA3406	153039_04994	hasD	General function prediction only	-0.126424	0.666922	0.998143
IPC1262_RS01315	PA14_16460	PA3705	153039_01967	wspD	Signal transduction mechanisms	-0.126292	0.706862	0.998143
IPC1262_RS07105						-0.126205	0.551095	0.998143
IPC1262_RS12520	PA14_24610	PA3053	153039_00896		Lipid transport and metabolism	-0.126187	0.580185	0.998143
IPC1262_RS27715	PA14_56080	PA4316	153039_03043	sbcB	Replication, recombination and repair	-0.126043	0.678082	0.998143
IPC1262_RS06875	PA14_51410	PA0998	153039_01745	pqsC	Lipid transport and metabolism	-0.126015	0.569343	0.998143
IPC1262_RS30580	PA14_32985	PA2446	153039_01186	gcvH2	Amino acid transport and metabolism	-0.126015	0.706092	NA
IPC1262_RS11775	PA14_26390	PA2913	153039_00746		Inorganic ion transport and metabolism	-0.125759	0.717459	0.998143
IPC1262_RS30055	PA14_39160	PA1961	153039_02951		Transcription	-0.12538	0.718277	0.998143
IPC1262_RS24790	PA14_72390	PA5484	153039_04820		Signal transduction mechanisms	-0.125323	0.71834	0.998143
IPC1262_RS23495	PA14_21280	PA3305	153039_05100		Function unknown	-0.125289	0.551239	0.998143
IPC1262_RS16860	PA14_40070	PA1890	153039_02612		Posttranslational modification, protein turnover, chaperones	-0.125266	0.701877	0.998143
IPC1262_RS07090						-0.125239	0.599018	0.998143
IPC1262_RS20990	PA14_33750	PA2391	153039_01131	opmQ	Intracellular trafficking, secretion, and vesicular transport	-0.125238	0.663892	0.998143
IPC1262_RS01615						-0.12522	0.656315	NA
IPC1262_RS27595	PA14_56420	PA4340	153039_03067		Function unknown	-0.12521	0.718041	0.998143
IPC1262_RS30805		PA2230			Function unknown	-0.124738	0.681424	0.998143
IPC1262_RS21635	PA14_35300	PA2264	153039_02647		Function unknown	-0.124578	0.706008	0.998143
IPC1262_RS10560	PA14_65030	PA4924	153039_00403		Cell wall/membrane/envelope biogenesis	-0.124534	0.650434	0.998143
IPC1262_RS08860	PA14_69110	PA5234	153039_00034		General function prediction only	-0.124149	0.644778	0.998143
IPC1262_RS18835	PA14_44700	PA1525	153039_02219	alkB2	Function unknown	-0.123724	0.604354	0.998143
IPC1262_RS18370	PA14_43660	PA1612			General function prediction only	-0.123707	0.721098	0.998143
IPC1262_RS24070	PA14_19960	PA3412	153039_04988		Function unknown	-0.12366	0.715874	0.998143
IPC1262_RS20550	PA14_29120	PA2708	153039_03714		Function unknown	-0.12343	0.686507	0.998143
IPC1262_RS26055	PA14_37210	PA2116	153039_02804		Function unknown	-0.123189	0.720824	0.998143
IPC1262_RS27805	PA14_55860	PA4300	153039_03026	tadC	Cell motility	-0.123138	0.719569	0.998143
IPC1262_RS03620						-0.122889	0.722973	0.998143
IPC1262_RS10405	PA14_65430	PA4953	153039_00372	motB	Cell motility	-0.122848	0.690216	0.998143
IPC1262_RS22615	PA14_62650	PA4735	153039_00603		Cell wall/membrane/envelope biogenesis	-0.122595	0.542602	0.998143
IPC1262_RS21275		PA2335			Coenzyme transport and metabolism	-0.122545	0.660951	0.998143
IPC1262_RS03605	PA14_10470	PA4136	153039_04376		Carbohydrate transport and metabolism	-0.122524	0.658059	0.998143
IPC1262_RS02890	PA14_12130	PA3996	153039_05410	lis	Coenzyme transport and metabolism	-0.122517	0.54697	NA
IPC1262_RS22500	PA14_62900	PA4755	153039_00581	greA	Transcription	-0.122517	0.54697	NA
IPC1262_RS08230	PA14_70680	PA5354	153039_05259	glcE	Energy production and conversion	-0.122099	0.707438	0.998143
IPC1262_RS17810	PA14_42340	PA1717	153039_02425	pscD	Function unknown	-0.12203	0.710383	0.998143
IPC1262_RS04100	PA14_45000	PA1502	153039_01210	gcl	General function prediction only	-0.121934	0.581601	0.998143
IPC1262_RS28520	PA14_54090	PA0787	153039_03479		General function prediction only	-0.121821	0.722545	0.998143
IPC1262_RS19535	PA14_30770	PA2577	153039_03852		Transcription	-0.121632	0.609655	NA
IPC1262_RS19180	PA14_32150	PA2513	153039_03922	antB	Secondary metabolites biosynthesis, transport and catabolism	-0.121507	0.722551	NA
IPC1262_RS10725						-0.121499	0.698045	0.998143
IPC1262_RS28330	PA14_54590	PA0750	153039_03441	ung	Replication, recombination and repair	-0.121442	0.717635	0.998143
IPC1262_RS30830		PA2234	153039_02678	pslD	Cell wall/membrane/envelope biogenesis	-0.121073	0.68174	0.998143
IPC1262_RS29530	PA14_61090	PA4617	153039_03360		Translation, ribosomal structure and biogenesis	-0.121016	0.570015	0.998143
IPC1262_RS00820	PA14_17640	PA3607	153039_01867	potA	Amino acid transport and metabolism	-0.120717	0.593848	0.998143
IPC1262_RS12860	PA14_23800	PA3117	153039_00964	asd	Amino acid transport and metabolism	-0.120682	0.695503	0.998143
IPC1262_RS08330	PA14_70430	PA5335	153039_05279		Function unknown	-0.120505	0.652581	NA
IPC1262_RS04675		PA1388			Cell wall/membrane/envelope biogenesis	-0.120502	0.728333	0.998143
IPC1262_RS11375	PA14_27440	PA2834	153039_00663		Transcription	-0.120291	0.727571	0.998143
IPC1262_RS09840	PA14_66840	PA5058	153039_00264	phaC2	Lipid transport and metabolism	-0.120269	0.575582	0.998143
IPC1262_RS29280	PA14_60480	PA4570	153039_03311		Function unknown	-0.120201	0.727347	0.998143
IPC1262_RS16980	PA14_40330	PA1867	153039_02589	xphA	Intracellular trafficking, secretion, and vesicular transport	-0.120111	0.728423	0.998143
IPC1262_RS02335	PA14_13600	PA3889	153039_02158		Cell wall/membrane/envelope biogenesis	-0.11989	0.683341	0.998143
IPC1262_RS04560	PA14_46220	PA1410	153039_01302		Amino acid transport and metabolism	-0.119824	0.597183	0.998143
IPC1262_RS29500	PA14_61020	PA4612	153039_03355		General function prediction only	-0.119502	0.619747	0.998143
IPC1262_RS05100	PA14_47350	PA1305	153039_01387		Function unknown	-0.119422	0.726953	0.998143
IPC1262_RS23995	PA14_20130	PA3398	153039_05003		Transcription	-0.119418	0.69452	0.998143
IPC1262_RS27605	PA14_56390	PA4338	153039_03065		Lipid transport and metabolism	-0.119407	0.601502	0.998143
IPC1262_RS24995	PA14_72880	PA5524	153039_04861		Secondary metabolites biosynthesis, transport and catabolism	-0.119208	0.729623	0.998143
IPC1262_RS08125	PA14_52980	PA0873	153039_03577	phhR	Transcription	-0.119111	0.511419	0.998143
IPC1262_RS04405	PA14_45830	PA1441	153039_01271		Cell motility	-0.119106	0.68378	0.998143
IPC1262_RS24650	PA14_72040	PA5458	153039_04795		Lipid transport and metabolism	-0.118912	0.572424	0.998143
IPC1262_RS00850	PA14_17580	PA3613	153039_01873		Carbohydrate transport and metabolism	-0.118898	0.635899	0.998143
IPC1262_RS18650	PA14_44320	PA1558	153039_02256		General function prediction only	-0.118766	0.731865	0.998143
IPC1262_RS27725	PA14_56060	PA4314	153039_03041	purU1	Nucleotide transport and metabolism	-0.118413	0.704667	NA
IPC1262_RS27335	PA14_57060	PA4390	153039_03120		Function unknown	-0.11839	0.624339	0.998143
IPC1262_RS02010	PA14_14520	PA3826	153039_02094		Function unknown	-0.11838	0.729346	0.998143
IPC1262_RS07715	PA14_52020	PA0946	153039_03656		Function unknown	-0.117921	0.71888	0.998143
IPC1262_RS04430	PA14_45890	PA1436	153039_01276		Defense mechanisms	-0.117869	0.543948	0.998143
IPC1262_RS07465						-0.117631	0.705513	0.998143
IPC1262_RS24725						-0.117526	0.73453	0.998143
IPC1262_RS11275						-0.117526	0.73457	0.998143
IPC1262_RS07055						-0.117385	0.731992	NA
IPC1262_RS00815	PA14_17650	PA3606	153039_01866		Function unknown	-0.117354	0.719119	0.998143
IPC1262_RS18770	PA14_44570	PA1537	153039_02233		General function prediction only	-0.11715	0.735247	0.998143
IPC1262_RS31065						-0.117108	0.722744	NA
IPC1262_RS28390	PA14_54450	PA0761	153039_03453	nadB	Coenzyme transport and metabolism	-0.117065	0.526354	0.998143
IPC1262_RS30420	PA14_33420	PA2419	153039_01158		Secondary metabolites biosynthesis, transport and catabolism	-0.11706	0.735759	0.998143
IPC1262_RS10240	PA14_65900	PA4984	153039_00339		Transcription	-0.117036	0.652684	0.998143
IPC1262_RS29945	PA14_38860	PA1982	153039_02929	exaA	Carbohydrate transport and metabolism	-0.116851	0.64875	0.998143
IPC1262_RS08865	PA14_69100	PA5233	153039_00035		Cell motility	-0.116472	0.624422	0.998143
IPC1262_RS27585	PA14_56450	PA4342	153039_03069		Translation, ribosomal structure and biogenesis	-0.116439	0.62956	0.998143
IPC1262_RS28965						-0.11637	0.50663	0.998143
IPC1262_RS06095	PA14_49760	PA1130	153039_01570	rhlC	General function prediction only	-0.116264	0.68391	0.998143
IPC1262_RS11445	PA14_27250	PA2848	153039_00677		Transcription	-0.116254	0.679574	0.998143
IPC1262_RS07035						-0.11623	0.712191	0.998143
IPC1262_RS21465	PA14_34920	PA2297	153039_01040		Energy production and conversion	-0.11617	0.736604	0.998143
IPC1262_RS08380	PA14_70300	PA5325	153039_05289		Energy production and conversion	-0.116169	0.575001	0.998143
IPC1262_RS06865	PA14_51380	PA1000	153039_01743	pqsE	General function prediction only	-0.115896	0.64912	0.998143
IPC1262_RS09700	PA14_67200	PA5087	153039_00235		General function prediction only	-0.115873	0.736258	0.998143
IPC1262_RS04385	PA14_45780	PA1445	153039_01267	fliO	Cell motility	-0.115869	0.488186	NA
IPC1262_RS20825						-0.115869	0.488186	NA
IPC1262_RS04990	PA14_47100	PA1326	153039_01370	ilvA2	Amino acid transport and metabolism	-0.115809	0.715246	0.998143
IPC1262_RS29710	PA14_61510	PA4649	153039_05666		Function unknown	-0.115731	0.650135	0.998143
IPC1262_RS02485	PA14_13230	PA3918	153039_02189	moaC	Coenzyme transport and metabolism	-0.115693	0.734327	0.998143
IPC1262_RS26115	PA14_37380	PA2097	153039_02816		Inorganic ion transport and metabolism	-0.115688	0.693778	0.998143
IPC1262_RS03455		PA4107			Function unknown	-0.115595	0.73933	0.998143
IPC1262_RS12910	PA14_23670	PA3127	153039_00975		Transcription	-0.115535	0.606275	0.998143
IPC1262_RS20930						-0.115491	0.728007	NA
IPC1262_RS11865	PA14_26150	PA2930	153039_00763		Transcription	-0.115424	0.734847	0.998143
IPC1262_RS21890	PA14_64200	PA4854	153039_00475	purH	Nucleotide transport and metabolism	-0.115395	0.596709	NA
IPC1262_RS29085	PA14_58840	PA4535	153039_03272		Function unknown	-0.115241	0.648836	0.998143
IPC1262_RS27440	PA14_56830	PA4370	153039_03098	icmP	Inorganic ion transport and metabolism	-0.115167	0.657635	0.998143
IPC1262_RS12495						-0.115103	0.725805	0.998143
IPC1262_RS27850	PA14_55760	PA4291			Function unknown	-0.115012	0.67505	0.998143
IPC1262_RS22795	PA14_62200	PA4700	153039_00643	mrcB	Cell wall/membrane/envelope biogenesis	-0.115006	0.557657	0.998143
IPC1262_RS23635	PA14_20960	PA3332	153039_05070		General function prediction only	-0.114994	0.738748	0.998143
IPC1262_RS23265	PA14_21780	PA3264	153039_05763		General function prediction only	-0.114646	0.708093	NA
IPC1262_RS02415	PA14_13390	PA3904	153039_02174		Function unknown	-0.114264	0.732513	0.998143
IPC1262_RS12160	PA14_25450	PA2986	153039_00827		Cell wall/membrane/envelope biogenesis	-0.114202	0.613131	NA
IPC1262_RS22710	PA14_62420	PA4717	153039_00624		General function prediction only	-0.114186	0.682585	0.998143
IPC1262_RS25640		PA2188			Amino acid transport and metabolism	-0.113906	0.703027	0.998143
IPC1262_RS23660	PA14_20890	PA3337	153039_05065	rfaD	Cell wall/membrane/envelope biogenesis	-0.113826	0.714616	0.998143
IPC1262_RS29355	PA14_60660	PA4584	153039_03326		General function prediction only	-0.113795	0.58247	0.998143
IPC1262_RS19685						-0.113549	0.639884	0.998143
IPC1262_RS09660	PA14_67260	PA5093	153039_00230		Amino acid transport and metabolism	-0.113471	0.726142	0.998143
IPC1262_RS06430	PA14_50520	PA1074	153039_01628	braC	Amino acid transport and metabolism	-0.11334	0.653633	0.998143
IPC1262_RS20720						-0.113041	0.600261	0.998143
IPC1262_RS25520	PA14_36110	PA2211	153039_02711		General function prediction only	-0.11299	0.736657	0.998143
IPC1262_RS28380	PA14_54470	PA0760	153039_03451		Function unknown	-0.112753	0.721775	NA
IPC1262_RS30535	PA14_33080	PA2438	153039_01178		Posttranslational modification, protein turnover, chaperones	-0.112484	0.712621	0.998143
IPC1262_RS25775	PA14_36580	PA2164	153039_02751		Carbohydrate transport and metabolism	-0.112468	0.729165	0.998143
IPC1262_RS30525	PA14_33120	PA2436	153039_01176		Function unknown	-0.112462	0.742052	0.998143
IPC1262_RS28580	PA14_53910	PA0798	153039_03492	pmtA	Coenzyme transport and metabolism	-0.112223	0.703929	0.998143
IPC1262_RS25435						-0.111893	0.706141	NA
IPC1262_RS09230	PA14_68200	PA5163	153039_00109	rmlA	Cell wall/membrane/envelope biogenesis	-0.111473	0.398866	NA
IPC1262_RS26010	PA14_37130	PA2122	153039_02797		Function unknown	-0.111459	0.574702	0.998143
IPC1262_RS30915	PA14_35470	PA2251	153039_02660		Function unknown	-0.11132	0.724243	0.998143
IPC1262_RS04365	PA14_45720	PA1449	153039_01263	flhB	Cell motility	-0.11119	0.680518	0.998143
IPC1262_RS17765	PA14_42230	PA1726	153039_02434	bglX	Carbohydrate transport and metabolism	-0.111114	0.657922	0.998143
IPC1262_RS00900	PA14_17480	PA3622	153039_01883	rpoS	Transcription	-0.111109	0.689346	0.998143
IPC1262_RS25095	PA14_73110	PA5544	153039_04881		General function prediction only	-0.110874	0.534347	0.998143
IPC1262_RS12315	PA14_25050	PA3016	153039_00858		Function unknown	-0.110849	0.590248	NA
IPC1262_RS03680	PA14_10260	PA4150	153039_04362		Energy production and conversion	-0.110675	0.711503	0.998143
IPC1262_RS19215		PA2520	153039_03915	czcA	Inorganic ion transport and metabolism	-0.110514	0.719713	0.998143
IPC1262_RS11335	PA14_27520	PA2826	153039_00655		Posttranslational modification, protein turnover, chaperones	-0.110307	0.716736	NA
IPC1262_RS04275	PA14_45460	PA1467	153039_01245		Transcription	-0.110203	0.728668	0.998143
IPC1262_RS12665	PA14_24290	PA3082	153039_00926	gbt	Function unknown	-0.11018	0.602469	0.998143
IPC1262_RS08135	PA14_53000	PA0871	153039_03575	phhB	Coenzyme transport and metabolism	-0.109902	0.671815	NA
IPC1262_RS27270	PA14_57220	PA4403	153039_03133	secA	Intracellular trafficking, secretion, and vesicular transport	-0.109853	0.689061	NA
IPC1262_RS04780						-0.109767	0.731473	NA
IPC1262_RS08560	PA14_69820	PA5289	153039_05324		Function unknown	-0.109624	0.645937	NA
IPC1262_RS21835	PA14_64350	PA4865	153039_00464	ureA	Amino acid transport and metabolism	-0.109506	0.660182	NA
IPC1262_RS21355	PA14_34660	PA2320	153039_01062	gntR	Transcription	-0.109213	0.745053	0.998143
IPC1262_RS11750	PA14_26470	PA2908	153039_00739	cbiD	Coenzyme transport and metabolism	-0.109174	0.752165	0.998143
IPC1262_RS04395	PA14_45800	PA1443	153039_01269	fliM	Cell motility	-0.108931	0.753948	0.998143
IPC1262_RS03225	PA14_11320	PA4063	153039_04449		Function unknown	-0.108784	0.753567	0.998143
IPC1262_RS12370	PA14_24940	PA3026	153039_00868		Energy production and conversion	-0.108733	0.578009	0.998143
IPC1262_RS12755	PA14_24080	PA3096	153039_00943	xcpY	Intracellular trafficking, secretion, and vesicular transport	-0.108652	0.744871	0.998143
IPC1262_RS27535	PA14_56590	PA4352	153039_03079		Signal transduction mechanisms	-0.108473	0.718226	0.998143
IPC1262_RS17040	PA14_40510	PA1856	153039_02576		Posttranslational modification, protein turnover, chaperones	-0.108449	0.591077	0.998143
IPC1262_RS26255	PA14_37710	PA2071	153039_02841	fusA2	Translation, ribosomal structure and biogenesis	-0.108438	0.712751	0.998143
IPC1262_RS30530	PA14_33110	PA2437	153039_01177		Posttranslational modification, protein turnover, chaperones	-0.108409	0.741019	0.998143
IPC1262_RS20315	PA14_29660	PA2662	153039_03772		Inorganic ion transport and metabolism	-0.108365	0.747669	0.998143
IPC1262_RS03525	PA14_10660	PA4120	153039_04392		Transcription	-0.108153	0.716725	0.998143
IPC1262_RS25065	PA14_73040	PA5538	153039_04875	amiA	Cell wall/membrane/envelope biogenesis	-0.108034	0.619629	0.998143
IPC1262_RS21105	PA14_34010	PA2369	153039_01108		Function unknown	-0.108018	0.708748	0.998143
IPC1262_RS28050	PA14_55320	PA0696	153039_03398		Function unknown	-0.107826	0.618465	0.998143
IPC1262_RS11585	PA14_26910	PA2875	153039_00705		General function prediction only	-0.107673	0.706785	0.998143
IPC1262_RS17085	PA14_40620	PA1848	153039_02568		Function unknown	-0.107489	0.725599	0.998143
IPC1262_RS01505	PA14_16000	PA3742	153039_02004	rplS	Translation, ribosomal structure and biogenesis	-0.107316	0.575099	NA
IPC1262_RS16850	PA14_40050	PA1892	153039_02614		Function unknown	-0.106895	0.726169	0.998143
IPC1262_RS07390						-0.10683	0.529286	0.998143
IPC1262_RS30110	PA14_39280	PA1950	153039_02962	rbsK	Carbohydrate transport and metabolism	-0.106803	0.75821	0.998143
IPC1262_RS02810	PA14_12360	PA3979	153039_05395		Function unknown	-0.106676	0.745872	0.998143
IPC1262_RS07975	PA14_52630	PA0901	153039_03606	aruE	Amino acid transport and metabolism	-0.106657	0.758364	0.998143
IPC1262_RS18110	PA14_42990	PA1661	153039_02368		Function unknown	-0.106583	0.757715	0.998143
IPC1262_RS16895	PA14_40150	PA1884	153039_02606		Transcription	-0.106362	0.629987	NA
IPC1262_RS03250						-0.106215	0.755672	0.998143
IPC1262_RS08215	PA14_70720	PA5357	153039_05256		Coenzyme transport and metabolism	-0.106193	0.708565	0.998143
IPC1262_RS17500	PA14_41590	PA1775	153039_02484	cmpX	Cell wall/membrane/envelope biogenesis	-0.106023	0.726867	0.998143
IPC1262_RS16960	PA14_40290	PA1871	153039_02593	lasA	Cell wall/membrane/envelope biogenesis	-0.105858	0.625595	0.998143
IPC1262_RS02700	PA14_12670	PA3958	153039_05372		General function prediction only	-0.10564	0.695266	0.998143
IPC1262_RS21790	PA14_64460	PA4874	153039_00453		Function unknown	-0.105621	0.728803	NA
IPC1262_RS06725	PA14_51160	PA1018	153039_01723		Lipid transport and metabolism	-0.105528	0.708724	0.998143
IPC1262_RS19905						-0.105467	0.564488	NA
IPC1262_RS29460	PA14_60920	PA4604	153039_03347		General function prediction only	-0.105463	0.704547	0.998143
IPC1262_RS27515	PA14_56660	PA4356	153039_03083	xenB	Energy production and conversion	-0.105048	0.639277	0.998143
IPC1262_RS26760	PA14_58420	PA4502	153039_03237		Amino acid transport and metabolism	-0.105042	0.648106	0.998143
IPC1262_RS12250	PA14_25220	PA3003	153039_00845		Function unknown	-0.104983	0.744996	0.998143
IPC1262_RS01160	PA14_16840	PA3674	153039_01936		Function unknown	-0.104559	0.748012	0.998143
IPC1262_RS03190	PA14_11400	PA4056	153039_04455	ribD	Coenzyme transport and metabolism	-0.104451	0.550819	NA
IPC1262_RS27845	PA14_55770	PA4292	153039_03018		Inorganic ion transport and metabolism	-0.104429	0.678754	NA
IPC1262_RS11235	PA14_27710	PA2817	153039_05453		Function unknown	-0.104424	0.757186	NA
IPC1262_RS21995	PA14_63910	PA4834	153039_00496		General function prediction only	-0.104412	0.657493	0.998143
IPC1262_RS08750	PA14_69390	PA5255	153039_00011	algQ	Transcription	-0.104264	0.707917	0.998143
IPC1262_RS07495						-0.104163	0.717348	0.998143
IPC1262_RS00190	PA14_19210	PA3469	153039_04930		Coenzyme transport and metabolism	-0.104141	0.693884	0.998143
IPC1262_RS11645	PA14_26730	PA2887	153039_00717	atuB	General function prediction only	-0.104004	0.703808	0.998143
IPC1262_RS03880	PA14_09780	PA4183	153039_04325		General function prediction only	-0.103741	0.764267	0.998143
IPC1262_RS06090	PA14_49750	PA1131	153039_01569		Carbohydrate transport and metabolism	-0.103543	0.758704	0.998143
IPC1262_RS06105	PA14_49790	PA1128	153039_01572		Transcription	-0.10325	0.762897	0.998143
IPC1262_RS29250	PA14_60410	PA4564	153039_03305		Function unknown	-0.103024	0.740799	NA
IPC1262_RS22065	PA14_63730	PA4821	153039_00510		Defense mechanisms	-0.102879	0.6546	0.998143
IPC1262_RS10580	PA14_64980	PA4920	153039_00407	nadE	Coenzyme transport and metabolism	-0.102675	0.589271	NA
IPC1262_RS10060	PA14_66320	PA5017	153039_00306		Signal transduction mechanisms	-0.102599	0.619457	0.998143
IPC1262_RS30960						-0.10248	0.553143	0.998143
IPC1262_RS22865	PA14_22980	PA3190	153039_05557		Carbohydrate transport and metabolism	-0.10246	0.69551	0.998143
IPC1262_RS05765	PA14_49050	PA1190	153039_01507		Function unknown	-0.101986	0.634293	0.998143
IPC1262_RS30350	PA14_33580	PA2405	153039_01144		Function unknown	-0.101973	0.758993	NA
IPC1262_RS18010	PA14_42760	PA1681	153039_02388	aroC	Amino acid transport and metabolism	-0.101789	0.738653	NA
IPC1262_RS03765						-0.101731	0.701175	0.998143
IPC1262_RS10910	PA14_28410	PA2759	153039_05518		Function unknown	-0.101412	0.75861	NA
IPC1262_RS23900	PA14_20370	PA3379	153039_05022		Inorganic ion transport and metabolism	-0.101411	0.738969	NA
IPC1262_RS24980	PA14_72840	PA5521	153039_04858		Lipid transport and metabolism	-0.101401	0.720771	0.998143
IPC1262_RS20385	PA14_29500	PA2676	153039_03758		Cell motility	-0.101382	0.700703	0.998143
IPC1262_RS17460	PA14_41510	PA1783	153039_02493	nasA	Inorganic ion transport and metabolism	-0.101309	0.702506	0.998143
IPC1262_RS10260	PA14_65850	PA4981	153039_00343		Amino acid transport and metabolism	-0.101137	0.625586	0.998143
IPC1262_RS26890	PA14_58100	PA4477	153039_03212	cafA	Translation, ribosomal structure and biogenesis	-0.101069	0.75809	0.998143
IPC1262_RS18420	PA14_43780	PA1602	153039_02302		Energy production and conversion	-0.100595	0.771835	0.998143
IPC1262_RS05220	PA14_47650	PA1281	153039_01411	cobV	Coenzyme transport and metabolism	-0.100545	0.69318	NA
IPC1262_RS05585	PA14_48660	PA1209	153039_01488		Function unknown	-0.100281	0.746479	0.998143
IPC1262_RS00925	PA14_17420	PA3627	153039_01888	ygbB	Lipid transport and metabolism	-0.100276	0.589317	NA
IPC1262_RS00035	PA14_19610	PA3440	153039_04960		Function unknown	-0.100145	0.752745	NA
IPC1262_RS06675	PA14_51060	PA1026	153039_01713		Transcription	-0.100118	0.77155	0.998143
IPC1262_RS25300	PA14_00070	PA0006	153039_05729		Amino acid transport and metabolism	-0.100034	0.730085	NA
IPC1262_RS22275	PA14_63390	PA4799	153039_00536		Nucleotide transport and metabolism	-0.0999415	0.721796	0.998143
IPC1262_RS20355	PA14_29560	PA2670			Function unknown	-0.0997606	0.724811	0.998143
IPC1262_RS03145	PA14_11510	PA4047	153039_04465	ribA	Coenzyme transport and metabolism	-0.0995364	0.509676	NA
IPC1262_RS25410	PA14_00320	PA0028			Function unknown	-0.0994885	0.773157	0.998143
IPC1262_RS26635	PA14_38680	PA1998	153039_02913	dhcR	Transcription	-0.0994514	0.770339	NA
IPC1262_RS19365	PA14_31630	PA2547	153039_03887		Transcription	-0.098783	0.757495	0.998143
IPC1262_RS30560	PA14_33030	PA2443	153039_01183	sdaA	Amino acid transport and metabolism	-0.0987626	0.746555	0.998143
IPC1262_RS09495	PA14_67680	PA5125	153039_00198	ntrC	Signal transduction mechanisms	-0.0986934	0.775869	0.998143
IPC1262_RS28115	PA14_55150	PA0708	153039_03411		Transcription	-0.0981224	0.773632	0.998143
IPC1262_RS24820	PA14_72460	PA5490	153039_04826	cc4	Energy production and conversion	-0.0980413	0.706696	NA
IPC1262_RS29875	PA14_61880	PA4678	153039_05778	rimI	General function prediction only	-0.0979902	0.716936	0.998143
IPC1262_RS27460	PA14_56780	PA4366	153039_03094	sodB	Inorganic ion transport and metabolism	-0.0979334	0.606349	NA
IPC1262_RS26070	PA14_37260	PA2113	153039_02807	opdO	Function unknown	-0.0977654	0.768438	0.998143
IPC1262_RS20670						-0.0977604	0.751314	NA
IPC1262_RS22790	PA14_62230	PA4701	153039_00642		General function prediction only	-0.0977522	0.686992	0.998143
IPC1262_RS01580	PA14_15840	PA3756	153039_02018		Function unknown	-0.0976705	0.776098	0.998143
IPC1262_RS17615	PA14_41870	PA1754	153039_02463	cysB	Transcription	-0.0975681	0.741568	0.998143
IPC1262_RS04125	PA14_45060	PA1497	153039_01215		Amino acid transport and metabolism	-0.0974511	0.772433	0.998143
IPC1262_RS06175	PA14_49940	PA1115	153039_01585		Cell wall/membrane/envelope biogenesis	-0.0973418	0.622108	0.998143
IPC1262_RS06915	PA14_51490	PA0990	153039_01753		Nucleotide transport and metabolism	-0.097311	0.765075	0.998143
IPC1262_RS00460	PA14_18565	PA3541	153039_01799	alg8	Cell wall/membrane/envelope biogenesis	-0.0972483	0.675246	0.998143
IPC1262_RS29785	PA14_61680	PA4664	153039_05651	hemK	Translation, ribosomal structure and biogenesis	-0.0971656	0.776808	NA
IPC1262_RS19285	PA14_31820	PA2531	153039_03903		Amino acid transport and metabolism	-0.0971358	0.680921	0.998143
IPC1262_RS30370	PA14_33540	PA2409	153039_01148		Inorganic ion transport and metabolism	-0.0970072	0.779022	0.998143
IPC1262_RS00895	PA14_17490	PA3621	153039_01881	fdxA	Energy production and conversion	-0.0968992	0.433654	NA
IPC1262_RS08265	PA14_70600	PA5348	153039_05265		Replication, recombination and repair	-0.0968992	0.433654	NA
IPC1262_RS17795	PA14_42300	PA1720	153039_02428	pscG	Function unknown	-0.0968992	0.433654	NA
IPC1262_RS09995	PA14_66490	PA5029	153039_00294		Transcription	-0.0967051	0.753169	0.998143
IPC1262_RS19090	PA14_32360	PA2497	153039_03938		Transcription	-0.0964752	0.715287	NA
IPC1262_RS07815	PA14_52260	PA0928	153039_03637	gacS	Signal transduction mechanisms	-0.096367	0.707878	0.998143
IPC1262_RS20425						-0.0961629	0.781404	0.998143
IPC1262_RS05325	PA14_47900	PA1262	153039_01432		Amino acid transport and metabolism	-0.0960357	0.769804	0.998143
IPC1262_RS21760	PA14_64520	PA4880	153039_00447		Inorganic ion transport and metabolism	-0.0959265	0.763615	0.998143
IPC1262_RS17100	PA14_40650	PA1845	153039_02565		Function unknown	-0.0958666	0.770458	0.998143
IPC1262_RS12685	PA14_24245	PA3085	153039_00929		Function unknown	-0.095634	0.604091	NA
IPC1262_RS00840	PA14_17600	PA3611	153039_01871		Function unknown	-0.0955439	0.734977	0.998143
IPC1262_RS17345						-0.0954922	0.780417	0.998143
IPC1262_RS06055	PA14_49680	PA1138	153039_01562		Transcription	-0.095261	0.719236	0.998143
IPC1262_RS08625	PA14_69670	PA5277	153039_05336	lysA	Amino acid transport and metabolism	-0.0950116	0.781894	0.998143
IPC1262_RS11560	PA14_26970	PA2870	153039_00700		Signal transduction mechanisms	-0.0949559	0.740827	0.998143
IPC1262_RS25170	PA14_73220	PA5552	153039_04889	glmU	Cell wall/membrane/envelope biogenesis	-0.0947365	0.561765	NA
IPC1262_RS23550	PA14_21150	PA3315	153039_05087		Inorganic ion transport and metabolism	-0.0946626	0.783141	0.998143
IPC1262_RS02770	PA14_12470	PA3971	153039_05387		Secondary metabolites biosynthesis, transport and catabolism	-0.0946045	0.54934	NA
IPC1262_RS05570	PA14_48630	PA1212	153039_01485		Carbohydrate transport and metabolism	-0.0943832	0.741111	0.998143
IPC1262_RS28805	PA14_53380	PA0842	153039_03545		Cell wall/membrane/envelope biogenesis	-0.0939056	0.761095	0.998143
IPC1262_RS25500	PA14_36070	PA2215	153039_02707		General function prediction only	-0.093761	0.770792	0.998143
IPC1262_RS29375	PA14_60710	PA4588	153039_03330	gdhA	Amino acid transport and metabolism	-0.0936895	0.728205	0.998143
IPC1262_RS30295	PA14_39810	PA1911	153039_03000	femR	Inorganic ion transport and metabolism	-0.0933234	0.783783	0.998143
IPC1262_RS23260	PA14_21790	PA3263	153039_05764		Replication, recombination and repair	-0.0932801	0.757325	NA
IPC1262_RS23110	PA14_22320	PA3237	153039_05611		Function unknown	-0.0932772	0.784077	NA
IPC1262_RS01045	PA14_17120	PA3651	153039_01912	cdsA	Lipid transport and metabolism	-0.0931551	0.529241	NA
IPC1262_RS29240	PA14_60390	PA4562	153039_03303		General function prediction only	-0.0931551	0.529241	NA
IPC1262_RS23105	PA14_22330	PA3236	153039_05610		Amino acid transport and metabolism	-0.0930064	0.750107	0.998143
IPC1262_RS21115	PA14_34030	PA2367	153039_01106		Function unknown	-0.0927785	0.765446	NA
IPC1262_RS07660	PA14_51900	PA0956	153039_03667	proS	Translation, ribosomal structure and biogenesis	-0.092732	0.789124	0.998143
IPC1262_RS27970	PA14_55500	PA0680	153039_03381		Function unknown	-0.0923716	0.778306	NA
IPC1262_RS08660	PA14_69600	PA5271	153039_05343		Function unknown	-0.0922869	0.786825	0.998143
IPC1262_RS08100	PA14_52930	PA0876	153039_03580		Transcription	-0.0922741	0.670825	0.998143
IPC1262_RS26850	PA14_58210	PA4485	153039_03220		contains C-terminal SPOR domain"	-0.0921454	0.786765	0.998143
IPC1262_RS29410	PA14_60800	PA4595	153039_03337		General function prediction only	-0.0918163	0.772061	0.998143
IPC1262_RS08530	PA14_69900	PA5295	153039_05318		Signal transduction mechanisms	-0.0912844	0.789687	0.998143
IPC1262_RS17300	PA14_41160	PA1807	153039_02525		General function prediction only	-0.0912823	0.745366	NA
IPC1262_RS19640	PA14_30560	PA2593	153039_03833	qteE	Function unknown	-0.0912752	0.719067	0.998143
IPC1262_RS26320	PA14_37850	PA2060	153039_02852		General function prediction only	-0.0910678	0.793062	0.998143
IPC1262_RS02180	PA14_14110	PA3857	153039_02127	pcs	Lipid transport and metabolism	-0.090782	0.727102	0.998143
IPC1262_RS07990	PA14_52670	PA0898	153039_03603	aruD	Energy production and conversion	-0.0906861	0.747978	0.998143
IPC1262_RS30725						-0.0905481	0.788232	NA
IPC1262_RS22525	PA14_62850	PA4750	153039_00586	folP	Coenzyme transport and metabolism	-0.0905471	0.650482	NA
IPC1262_RS28595	PA14_53880	PA0801	153039_03495		Function unknown	-0.0905066	0.718069	0.998143
IPC1262_RS28630	PA14_53810	PA0808	153039_03502		Function unknown	-0.0904866	0.755655	NA
IPC1262_RS01290	PA14_16530	PA3700	153039_01962	lysS	Translation, ribosomal structure and biogenesis	-0.0904157	0.629384	NA
IPC1262_RS04765						-0.0901498	0.791665	0.998143
IPC1262_RS21050	PA14_33890	PA2379	153039_01119		Energy production and conversion	-0.090113	0.793026	0.998143
IPC1262_RS04210	PA14_45300	PA1481	153039_01232	ccmG	Posttranslational modification, protein turnover, chaperones	-0.0900734	0.451241	NA
IPC1262_RS04220	PA14_45330	PA1479	153039_01234	ccmE	Posttranslational modification, protein turnover, chaperones	-0.0900734	0.451241	NA
IPC1262_RS28405	PA14_54410	PA0764	153039_03456	mucB	Signal transduction mechanisms	-0.0900734	0.451241	NA
IPC1262_RS13045						-0.0899861	0.751925	NA
IPC1262_RS02585	PA14_12960	PA3936	153039_05350		Inorganic ion transport and metabolism	-0.0897404	0.784915	0.998143
IPC1262_RS17455	PA14_41500	PA1784	153039_02494		Function unknown	-0.0897332	0.657062	0.998143
IPC1262_RS07905						-0.0896176	0.793202	0.998143
IPC1262_RS19785						-0.0891527	0.796099	0.998143
IPC1262_RS24365	PA14_71350	PA5405	153039_04740		Function unknown	-0.0890411	0.748207	NA
IPC1262_RS04805	PA14_46670	PA1362	153039_01333		Function unknown	-0.0889962	0.796381	0.998143
IPC1262_RS19330	PA14_31720	PA2540	153039_03894		Lipid transport and metabolism	-0.0889247	0.726141	0.998143
IPC1262_RS23595	PA14_21050	PA3324	153039_05078		General function prediction only	-0.088917	0.750665	0.998143
IPC1262_RS24665	PA14_72070	PA5461	153039_04798		Function unknown	-0.0889112	0.677766	NA
IPC1262_RS22825	PA14_62130	PA4694	153039_00649	ilvC	Amino acid transport and metabolism	-0.0885013	0.691346	0.998143
IPC1262_RS12355	PA14_24970	PA3023	153039_00865		General function prediction only	-0.0883055	0.768287	0.998143
IPC1262_RS06860	PA14_51360	PA1001	153039_01742	phnA	Coenzyme transport and metabolism	-0.0882827	0.730082	0.998143
IPC1262_RS30920	PA14_35460	PA2252	153039_02659		Amino acid transport and metabolism	-0.0880584	0.736611	0.998143
IPC1262_RS21130	PA14_34080	PA2364	153039_01103		Function unknown	-0.0879246	0.795653	0.998143
IPC1262_RS05970						-0.0877629	0.634099	NA
IPC1262_RS05535	PA14_48550	PA1219	153039_01478		Secondary metabolites biosynthesis, transport and catabolism	-0.0875661	0.779444	NA
IPC1262_RS05770	PA14_49060	PA1189	153039_01508		Function unknown	-0.0875034	0.790799	0.998143
IPC1262_RS23330	PA14_21640	PA3277	153039_05749		General function prediction only	-0.0874313	0.785824	0.998143
IPC1262_RS25280	PA14_00020	PA0002	153039_04909	dnaN	Replication, recombination and repair	-0.0873319	0.705692	NA
IPC1262_RS04380	PA14_45770	PA1446	153039_01266	fliP	Intracellular trafficking, secretion, and vesicular transport	-0.0871801	0.764073	NA
IPC1262_RS11345	PA14_27500	PA2828	153039_00657		Amino acid transport and metabolism	-0.0871451	0.725343	0.998143
IPC1262_RS09990	PA14_66510	PA5030	153039_00293		Carbohydrate transport and metabolism	-0.087055	0.625305	0.998143
IPC1262_RS02910	PA14_12090	PA4000	153039_05414		Cell cycle control, cell division, chromosome partitioning	-0.0869805	0.694181	0.998143
IPC1262_RS00185	PA14_19230	PA3468	153039_04931		Cell wall/membrane/envelope biogenesis	-0.0869765	0.73914	0.998143
IPC1262_RS06520	PA14_50710	PA1056	153039_01681		Energy production and conversion	-0.0869603	0.665619	NA
IPC1262_RS19320	PA14_31740	PA2538	153039_03896		Function unknown	-0.0869589	0.802287	0.998143
IPC1262_RS12865	PA14_23790	PA3118	153039_00965	leuB	Energy production and conversion	-0.0869222	0.741871	0.998143
IPC1262_RS02760						-0.0868868	0.722927	0.998143
IPC1262_RS00635	PA14_18080	PA3574	153039_01833	nalD	Transcription	-0.0868528	0.689101	NA
IPC1262_RS24105	PA14_19870	PA3418	153039_04981	ldh	Amino acid transport and metabolism	-0.0868101	0.714709	0.998143
IPC1262_RS25900	PA14_36870	PA2142	153039_02776		General function prediction only	-0.0867163	0.786455	0.998143
IPC1262_RS28995	PA14_58650	PA4520	153039_03255		Cell motility	-0.086478	0.717027	0.998143
IPC1262_RS11575	PA14_26930	PA2873	153039_00703		Amino acid transport and metabolism	-0.0864622	0.719873	0.998143
IPC1262_RS22305	PA14_63330	PA4792	153039_00542		Energy production and conversion	-0.086425	0.725984	0.998143
IPC1262_RS28195	PA14_48890	PA0727	153039_03524		Function unknown	-0.0863919	0.720455	0.998143
IPC1262_RS25485						-0.0862122	0.799393	NA
IPC1262_RS09550	PA14_67540	PA5115	153039_00208		Function unknown	-0.0861651	0.757037	0.998143
IPC1262_RS30395	PA14_33480	PA2414	153039_01153		Carbohydrate transport and metabolism	-0.0852507	0.744778	0.998143
IPC1262_RS22015	PA14_63860	PA4830	153039_00500		Secondary metabolites biosynthesis, transport and catabolism	-0.0850292	0.753079	0.998143
IPC1262_RS30175	PA14_39520	PA1933			Energy production and conversion	-0.0849635	0.754836	0.998143
IPC1262_RS03700	PA14_10220	PA4154	153039_04358		Function unknown	-0.0849582	0.736523	0.998143
IPC1262_RS24135	PA14_19770	PA3424	153039_04975		Amino acid transport and metabolism	-0.084901	0.772469	0.998143
IPC1262_RS09690						-0.0848693	0.805481	0.998143
IPC1262_RS11110	PA14_28010	PA2792	153039_05478		Function unknown	-0.0847731	0.789921	0.998143
IPC1262_RS04640	PA14_46380	PA1395	153039_01317		Function unknown	-0.0847642	0.803434	0.998143
IPC1262_RS12395	PA14_24880	PA3031	153039_00873		Function unknown	-0.0845188	0.80742	0.998143
IPC1262_RS10045	PA14_66350	PA5020	153039_00303		Lipid transport and metabolism	-0.0844317	0.715267	0.998143
IPC1262_RS03155	PA14_11480	PA4049	153039_04463		Amino acid transport and metabolism	-0.0844316	0.793812	0.998143
IPC1262_RS08130	PA14_52990	PA0872	153039_03576	phhA	Amino acid transport and metabolism	-0.0843501	0.734516	0.998143
IPC1262_RS07695	PA14_51980	PA0950	153039_03660		Inorganic ion transport and metabolism	-0.0843456	0.801877	0.998143
IPC1262_RS30750						-0.084213	0.741426	0.998143
IPC1262_RS10050	PA14_66340	PA5019	153039_00304		General function prediction only	-0.0837831	0.768332	0.998143
IPC1262_RS11135	PA14_27950	PA2797	153039_05473		Signal transduction mechanisms	-0.0837328	0.557141	NA
IPC1262_RS26730	PA14_58510	PA4508	153039_03243		Transcription	-0.0837328	0.557141	NA
IPC1262_RS23965	PA14_20200	PA3392	153039_05009	nosZ	Energy production and conversion	-0.0834332	0.695983	0.998143
IPC1262_RS29390	PA14_60760	PA4591	153039_03333		Cell wall/membrane/envelope biogenesis	-0.0832654	0.780529	0.998143
IPC1262_RS23845	PA14_20491	PA3368			General function prediction only	-0.0832646	0.796788	NA
IPC1262_RS27415	PA14_56890	PA4375	153039_03103		Defense mechanisms	-0.0832633	0.643432	0.998143
IPC1262_RS30865	PA14_35620	PA2241	153039_02671	pslK	General function prediction only	-0.0828484	0.743681	NA
IPC1262_RS27195	PA14_57410	PA4417	153039_03147	murE	Cell wall/membrane/envelope biogenesis	-0.0827062	0.765025	NA
IPC1262_RS08315	PA14_70470	PA5338	153039_05276	spoT	Transcription	-0.0826861	0.697985	NA
IPC1262_RS19000	PA14_32580	PA2479	153039_03956		Signal transduction mechanisms	-0.08264	0.785539	0.998143
IPC1262_RS18480	PA14_43920	PA1590	153039_02290	braB	Amino acid transport and metabolism	-0.0821049	0.762132	0.998143
IPC1262_RS04375	PA14_45760	PA1447	153039_01265	fliQ	Intracellular trafficking, secretion, and vesicular transport	-0.0820938	0.752206	NA
IPC1262_RS23880	PA14_20420	PA3375	153039_05026		Inorganic ion transport and metabolism	-0.0818557	0.800286	0.998143
IPC1262_RS00470	PA14_18520	PA3543	153039_01801	algK	General function prediction only	-0.0818513	0.684957	0.998143
IPC1262_RS06835	PA14_51310	PA1006	153039_01737		Posttranslational modification, protein turnover, chaperones	-0.0817195	0.810283	0.998143
IPC1262_RS20945						-0.0811994	0.640262	0.998143
IPC1262_RS18720	PA14_44460	PA1547	153039_02243		Function unknown	-0.0811289	0.721993	NA
IPC1262_RS19625	PA14_30590	PA2590	153039_03836		Inorganic ion transport and metabolism	-0.0810133	0.651704	0.998143
IPC1262_RS00260	PA14_19065	PA3481	153039_04918		Cell cycle control, cell division, chromosome partitioning	-0.080955	0.685647	NA
IPC1262_RS04795	PA14_46650	PA1364	153039_01331		Signal transduction mechanisms	-0.0808906	0.804213	NA
IPC1262_RS25245	PA14_73390	PA5566			Function unknown	-0.0808723	0.790735	0.998143
IPC1262_RS30450						-0.0808492	0.788869	0.998143
IPC1262_RS07040						-0.0808376	0.814965	0.998143
IPC1262_RS20340	PA14_29590	PA2667	153039_03767		Function unknown	-0.0807385	0.775592	NA
IPC1262_RS00485	PA14_18480	PA3546	153039_01804	algX	Function unknown	-0.0805627	0.658958	0.998143
IPC1262_RS21810	PA14_64410	PA4870	153039_00458		Signal transduction mechanisms	-0.0804889	0.799452	NA
IPC1262_RS30045	PA14_39140	PA1963	153039_02949		Function unknown	-0.080286	0.815853	0.998143
IPC1262_RS07640	PA14_51850	PA0960	153039_03671		Function unknown	-0.0802531	0.659457	NA
IPC1262_RS23025	PA14_22580	PA3220	153039_05588		Transcription	-0.079981	0.81799	0.998143
IPC1262_RS19545	PA14_30750	PA2579	153039_03850	kynA	Amino acid transport and metabolism	-0.0799558	0.769676	0.998143
IPC1262_RS09960	PA14_66570	PA5036	153039_00287	gltB	Amino acid transport and metabolism	-0.0798218	0.642043	0.998143
IPC1262_RS23555	PA14_21140	PA3316	153039_05086		Inorganic ion transport and metabolism	-0.0797893	0.817758	0.998143
IPC1262_RS28435	PA14_54330	PA0770	153039_03462	rnc	Transcription	-0.0796869	0.798172	NA
IPC1262_RS19130	PA14_32270	PA2505	153039_03930	opdT	Function unknown	-0.0793751	0.766572	0.998143
IPC1262_RS27495						-0.079349	0.816588	0.998143
IPC1262_RS02425	PA14_13370	PA3906	153039_02177		Function unknown	-0.0792843	0.665036	NA
IPC1262_RS30375	PA14_33530	PA2410	153039_01149		Inorganic ion transport and metabolism	-0.0790318	0.809973	NA
IPC1262_RS10665	PA14_64790	PA4903	153039_00424		Carbohydrate transport and metabolism	-0.0789591	0.795051	0.998143
IPC1262_RS21200	PA14_34270	PA2350	153039_01089		Inorganic ion transport and metabolism	-0.0789213	0.785728	NA
IPC1262_RS21745	PA14_64550	PA4883	153039_00444		Energy production and conversion	-0.0788268	0.801715	0.998143
IPC1262_RS09985	PA14_66520	PA5031	153039_00292		Lipid transport and metabolism	-0.0787439	0.803751	0.998143
IPC1262_RS27720	PA14_56070	PA4315	153039_03042	mvaT	Function unknown	-0.0787079	0.796015	NA
IPC1262_RS30685						-0.0786411	0.74224	NA
IPC1262_RS04860	PA14_46810	PA1351	153039_01344		Transcription	-0.0784886	0.79528	0.998143
IPC1262_RS20995	PA14_33760	PA2390	153039_01130	pvdT	Defense mechanisms	-0.0782677	0.774832	0.998143
IPC1262_RS28220	PA14_54830	PA0730	153039_03419		Lipid transport and metabolism	-0.0782456	0.701312	0.998143
IPC1262_RS23520	PA14_21220	PA3309	153039_05093		Signal transduction mechanisms	-0.0778611	0.749077	0.998143
IPC1262_RS01585	PA14_15830	PA3757	153039_02019		Transcription	-0.0777734	0.79234	0.998143
IPC1262_RS02610	PA14_12890	PA3941	153039_05355		General function prediction only	-0.0777627	0.605694	NA
IPC1262_RS17900	PA14_42510	PA1702	153039_02410		Function unknown	-0.0777627	0.605694	NA
IPC1262_RS29225	PA14_60360	PA4559	153039_03300	lspA	Intracellular trafficking, secretion, and vesicular transport	-0.0777627	0.605694	NA
IPC1262_RS06945						-0.0777627	0.605694	NA
IPC1262_RS20890	PA14_28960	PA2721	153039_03699		Function unknown	-0.0773718	0.82329	0.998143
IPC1262_RS10685	PA14_64740	PA4899	153039_00428		Energy production and conversion	-0.0773713	0.784891	0.998143
IPC1262_RS29865	PA14_61860	PA4676	153039_05780		Inorganic ion transport and metabolism	-0.0773113	0.820001	0.998143
IPC1262_RS10610	PA14_64910	PA4914	153039_00413		Transcription	-0.0772453	0.743026	0.998143
IPC1262_RS02870						-0.0767955	0.823677	0.998143
IPC1262_RS27295	PA14_57170	PA4398	153039_03128		Signal transduction mechanisms	-0.07659	0.797596	NA
IPC1262_RS24395	PA14_71420	PA5411	153039_04746	gbcB	Energy production and conversion	-0.076556	0.780351	0.998143
IPC1262_RS09220	PA14_68230	PA5165	153039_00107		Signal transduction mechanisms	-0.0765049	0.722615	0.998143
IPC1262_RS21820	PA14_64390	PA4868	153039_00460	ureC	Amino acid transport and metabolism	-0.0761684	0.795482	0.998143
IPC1262_RS25105	PA14_73140	PA5546	153039_04883		Cell wall/membrane/envelope biogenesis	-0.075951	0.731406	0.998143
IPC1262_RS29995	PA14_39020	PA1972	153039_02940		General function prediction only	-0.0755918	0.798763	0.998143
IPC1262_RS00970	PA14_17310	PA3636	153039_01897	kdsA	Cell wall/membrane/envelope biogenesis	-0.075083	0.493853	NA
IPC1262_RS06510	PA14_50690	PA1058	153039_01679		Inorganic ion transport and metabolism	-0.075083	0.493853	NA
IPC1262_RS30555	PA14_33040	PA2442	153039_01182	gcvT2	Amino acid transport and metabolism	-0.0747192	0.829757	0.998143
IPC1262_RS07910	PA14_52480	PA0911	153039_03619		Function unknown	-0.0746652	0.829098	0.998143
IPC1262_RS06595	PA14_50870	PA1042	153039_01696		Function unknown	-0.0745974	0.722704	NA
IPC1262_RS26175	PA14_37550	PA2085	153039_02828		Secondary metabolites biosynthesis, transport and catabolism	-0.0736074	0.807159	0.998143
IPC1262_RS23725	PA14_20750	PA3349	153039_05053		Cell motility	-0.0735996	0.783829	0.998143
IPC1262_RS28790	PA14_53410	PA0839	153039_03542		Transcription	-0.0735359	0.811572	0.998143
IPC1262_RS20295	PA14_29710	PA2659	153039_03776		Function unknown	-0.0734451	0.728479	NA
IPC1262_RS17330	PA14_41230	PA1802	153039_02518	clpX	Posttranslational modification, protein turnover, chaperones	-0.0734225	0.831765	0.998143
IPC1262_RS18340	PA14_43600	PA1618	153039_02318		Secondary metabolites biosynthesis, transport and catabolism	-0.073347	0.832067	0.998143
IPC1262_RS23800	PA14_20580	PA3364	153039_05038	amiC	Amino acid transport and metabolism	-0.0732282	0.7377	0.998143
IPC1262_RS03770						-0.0732186	0.831758	0.998143
IPC1262_RS03000	PA14_11880	PA4018	153039_05432		General function prediction only	-0.0731118	0.756308	0.998143
IPC1262_RS09240	PA14_68170	PA5161	153039_00111	rmlB	Cell wall/membrane/envelope biogenesis	-0.0730091	0.83242	0.998143
IPC1262_RS02300	PA14_13670	PA3884	153039_02152		Function unknown	-0.0729026	0.83376	0.998143
IPC1262_RS18930	PA14_32750	PA2465	153039_03970		Function unknown	-0.0727836	0.792218	0.998143
IPC1262_RS10575	PA14_64990	PA4921	153039_00406		Lipid transport and metabolism	-0.0726715	0.768182	0.998143
IPC1262_RS21850	PA14_64310	PA4862	153039_00467		Amino acid transport and metabolism	-0.0722423	0.833451	0.998143
IPC1262_RS19550	PA14_30740	PA2580	153039_03849		General function prediction only	-0.0722361	0.812193	0.998143
IPC1262_RS10070	PA14_66310	PA5016	153039_00307	aceF	Energy production and conversion	-0.0721816	0.812007	NA
IPC1262_RS01085	PA14_17030	PA3659	153039_01921		Amino acid transport and metabolism	-0.0718878	0.755092	0.998143
IPC1262_RS08160	PA14_70850	PA5368		pstC	General function prediction only	-0.0718083	0.806088	0.998143
IPC1262_RS03365	PA14_11010	PA4090	153039_04421		Function unknown	-0.0717756	0.77937	NA
IPC1262_RS18185						-0.0714912	0.785905	NA
IPC1262_RS03590	PA14_10500	PA4133	153039_04379		Posttranslational modification, protein turnover, chaperones	-0.0713512	0.74606	0.998143
IPC1262_RS26815	PA14_58290	PA4492	153039_03227		Function unknown	-0.0709969	0.764086	0.998143
IPC1262_RS25735	PA14_36520	PA2171	153039_02745		Function unknown	-0.0709218	0.833638	NA
IPC1262_RS01685						-0.070906	0.702498	NA
IPC1262_RS25305	PA14_00080	PA0007	153039_05728		Function unknown	-0.0707572	0.80459	0.998143
IPC1262_RS02050	PA14_14440	PA3834	153039_02102	valS	Translation, ribosomal structure and biogenesis	-0.0706305	0.816809	NA
IPC1262_RS09325						-0.0704199	0.691502	0.998143
IPC1262_RS27930	PA14_55580	PA0672	153039_03373	hemO	Inorganic ion transport and metabolism	-0.0703969	0.78327	0.998143
IPC1262_RS31055						-0.0703861	0.802528	NA
IPC1262_RS01530	PA14_15940	PA3747	153039_02009		General function prediction only	-0.0702664	0.82978	0.998143
IPC1262_RS24445	PA14_71560	PA5421	153039_04756	fdhA	Amino acid transport and metabolism	-0.0702074	0.802376	0.998143
IPC1262_RS25615						-0.0701925	0.835015	NA
IPC1262_RS10030	PA14_66400	PA5022	153039_00301		Cell wall/membrane/envelope biogenesis	-0.069811	0.726264	0.998143
[truncated: 3,350 more rows]

## Sheet: DESeq2_intergenic
CHA_ID	PA14_ID	PAO1_ID	YIK_ID	Name	COG	Log2(FC)	P-value	P-adj
IPC1262_RS12025	PA14_25770	PA2960	153039_00800	pilZ	Intracellular trafficking, secretion, and vesicular transport	-2.68879	1.37611e-24	1.79169e-21
IPC1262_RS12855	PA14_23810	PA3116	153039_00963		Amino acid transport and metabolism	-2.16834	4.36492e-23	2.84156e-20
IPC1262_RS10985		PA2771			Signal transduction mechanisms	-2.28499	1.8346e-18	7.96218e-16
IPC1262_RS23820	PA14_04340	PA0333	153039_05187		Carbohydrate transport and metabolism	-2.82742	9.86698e-16	3.2117e-13
IPC1262_RS10720	PA14_51990	PA0949	153039_03659	wrbA	General function prediction only	-2.18566	1.2796e-14	3.33207e-12
IPC1262_RS28395	PA14_54430	PA0762	153039_03454	algU	Transcription	-2.13982	5.05292e-14	1.09648e-11
IPC1262_RS29035	PA14_41160	PA1807	153039_02525		General function prediction only	-1.78374	6.99999e-11	1.302e-08
IPC1262_RS22195	PA14_48940	PA0723		coaB	Function unknown	-2.03653	8.41464e-11	1.36948e-08
IPC1262_RS10185	PA14_66050	PA4995	153039_00328		Lipid transport and metabolism	-3.29668	2.65627e-08	3.84274e-06
IPC1262_RS05705	PA14_13520	PA3894	153039_02164		Cell wall/membrane/envelope biogenesis	-1.46465	4.51714e-08	5.88132e-06
IPC1262_RS29180		PA4550	153039_03291	fimU	Intracellular trafficking, secretion, and vesicular transport	-1.91566	7.71319e-08	9.12961e-06
IPC1262_RS05710	PA14_13450	PA3900	153039_02170		Signal transduction mechanisms	-2.67013	2.16615e-07	2.35028e-05
IPC1262_RS05730	PA14_48990	PA0718			Function unknown	-2.83239	3.7436e-07	3.74936e-05
IPC1262_RS17665	PA14_41980	PA1745	153039_02454		Function unknown	-1.92097	2.118e-06	0.000196974
IPC1262_RS29200		PA4554	153039_03295	pilY1	Cell motility	-2.29464	3.76962e-06	0.000327203
IPC1262_RS28105	PA14_55170	PA0706	153039_03409	cat	General function prediction only	-1.55672	8.3787e-06	0.000681817
IPC1262_RS07150	PA14_45350	PA1477	153039_01236	ccmC	Posttranslational modification, protein turnover, chaperones	-1.19848	2.30102e-05	0.00176231
IPC1262_RS09920	PA14_66660	PA5044	153039_00278	pilM	Cell motility	-1.95146	2.87049e-05	0.00207632
IPC1262_RS29045	PA14_41270	PA1798	153039_02514	parS	Signal transduction mechanisms	-2.08965	4.53069e-05	0.00310472
IPC1262_RS07970	PA14_52610	PA0902	153039_03607		Amino acid transport and metabolism	-1.78954	8.22278e-05	0.00535303
IPC1262_RS01685	PA14_17780	PA3595	153039_01855		General function prediction only	-1.06512	0.000173572	0.0107614
IPC1262_RS03950	PA14_09680	PA4197	153039_04316	bfiS	Signal transduction mechanisms	2.25857	0.000463875	0.027453
IPC1262_RS05725	PA14_48980	PA0719			Function unknown	-1.90408	0.000611127	0.0345951
IPC1262_RS28425	PA14_54350	PA0768	153039_03460	lepB	Intracellular trafficking, secretion, and vesicular transport	2.01731	0.000668578	0.0362704
IPC1262_RS08985	PA14_68820	PA5210	153039_00060		Intracellular trafficking, secretion, and vesicular transport	-0.901281	0.00128862	0.0671111
IPC1262_RS00860	PA14_17550	PA3615	153039_01875		General function prediction only	1.2907	0.00145319	0.0727714
IPC1262_RS30300	PA14_39820	PA1910	153039_03001	femA	Inorganic ion transport and metabolism	1.45772	0.00165377	0.0797484
IPC1262_RS09945	PA14_66610	PA5039	153039_00283	aroK	Amino acid transport and metabolism	-1.7059	0.0021672	0.0972999
IPC1262_RS20340	PA14_29590	PA2667	153039_03767		Function unknown	-1.72463	0.0021482	0.0972999
IPC1262_RS22215	PA14_06090	PA0466	153039_04167		Function unknown	-1.92814	0.0024389	0.105848
IPC1262_RS23140	PA14_22040	PA3243	153039_05617	minC	Cell cycle control, cell division, chromosome partitioning	-1.30973	0.00298093	0.125199
IPC1262_RS03670	PA14_10280	PA4148	153039_04364		General function prediction only	-0.911311	0.00323415	0.13159
IPC1262_RS06295	PA14_12120	PA3997	153039_05411	lipB	Coenzyme transport and metabolism	-0.902493	0.00381876	0.150667
IPC1262_RS02645	PA14_12780	PA3948	153039_05362	rocA1	Transcription	-1.02152	0.0043028	0.164772
IPC1262_RS17235	PA14_41000	PA1820	153039_02538	nhaB	Inorganic ion transport and metabolism	-0.90656	0.00578678	0.215268
IPC1262_RS13005	PA14_23470	PA3141	153039_00994	wbpM	Carbohydrate transport and metabolism	-1.57075	0.00605982	0.219164
IPC1262_RS02185	PA14_14100	PA3858	153039_02128		Signal transduction mechanisms	-1.45567	0.00809435	0.277338
IPC1262_RS05050	PA14_47240	PA1315			Transcription	1.66504	0.00797863	0.277338
IPC1262_RS18835	PA14_44700	PA1525	153039_02219	alkB2	Function unknown	1.39641	0.00884288	0.282469
IPC1262_RS26965	PA14_57940	PA4462	153039_03197	rpoN	Transcription	-1.42107	0.00889497	0.282469
IPC1262_RS05750	PA14_13350	PA3908	153039_02179		Function unknown	-0.767207	0.00855714	0.282469
IPC1262_RS23705	PA14_20800	PA3345	153039_05057		Signal transduction mechanisms	-1.21729	0.00927237	0.287444
IPC1262_RS00680	PA14_17980	PA3581	153039_01841	glpF	Carbohydrate transport and metabolism	-1.14864	0.011058	0.312991
IPC1262_RS04085	PA14_44970	PA1505	153039_01207	moaA2	Coenzyme transport and metabolism	1.55529	0.0106817	0.312991
IPC1262_RS21915	PA14_64120	PA4849	153039_00480		Function unknown	1.187	0.0109371	0.312991
IPC1262_RS23815	PA14_04510	PA0344	153039_05199		General function prediction only	-0.684836	0.0105013	0.312991
IPC1262_RS10990		PA2772			Function unknown	-1.24068	0.0113378	0.314082
IPC1262_RS28110	PA14_55160	PA0707	153039_03410	toxR	Function unknown	-1.39691	0.0117804	0.319543
IPC1262_RS27615	PA14_56370	PA4336	153039_03063		General function prediction only	0.928188	0.0134117	0.356368
IPC1262_RS20485	PA14_29260	PA2696	153039_03726		Transcription	-1.52064	0.0140728	0.359744
IPC1262_RS23700	PA14_20810	PA3344	153039_05058	recQ	Transcription	-1.25945	0.0140914	0.359744
IPC1262_RS22205	PA14_06450	PA0494	153039_04138		Lipid transport and metabolism	-1.21678	0.0151559	0.37948
IPC1262_RS10725	PA14_52000	PA0948	153039_03658		Function unknown	-0.821299	0.0155425	0.381819
IPC1262_RS10320	PA14_65690	PA4969	153039_00356	cpdA	General function prediction only	-1.21887	0.0174869	0.421627
IPC1262_RS26025		PA2119			Amino acid transport and metabolism	1.41062	0.0186762	0.442117
IPC1262_RS03500	PA14_10730	PA4115	153039_04397		General function prediction only	-1.15384	0.0194048	0.451162
IPC1262_RS02700	PA14_12670	PA3958	153039_05372		General function prediction only	1.41882	0.0201367	0.4543
IPC1262_RS12850	PA14_23830	PA3115	153039_00962	fimV	Intracellular trafficking, secretion, and vesicular transport	-1.43425	0.0202376	0.4543
IPC1262_RS12480	PA14_24700	PA3046	153039_00889		Function unknown	-1.22302	0.0219952	0.47338
IPC1262_RS27575	PA14_56480	PA4344	153039_03071		General function prediction only	1.40849	0.0217926	0.47338
IPC1262_RS20425	PA14_07910	PA0607	153039_04021	rpe	Carbohydrate transport and metabolism	-1.29323	0.0221783	0.47338
IPC1262_RS29155	PA14_42150	PA1731	153039_02439		Function unknown	1.38268	0.023466	0.492785
IPC1262_RS22330	PA14_63280	PA4787	153039_00547		Transcription	1.20951	0.0240932	0.497925
IPC1262_RS08340	PA14_70400	PA5333	153039_05281		Function unknown	-1.25289	0.0254253	0.517245
IPC1262_RS29940	PA14_38850	PA1983	153039_02928	exaB	Energy production and conversion	-1.34427	0.0266729	0.534279
IPC1262_RS08530	PA14_69900	PA5295	153039_05318		Signal transduction mechanisms	1.0962	0.0300885	0.567756
IPC1262_RS17750	PA14_42180	PA1729	153039_02437		Nucleotide transport and metabolism	-1.29036	0.0292588	0.567756
IPC1262_RS20885	PA14_28990	PA2720	153039_03702		Function unknown	-1.20568	0.0291413	0.567756
IPC1262_RS24285	PA14_71170	PA5389	153039_04724	cdhR	Transcription	1.33366	0.0300566	0.567756
IPC1262_RS29030	PA14_41130	PA1810	153039_02528		Amino acid transport and metabolism	-1.07696	0.031361	0.583315
IPC1262_RS23540	PA14_04560	PA0348	153039_05203		Function unknown	0.862598	0.03227	0.591768
IPC1262_RS19455	PA14_31380	PA2563	153039_03868		Inorganic ion transport and metabolism	0.88454	0.0329659	0.596134
IPC1262_RS09385	PA14_67970	PA5145	153039_00174		General function prediction only	-0.979125	0.0355673	0.634365
IPC1262_RS11405	PA14_27370	PA2840	153039_00669		Replication, recombination and repair	-0.746333	0.0365924	0.643828
IPC1262_RS12010	PA14_25800	PA2957	153039_00796		Transcription	-0.722833	0.0414745	0.719998
IPC1262_RS01810	PA14_15030	PA3792	153039_02059	leuA	Amino acid transport and metabolism	1.10351	0.0463109	0.72875
IPC1262_RS02225	PA14_13990	PA3865	153039_02135		Amino acid transport and metabolism	1.16931	0.0472789	0.72875
IPC1262_RS05615	PA14_48750	PA1203	153039_01494		Posttranslational modification, protein turnover, chaperones	-0.753429	0.0452316	0.72875
IPC1262_RS10555	PA14_65040	PA4925	153039_00402		Cell wall/membrane/envelope biogenesis	1.02133	0.0473533	0.72875
IPC1262_RS11915	PA14_26020	PA2939	153039_00773		General function prediction only	1.25295	0.0441024	0.72875
IPC1262_RS19615	PA14_30620	PA2588	153039_03838		Transcription	0.803742	0.0475758	0.72875
IPC1262_RS28195	PA14_48890	PA0727	153039_03524		Function unknown	-0.827333	0.0454003	0.72875
IPC1262_RS01655	PA14_18260	PA3561	153039_01819	fruK	Carbohydrate transport and metabolism	1.14265	0.0449341	0.72875
IPC1262_RS05745	PA14_13360	PA3907	153039_02178		Function unknown	0.314244	0.0458989	0.72875
IPC1262_RS07485	PA14_47860	PA1266	153039_01428		General function prediction only	-0.940951	0.0475369	0.72875
IPC1262_RS07195	PA14_45880	PA1437	153039_01275		Signal transduction mechanisms	0.825144	0.0487792	0.737041
IPC1262_RS09245	PA14_49850	PA1123	153039_01577		Function unknown	-0.734956	0.0492493	0.737041
IPC1262_RS02880	PA14_12150	PA3994	153039_05408		Lipid transport and metabolism	0.894946	0.050574	0.741085
IPC1262_RS27310	PA14_57130	PA4395	153039_03125		Function unknown	-0.879366	0.0506579	0.741085
IPC1262_RS17110	PA14_40670	PA1843	153039_02563	metH	Amino acid transport and metabolism	1.05736	0.0524195	0.758336
IPC1262_RS22790	PA14_62230	PA4701	153039_00642		General function prediction only	0.8893	0.0554952	0.794009
IPC1262_RS12885	PA14_23730	PA3122	153039_00969		Transcription	-1.15036	0.056445	0.798819
IPC1262_RS01375	PA14_16320	PA3717	153039_01979		Posttranslational modification, protein turnover, chaperones	0.627319	0.0587046	0.804562
IPC1262_RS11220	PA14_27740	PA2814	153039_05456		Amino acid transport and metabolism	1.12898	0.0584601	0.804562
IPC1262_RS07130	PA14_45300	PA1481	153039_01232	ccmG	Posttranslational modification, protein turnover, chaperones	-1.13684	0.057797	0.804562
IPC1262_RS00140	PA14_19370	PA3459	153039_04940		Amino acid transport and metabolism	-1.00413	0.0604973	0.811083
IPC1262_RS00460	PA14_18565	PA3541	153039_01799	alg8	Cell wall/membrane/envelope biogenesis	-1.11547	0.0606218	0.811083
IPC1262_RS22975	PA14_22690	PA3210	153039_05578	trkH	Inorganic ion transport and metabolism	-1.0814	0.0610493	0.811083
IPC1262_RS28360	PA14_54510	PA0756	153039_03447		Signal transduction mechanisms	0.859175	0.0623513	0.820014
IPC1262_RS06320	PA14_11960	PA4011	153039_05425		Function unknown	-0.938044	0.0658102	0.856849
IPC1262_RS08645	PA14_69630	PA5274	153039_05340	rnk	Transcription	-1.0825	0.0691815	0.869512
IPC1262_RS22920	PA14_22830	PA3199	153039_05567		Translation, ribosomal structure and biogenesis	-0.699792	0.0694541	0.869512
IPC1262_RS30460	PA14_33270	PA2425	153039_01164	pvdG	Secondary metabolites biosynthesis, transport and catabolism	1.09596	0.0680839	0.869512
IPC1262_RS07290		PA1391			Cell wall/membrane/envelope biogenesis	0.828885	0.0692762	0.869512
IPC1262_RS16930	PA14_40230	PA1877	153039_02599		Cell wall/membrane/envelope biogenesis	-0.750348	0.0723582	0.886778
IPC1262_RS21905	PA14_64170	PA4851	153039_00478		Function unknown	-0.577753	0.0728766	0.886778
IPC1262_RS24995	PA14_72880	PA5524	153039_04861		Secondary metabolites biosynthesis, transport and catabolism	-0.656639	0.0721452	0.886778
IPC1262_RS09135	PA14_49780	PA1129	153039_01571		Amino acid transport and metabolism	0.798853	0.0736508	0.887902
IPC1262_RS01040	PA14_17130	PA3650	153039_01911	dxr	Lipid transport and metabolism	0.740042	0.0757647	0.905006
IPC1262_RS17195	PA14_40890	PA1828	153039_02546		General function prediction only	-1.06366	0.0772506	0.914366
IPC1262_RS00090	PA14_19490	PA3450	153039_04949		Posttranslational modification, protein turnover, chaperones	1.05363	0.0782992	0.917053
IPC1262_RS12290	PA14_25110	PA3011	153039_00853	topA	Replication, recombination and repair	-0.774131	0.0788862	0.917053
IPC1262_RS02745	PA14_12550	PA3967	153039_05382		Function unknown	-0.592749	0.0850541	0.943573
IPC1262_RS03095	PA14_11620	PA4037	153039_04475		Defense mechanisms	0.797874	0.0855158	0.943573
IPC1262_RS12715	PA14_24180	PA3091	153039_00935		Function unknown	-0.907315	0.0833352	0.943573
IPC1262_RS23300	PA14_21700	PA3271	153039_05755		Amino acid transport and metabolism	-0.914132	0.0852868	0.943573
IPC1262_RS25600	PA14_36310	PA2195	153039_02727	hcnC	Amino acid transport and metabolism	-0.962131	0.0849558	0.943573
IPC1262_RS27095	PA14_57630	PA4436	153039_03169		Transcription	-0.847722	0.0841726	0.943573
IPC1262_RS05060	PA14_47260	PA1313			Carbohydrate transport and metabolism	1.08244	0.0866997	0.947176
IPC1262_RS08600	PA14_69740	PA5282	153039_05331		Carbohydrate transport and metabolism	0.860324	0.0880248	0.947176
IPC1262_RS11055	PA14_28110	PA2782	153039_05489		Function unknown	-1.06998	0.0877388	0.947176
IPC1262_RS01365	PA14_16340	PA3715	153039_01977		Function unknown	0.886042	0.0902225	0.95947
IPC1262_RS06210	PA14_50020	PA1111	153039_01591		Function unknown	-1.0378	0.092115	0.95947
IPC1262_RS22590	PA14_62710	PA4740	153039_00598	pnp	Translation, ribosomal structure and biogenesis	0.8037	0.0913916	0.95947
IPC1262_RS24900	PA14_72650	PA5506	153039_04843		Transcription	-0.704033	0.090861	0.95947
IPC1262_RS22660	PA14_62540	PA4726	153039_00614	cbrB	Signal transduction mechanisms	0.711168	0.0947189	0.973822
IPC1262_RS19930	PA14_08920	PA4256	153039_04257	rplP	Translation, ribosomal structure and biogenesis	-0.830535	0.0949887	0.973822
IPC1262_RS13090	PA14_23280	PA3166	153039_01015	pheA	Amino acid transport and metabolism	-1.00471	0.0970942	0.981146
IPC1262_RS30650	PA14_42740	PA1683	153039_02390		Carbohydrate transport and metabolism	-0.999895	0.0972104	0.981146
IPC1262_RS03845	PA14_09880	PA4177	153039_04336		Function unknown	0.896377	0.111778	0.984443
IPC1262_RS04465	PA14_45970	PA1429	153039_01283		Inorganic ion transport and metabolism	0.69294	0.107072	0.984443
IPC1262_RS09200	PA14_68290	PA5169	153039_00103		Carbohydrate transport and metabolism	0.574525	0.107805	0.984443
IPC1262_RS09820	PA14_66890	PA5062	153039_00260		Function unknown	-0.942208	0.111508	0.984443
IPC1262_RS09960	PA14_66570	PA5036	153039_00287	gltB	Amino acid transport and metabolism	-0.532973	0.105146	0.984443
IPC1262_RS11745	PA14_26480	PA2907	153039_00738	cobL	Coenzyme transport and metabolism	-0.89584	0.105239	0.984443
IPC1262_RS18545	PA14_44100	PA1578	153039_02275		Function unknown	1.00122	0.102026	0.984443
IPC1262_RS20860	PA14_29040	PA2715	153039_03707		Energy production and conversion	-0.479738	0.110585	0.984443
IPC1262_RS22340	PA14_63250	PA4785	153039_00549		Lipid transport and metabolism	-0.920021	0.109822	0.984443
IPC1262_RS22795	PA14_62200	PA4700	153039_00643	mrcB	Cell wall/membrane/envelope biogenesis	0.541567	0.111503	0.984443
IPC1262_RS24770	PA14_72350	PA5480			Function unknown	0.726413	0.108473	0.984443
IPC1262_RS25275	PA14_00010	PA0001	153039_04908	dnaA	Replication, recombination and repair	0.759163	0.107643	0.984443
IPC1262_RS25655		PA2184			Function unknown	-0.853814	0.101976	0.984443
IPC1262_RS29800	PA14_61720	PA4667	153039_05648		General function prediction only	-0.571997	0.109209	0.984443
IPC1262_RS06755	PA14_11250	PA4069	153039_04442		Cell wall/membrane/envelope biogenesis	0.632674	0.106875	0.984443
IPC1262_RS07365	PA14_47400	PA1300	153039_01392		Transcription	-0.672432	0.111903	0.984443
IPC1262_RS10065	PA14_51260	PA1011	153039_01732		Cell wall/membrane/envelope biogenesis	-0.931166	0.102406	0.984443
IPC1262_RS26235	PA14_01840	PA0149	153039_04592		Transcription	-0.642842	0.107319	0.984443
IPC1262_RS27495	PA14_01080	PA0089	153039_04654		Function unknown	-0.703459	0.104827	0.984443
IPC1262_RS00015	PA14_19650	PA3436	153039_04964		Function unknown	-0.366626	0.470363	0.999586
IPC1262_RS00065	PA14_19540	PA3445	153039_04954		Inorganic ion transport and metabolism	0.521123	0.383781	0.999586
IPC1262_RS00100	PA14_19470	PA3452	153039_04947	mqoA	General function prediction only	0.148651	0.806239	0.999586
IPC1262_RS00110	PA14_19430	PA3454	153039_04945		Lipid transport and metabolism	-0.091126	0.810033	0.999586
IPC1262_RS00115	PA14_19410	PA3455	153039_04944		Function unknown	-0.385221	0.402522	0.999586
IPC1262_RS00130	PA14_19390	PA3457	153039_04942		General function prediction only	0.249507	0.545189	0.999586
IPC1262_RS00135	PA14_19380	PA3458	153039_04941		Transcription	0.304584	0.537303	0.999586
IPC1262_RS00155	PA14_19340	PA3462	153039_04937		Signal transduction mechanisms	0.271049	0.634109	0.999586
IPC1262_RS00160	PA14_19330	PA3463	153039_04936		Function unknown	-0.635247	0.270758	0.999586
IPC1262_RS00165	PA14_19320	PA3464	153039_04935		Function unknown	0.170207	0.77876	0.999586
IPC1262_RS00170	PA14_19310	PA3465	153039_04934		Amino acid transport and metabolism	0.476968	0.404617	0.999586
IPC1262_RS00225	PA14_19140	PA3475	153039_04924	pheC	Amino acid transport and metabolism	0.227106	0.592948	0.999586
IPC1262_RS00235	PA14_19120	PA3477	153039_04922	rhlR	Transcription	-0.153868	0.730496	0.999586
IPC1262_RS00245	PA14_19100	PA3479	153039_04920	rhlA	Lipid transport and metabolism	0.499582	0.369407	0.999586
IPC1262_RS00255	PA14_19090	PA3480	153039_04919		Nucleotide transport and metabolism	0.197466	0.72686	0.999586
IPC1262_RS00265	PA14_19050	PA3482	153039_04917	metG	General function prediction only	-0.793339	0.15803	0.999586
IPC1262_RS00270	PA14_19030	PA3483	153039_04916		Function unknown	-0.347184	0.359693	0.999586
IPC1262_RS00320	PA14_18870	PA3496	153039_01772		Function unknown	-0.41652	0.415593	0.999586
IPC1262_RS00345	PA14_18810	PA3519	153039_01777		Function unknown	-0.595373	0.326665	0.999586
IPC1262_RS00350	PA14_18800	PA3520	153039_01778		Inorganic ion transport and metabolism	-0.162399	0.742986	0.999586
IPC1262_RS00360	PA14_18790	PA3521	153039_01779		Cell wall/membrane/envelope biogenesis	-0.465213	0.432487	0.999586
IPC1262_RS00390	PA14_18710	PA3527	153039_01785	pyrC	Nucleotide transport and metabolism	-0.775813	0.194102	0.999586
IPC1262_RS00405	PA14_18680	PA3530	153039_01788		Inorganic ion transport and metabolism	0.350378	0.456029	0.999586
IPC1262_RS00425	PA14_18640	PA3534	153039_01792		Energy production and conversion	-0.445985	0.34512	0.999586
IPC1262_RS00430	PA14_18630	PA3535	153039_01793		Posttranslational modification, protein turnover, chaperones	0.831373	0.155382	0.999586
IPC1262_RS00435	PA14_18620	PA3536	153039_01794		Function unknown	-0.126391	0.671581	0.999586
IPC1262_RS00440	PA14_18610	PA3537	153039_01795	argF	Amino acid transport and metabolism	-0.336911	0.475045	0.999586
IPC1262_RS00450	PA14_18590	PA3539	153039_01797		Function unknown	-0.35416	0.337962	0.999586
IPC1262_RS00455	PA14_18580	PA3540	153039_01798	algD	Cell wall/membrane/envelope biogenesis	-0.0731087	0.819729	0.999586
IPC1262_RS00520	PA14_18370	PA3552	153039_01810	arnB	Cell wall/membrane/envelope biogenesis	-0.485017	0.289397	0.999586
IPC1262_RS00575	PA14_18230	PA3563	153039_01821	fruR	Transcription	0.144785	0.812438	0.999586
IPC1262_RS00610	PA14_18140	PA3569	153039_01828	mmsB	Lipid transport and metabolism	-0.527191	0.310453	0.999586
IPC1262_RS00620	PA14_18110	PA3571	153039_01830	mmsR	Function unknown	-0.337003	0.477622	0.999586
IPC1262_RS00635	PA14_18080	PA3574	153039_01833	nalD	Transcription	0.0123919	0.979311	0.999586
IPC1262_RS00645	PA14_18060	PA3575	153039_01835		Energy production and conversion	0.367516	0.458987	0.999586
IPC1262_RS00650	PA14_18050	PA3576	153039_01836		Function unknown	-0.73344	0.210061	0.999586
IPC1262_RS00715	PA14_17900	PA3587	153039_01847	metR	Transcription	0.71814	0.2226	0.999586
IPC1262_RS00730	PA14_17860	PA3590	153039_01850		Lipid transport and metabolism	0.0814677	0.856064	0.999586
IPC1262_RS00775	PA14_17730	PA3598	153039_01858		General function prediction only	-0.309466	0.598713	0.999586
IPC1262_RS00780	PA14_17720	PA3599	153039_01859		Transcription	0.125883	0.744526	0.999586
IPC1262_RS00810	PA14_17660	PA3605	153039_01865		General function prediction only	-0.504774	0.319581	0.999586
IPC1262_RS00880	PA14_17510	PA3619	153039_01879		Intracellular trafficking, secretion, and vesicular transport	0.654102	0.249969	0.999586
IPC1262_RS00895	PA14_17490	PA3621	153039_01881	fdxA	Energy production and conversion	0.0415241	0.936377	0.999586
IPC1262_RS00900	PA14_17480	PA3622	153039_01883	rpoS	Transcription	0.0689011	0.874734	0.999586
IPC1262_RS00905	PA14_17470	PA3623	153039_01884		Cell cycle control, cell division, chromosome partitioning	-0.0510236	0.915945	0.999586
IPC1262_RS00980	PA14_17280	PA3638	153039_01899		Cell cycle control, cell division, chromosome partitioning	0.135389	0.763759	0.999586
IPC1262_RS01000	PA14_17230	PA3642	153039_01903	rnhB	Replication, recombination and repair	-0.233433	0.702932	0.999586
IPC1262_RS01075	PA14_17050	PA3657	153039_01919	map	Translation, ribosomal structure and biogenesis	0.343351	0.432066	0.999586
IPC1262_RS01080	PA14_17040	PA3658	153039_01920	glnD	Posttranslational modification, protein turnover, chaperones	-0.197312	0.743582	0.999586
IPC1262_RS01095	PA14_17000	PA3661	153039_01923		Function unknown	0.0385627	0.906	0.999586
IPC1262_RS01110	PA14_16970	PA3664	153039_01926		Inorganic ion transport and metabolism	0.238767	0.621192	0.999586
IPC1262_RS01155	PA14_16860	PA3673	153039_01935	plsB	Lipid transport and metabolism	-0.679787	0.205891	0.999586
IPC1262_RS01160	PA14_16840	PA3674	153039_01936		Function unknown	-0.477614	0.383992	0.999586
IPC1262_RS01165	PA14_16830	PA3675	153039_01937		Function unknown	-0.109482	0.806364	0.999586
IPC1262_RS01180	PA14_16790	PA3678	153039_01940		Transcription	-0.444046	0.451395	0.999586
IPC1262_RS01225	PA14_16690	PA3687	153039_01949	ppc	Energy production and conversion	-0.309495	0.555609	0.999586
IPC1262_RS01230	PA14_16680	PA3688	153039_01950		Function unknown	-0.0523832	0.930263	0.999586
IPC1262_RS01250	PA14_16630	PA3692	153039_01954	lptF	Cell wall/membrane/envelope biogenesis	0.0125952	0.980582	0.999586
IPC1262_RS01300	PA14_16500	PA3702	153039_01964	wspR	Signal transduction mechanisms	-0.612276	0.144337	0.999586
IPC1262_RS01335	PA14_16410	PA3709	153039_01971		Amino acid transport and metabolism	0.0636099	0.903918	0.999586
IPC1262_RS01340	PA14_16390	PA3710	153039_01972		Amino acid transport and metabolism	0.597432	0.203348	0.999586
IPC1262_RS01345	PA14_16380	PA3711	153039_01973		Transcription	0.245161	0.661691	0.999586
IPC1262_RS01360	PA14_16350	PA3714	153039_01976		Transcription	-0.0021885	0.996621	0.999586
IPC1262_RS01410	PA14_16250	PA3724	153039_01985	lasB	Amino acid transport and metabolism	-0.595835	0.173618	0.999586
IPC1262_RS01455	PA14_16130	PA3733	153039_01994		Energy production and conversion	-0.542215	0.269039	0.999586
IPC1262_RS01480	PA14_16050	PA3737	153039_01999	dsbC	Posttranslational modification, protein turnover, chaperones	0.0997606	0.855902	0.999586
IPC1262_RS01530	PA14_15940	PA3747	153039_02009		General function prediction only	-0.37019	0.437277	0.999586
IPC1262_RS01545	PA14_15920	PA3749	153039_02011		General function prediction only	-0.322042	0.519722	0.999586
IPC1262_RS01590	PA14_15820	PA3758	153039_02020		Carbohydrate transport and metabolism	0.06169	0.926422	0.999586
IPC1262_RS01625	PA14_15720	PA3764	153039_02026		Cell wall/membrane/envelope biogenesis	0.1824	0.627722	0.999586
IPC1262_RS01635	PA14_15700	PA3766	153039_02028		Amino acid transport and metabolism	0.139549	0.807331	0.999586
IPC1262_RS01700	PA14_15290	PA3771	153039_02037		Transcription	0.205659	0.652875	0.999586
IPC1262_RS01780	PA14_15110	PA3786	153039_02053		Function unknown	0.148099	0.796885	0.999586
IPC1262_RS01785	PA14_15100	PA3787	153039_02054		Cell wall/membrane/envelope biogenesis	-0.645507	0.248067	0.999586
IPC1262_RS01805	PA14_15050	PA3791	153039_02058		Function unknown	0.0711316	0.892785	0.999586
IPC1262_RS01825	PA14_14990	PA3795	153039_02062		Energy production and conversion	0.693369	0.154802	0.999586
IPC1262_RS01835	PA14_14960	PA3797	153039_02064		General function prediction only	-0.328876	0.588986	0.999586
IPC1262_RS01845	PA14_14930	PA3799	153039_02066		General function prediction only	-0.0700042	0.908897	0.999586
IPC1262_RS01890	PA14_14810	PA3808	153039_02075		Function unknown	0.711326	0.20051	0.999586
IPC1262_RS01940	PA14_14680	PA3818	153039_02085		Carbohydrate transport and metabolism	-0.302536	0.603213	0.999586
IPC1262_RS01950	PA14_14650	PA3820	153039_02087	secF	Intracellular trafficking, secretion, and vesicular transport	0.228981	0.667297	0.999586
IPC1262_RS02010	PA14_14520	PA3826	153039_02094		Function unknown	-0.0804751	0.803339	0.999586
IPC1262_RS02035	PA14_14470	PA3831	153039_02099	pepA	Amino acid transport and metabolism	-0.076576	0.820386	0.999586
IPC1262_RS02070	PA14_14390	PA3836	153039_02105		General function prediction only	-0.189385	0.730761	0.999586
IPC1262_RS02095		PA3841		exoS	Function unknown	-0.517083	0.394323	0.999586
IPC1262_RS02215	PA14_14010	PA3863	153039_02133	dauA	Amino acid transport and metabolism	0.385967	0.539777	0.999586
IPC1262_RS02230	PA14_13850	PA3870	153039_02138	moaA1	Coenzyme transport and metabolism	0.414054	0.280897	0.999586
IPC1262_RS02410	PA14_13410	PA3903	153039_02173	prfC	Translation, ribosomal structure and biogenesis	-0.82296	0.179925	0.999586
IPC1262_RS02440	PA14_13340	PA3909	153039_02180	eddB	General function prediction only	0.260992	0.61708	0.999586
IPC1262_RS02450	PA14_13320	PA3911	153039_02182		Lipid transport and metabolism	-0.254386	0.63333	0.999586
IPC1262_RS02475	PA14_13250	PA3916	153039_02187	moaE	Coenzyme transport and metabolism	0.41793	0.430186	0.999586
IPC1262_RS02490	PA14_13190	PA3919	153039_02193		Signal transduction mechanisms	-0.271953	0.379954	0.999586
IPC1262_RS02500	PA14_13170	PA3920	153039_02194		Inorganic ion transport and metabolism	0.0231196	0.968158	0.999586
IPC1262_RS02510	PA14_13140	PA3922	153039_02196		Function unknown	-0.23712	0.599893	0.999586
IPC1262_RS02550	PA14_13040	PA3929	153039_02203	cioB	Energy production and conversion	-0.560381	0.370207	0.999586
IPC1262_RS02560	PA14_13010	PA3931	153039_02205		Inorganic ion transport and metabolism	0.267396	0.643273	0.999586
IPC1262_RS02605	PA14_12900	PA3940	153039_05354		Replication, recombination and repair	-0.484973	0.231551	0.999586
IPC1262_RS02640	PA14_12810	PA3947	153039_05361	rocR	Signal transduction mechanisms	-0.404847	0.521717	0.999586
IPC1262_RS02690	PA14_12690	PA3956	153039_05370		Amino acid transport and metabolism	0.196244	0.715142	0.999586
IPC1262_RS02720	PA14_12620	PA3962	153039_05376		Function unknown	-0.0354727	0.922192	0.999586
IPC1262_RS02725	PA14_12610	PA3963	153039_05377		Inorganic ion transport and metabolism	-0.327786	0.588567	0.999586
IPC1262_RS02740	PA14_12560	PA3966	153039_05381		Function unknown	0.0782473	0.832067	0.999586
IPC1262_RS02750	PA14_12540	PA3968	153039_05383		Translation, ribosomal structure and biogenesis	-0.677827	0.244357	0.999586
IPC1262_RS02755	PA14_12530	PA3969	153039_05384		General function prediction only	0.474872	0.223345	0.999586
IPC1262_RS02785		PA3974	153039_05390	ladS	Signal transduction mechanisms	-0.223859	0.583363	0.999586
IPC1262_RS02790	PA14_12410	PA3975	153039_05391	thiD	Coenzyme transport and metabolism	-0.26514	0.55652	0.999586
IPC1262_RS02800	PA14_12390	PA3977	153039_05393	hemL	Coenzyme transport and metabolism	-0.17971	0.742788	0.999586
IPC1262_RS02815	PA14_12350	PA3980	153039_05396		Translation, ribosomal structure and biogenesis	0.371304	0.420179	0.999586
IPC1262_RS02850	PA14_12230	PA3987	153039_05403	leuS	Translation, ribosomal structure and biogenesis	0.824789	0.133227	0.999586
IPC1262_RS02865	PA14_12180	PA3990	153039_05406		Function unknown	-0.559173	0.272728	0.999586
IPC1262_RS02875	PA14_12160	PA3992	153039_05407		Cell wall/membrane/envelope biogenesis	-0.184186	0.74812	0.999586
IPC1262_RS02885	PA14_12140	PA3995	153039_05409		Transcription	-0.405171	0.431524	0.999586
IPC1262_RS02920	PA14_12070	PA4002	153039_05416	rodA	Cell cycle control, cell division, chromosome partitioning	-0.396681	0.485263	0.999586
IPC1262_RS02950	PA14_11990	PA4008	153039_05422		Lipid transport and metabolism	-0.0850762	0.835454	0.999586
IPC1262_RS02960	PA14_11970	PA4010	153039_05424		Replication, recombination and repair	-0.141836	0.798171	0.999586
IPC1262_RS02985	PA14_11910	PA4015	153039_05429		Lipid transport and metabolism	-0.459816	0.386357	0.999586
IPC1262_RS02990	PA14_11900	PA4016	153039_05430		General function prediction only	-0.637253	0.261434	0.999586
IPC1262_RS02995	PA14_11890	PA4017	153039_05431		Cell wall/membrane/envelope biogenesis	-0.760123	0.173345	0.999586
IPC1262_RS03020	PA14_11810	PA4022			Energy production and conversion	0.061103	0.854919	0.999586
IPC1262_RS03025	PA14_11790	PA4023	153039_04489		Amino acid transport and metabolism	-0.0293601	0.944273	0.999586
IPC1262_RS03045	PA14_11740	PA4027	153039_04485		Signal transduction mechanisms	-0.442684	0.464462	0.999586
IPC1262_RS03055	PA14_11720	PA4029	153039_04483		Function unknown	0.462912	0.460094	0.999586
IPC1262_RS03065	PA14_11690	PA4031	153039_04481	ppa	Energy production and conversion	0.0196782	0.970285	0.999586
IPC1262_RS03080	PA14_11660	PA4034	153039_04478	aqpZ	Carbohydrate transport and metabolism	0.0560979	0.921386	0.999586
IPC1262_RS03090	PA14_11630	PA4036	153039_04476		Signal transduction mechanisms	-0.136347	0.805812	0.999586
IPC1262_RS03115	PA14_11580	PA4041	153039_04471		General function prediction only	0.130681	0.72743	0.999586
IPC1262_RS03120	PA14_11570	PA4042	153039_04470	xseB	Replication, recombination and repair	0.524507	0.391971	0.999586
IPC1262_RS03150	PA14_11490	PA4048	153039_04464		General function prediction only	-0.264169	0.580992	0.999586
IPC1262_RS03190	PA14_11400	PA4056	153039_04455	ribD	Coenzyme transport and metabolism	-0.219163	0.641583	0.999586
IPC1262_RS03215	PA14_11340	PA4061	153039_04451		Posttranslational modification, protein turnover, chaperones	0.104324	0.735476	0.999586
IPC1262_RS03230	PA14_11310	PA4064	153039_04448		Defense mechanisms	-0.192388	0.74775	0.999586
IPC1262_RS03235	PA14_11290	PA4065	153039_04447		Defense mechanisms	0.376789	0.527138	0.999586
IPC1262_RS03240	PA14_11280	PA4066	153039_04446		Function unknown	0.12944	0.827861	0.999586
IPC1262_RS03245	PA14_11270	PA4067	153039_04445	oprG	Cell wall/membrane/envelope biogenesis	-0.12638	0.792644	0.999586
IPC1262_RS03270	PA14_11230	PA4071	153039_04440		Function unknown	0.32536	0.520436	0.999586
IPC1262_RS03280	PA14_11190	PA4073	153039_04438		Energy production and conversion	-0.259584	0.660049	0.999586
IPC1262_RS03285	PA14_11180	PA4074	153039_04437		Transcription	0.185983	0.747971	0.999586
IPC1262_RS03320	PA14_11110	PA4081	153039_04430	cupB6	Cell motility	0.0417336	0.928889	0.999586
IPC1262_RS03425		PA4101		bfmR	Signal transduction mechanisms	0.468032	0.281956	0.999586
IPC1262_RS03435		PA4103			Function unknown	-0.307598	0.510449	0.999586
IPC1262_RS03460	PA14_10820	PA4108	153039_04405		Signal transduction mechanisms	-0.0533255	0.916095	0.999586
IPC1262_RS03490	PA14_10750	PA4113	153039_04399		Carbohydrate transport and metabolism	-0.227872	0.603736	0.999586
IPC1262_RS03495	PA14_10740	PA4114	153039_04398		General function prediction only	0.17662	0.589956	0.999586
IPC1262_RS03510	PA14_10700	PA4117	153039_04395	bphP	Signal transduction mechanisms	-0.726392	0.213227	0.999586
IPC1262_RS03525	PA14_10660	PA4120	153039_04392		Transcription	-0.291896	0.640922	0.999586
IPC1262_RS03570	PA14_10560	PA4129	153039_04383		Function unknown	-0.0244264	0.963181	0.999586
IPC1262_RS03610	PA14_10440	PA4137	153039_04375		Function unknown	-0.205694	0.710832	0.999586
IPC1262_RS03705	PA14_10210	PA4155	153039_04357		Energy production and conversion	-0.179562	0.617992	0.999586
IPC1262_RS03715	PA14_10190	PA4157	153039_04355		Transcription	-0.299601	0.451456	0.999586
IPC1262_RS03785	PA14_10010	PA4165	153039_04348		Amino acid transport and metabolism	-0.188999	0.728069	0.999586
IPC1262_RS03790	PA14_09990	PA4166	153039_04347		General function prediction only	-0.10079	0.863706	0.999586
IPC1262_RS03835	PA14_09900	PA4175	153039_04338	piv	Function unknown	-0.248375	0.484227	0.999586
IPC1262_RS03840	PA14_09890	PA4176	153039_04337	ppiC2	Posttranslational modification, protein turnover, chaperones	-0.410638	0.399589	0.999586
IPC1262_RS03860	PA14_09820	PA4180	153039_04328		Coenzyme transport and metabolism	0.65473	0.25321	0.999586
IPC1262_RS03875	PA14_09790	PA4182	153039_04326		Transcription	-0.156068	0.715036	0.999586
IPC1262_RS03885	PA14_09770	PA4184	153039_04324		Transcription	0.555159	0.345704	0.999586
IPC1262_RS03890	PA14_09760	PA4185	153039_04323		Transcription	0.714157	0.179942	0.999586
IPC1262_RS03905	PA14_09730	PA4188	153039_04320		Amino acid transport and metabolism	0.460467	0.381323	0.999586
IPC1262_RS03945	PA14_09690	PA4196	153039_04317	bfiR	Signal transduction mechanisms	-0.0414489	0.949565	0.999586
IPC1262_RS03960	PA14_09630	PA4199	153039_04314		Lipid transport and metabolism	-0.510089	0.281155	0.999586
IPC1262_RS03990	PA14_09540	PA4205	153039_04308	mexG	Function unknown	-0.186781	0.581554	0.999586
IPC1262_RS04060	PA14_44910	PA1510	153039_01202		Function unknown	-0.302683	0.533586	0.999586
IPC1262_RS04070	PA14_44930	PA1508	153039_01204		Function unknown	0.395193	0.557807	0.999586
IPC1262_RS04075	PA14_44950	PA1507	153039_01205		Nucleotide transport and metabolism	-0.56451	0.117195	0.999586
IPC1262_RS04090	PA14_44980	PA1504	153039_01208		Transcription	0.273127	0.617852	0.999586
IPC1262_RS04095	PA14_44990	PA1503	153039_01209		General function prediction only	0.0896025	0.850274	0.999586
IPC1262_RS04125	PA14_45060	PA1497	153039_01215		Amino acid transport and metabolism	0.31932	0.57067	0.999586
IPC1262_RS04145	PA14_45110	PA1493	153039_01219	cysP	Inorganic ion transport and metabolism	-0.166914	0.737629	0.999586
IPC1262_RS04245	PA14_45400	PA1474	153039_01239		Function unknown	0.03985	0.915093	0.999586
IPC1262_RS04260	PA14_45430	PA1470	153039_01242		Lipid transport and metabolism	0.0285371	0.957999	0.999586
IPC1262_RS04265	PA14_45440	PA1469	153039_01243		Function unknown	-0.181277	0.766262	0.999586
IPC1262_RS04270	PA14_45450	PA1468	153039_01244		Function unknown	0.191203	0.737894	0.999586
IPC1262_RS04275	PA14_45460	PA1467	153039_01245		Transcription	0.444276	0.380267	0.999586
IPC1262_RS04280	PA14_45470	PA1466	153039_01246		Posttranslational modification, protein turnover, chaperones	0.2099	0.718772	0.999586
IPC1262_RS04320	PA14_45590	PA1458	153039_01254		Cell motility	0.259729	0.568257	0.999586
IPC1262_RS04325	PA14_45610	PA1457	153039_01255	cheZ	Signal transduction mechanisms	0.391026	0.50726	0.999586
IPC1262_RS04335	PA14_45630	PA1455	153039_01257	fliA	Transcription	0.513651	0.397201	0.999586
IPC1262_RS04410	PA14_45840	PA1440	153039_01272		General function prediction only	-0.00196187	0.996974	0.999586
IPC1262_RS04420	PA14_45870	PA1438	153039_01274		Signal transduction mechanisms	0.013392	0.981346	0.999586
IPC1262_RS04430	PA14_45890	PA1436	153039_01276		Defense mechanisms	-0.277877	0.640621	0.999586
IPC1262_RS04440	PA14_45920	PA1434	153039_01278		Function unknown	-0.328736	0.58716	0.999586
IPC1262_RS04450	PA14_45940	PA1432	153039_01280	lasI	Signal transduction mechanisms	-0.405107	0.468264	0.999586
IPC1262_RS04515	PA14_46100	PA1419	153039_01293		Nucleotide transport and metabolism	0.0715742	0.884305	0.999586
IPC1262_RS04595	PA14_46280	PA1404	153039_01308		Function unknown	0.113097	0.843441	0.999586
IPC1262_RS04620	PA14_46330	PA1399	153039_01313		Transcription	0.779104	0.116141	0.999586
IPC1262_RS04635	PA14_46370	PA1396	153039_01316		Signal transduction mechanisms	-0.195128	0.717895	0.999586
IPC1262_RS04650		PA1393		cysC	Inorganic ion transport and metabolism	-0.325078	0.453957	0.999586
IPC1262_RS04745	PA14_46450	PA1376	153039_01323	aceK	Signal transduction mechanisms	-0.448433	0.405077	0.999586
IPC1262_RS04755	PA14_46480	PA1374	153039_01326		Transcription	0.110854	0.850346	0.999586
IPC1262_RS04775	PA14_46630	PA1367	153039_01329		General function prediction only	0.149706	0.803489	0.999586
IPC1262_RS04790	PA14_46640	PA1365	153039_01330		Inorganic ion transport and metabolism	0.091227	0.846424	0.999586
IPC1262_RS04810	PA14_46680	PA1361	153039_01334		Defense mechanisms	0.281311	0.626507	0.999586
IPC1262_RS04825	PA14_46720	PA1358	153039_01337		Function unknown	-0.776598	0.211213	0.999586
IPC1262_RS04835	PA14_46750	PA1356	153039_01339		Function unknown	0.45111	0.404304	0.999586
IPC1262_RS04840	PA14_46760	PA1355			Coenzyme transport and metabolism	-0.043124	0.937343	0.999586
IPC1262_RS04845	PA14_46770	PA1354	153039_01341		Function unknown	0.409548	0.357668	0.999586
IPC1262_RS04895	PA14_46890	PA1344	153039_01352		Secondary metabolites biosynthesis, transport and catabolism	0.508365	0.392157	0.999586
IPC1262_RS04925	PA14_46960	PA1338	153039_01358	ggt	Amino acid transport and metabolism	0.156031	0.695564	0.999586
IPC1262_RS05000	PA14_47120	PA1324	153039_01373		Function unknown	0.824736	0.171281	0.999586
IPC1262_RS05045	PA14_47230	PA1316			Carbohydrate transport and metabolism	0.156284	0.767487	0.999586
IPC1262_RS05080	PA14_47310	PA1309	153039_01383		Transcription	-0.106465	0.854025	0.999586
IPC1262_RS05095	PA14_47340	PA1306	153039_01386		General function prediction only	-0.258817	0.616116	0.999586
IPC1262_RS05105	PA14_47360	PA1304	153039_01388		Amino acid transport and metabolism	-0.316901	0.589001	0.999586
IPC1262_RS05150	PA14_47450	PA1295	153039_01397		Function unknown	0.619683	0.26947	0.999586
IPC1262_RS05160	PA14_47490	PA1293	153039_01399		Carbohydrate transport and metabolism	0.368456	0.390394	0.999586
IPC1262_RS05195	PA14_47560	PA1286	153039_01406		Carbohydrate transport and metabolism	0.706173	0.217873	0.999586
IPC1262_RS05205	PA14_47600	PA1284	153039_01408		Lipid transport and metabolism	0.208357	0.707368	0.999586
IPC1262_RS05380	PA14_48030	PA1251	153039_01443		Signal transduction mechanisms	-0.241043	0.558575	0.999586
IPC1262_RS05425	PA14_48150	PA1244	153039_01451		Function unknown	0.309617	0.574339	0.999586
IPC1262_RS05430	PA14_48160	PA1243	153039_01452		Signal transduction mechanisms	0.19402	0.605085	0.999586
IPC1262_RS05495	PA14_48410	PA1227	153039_01470		General function prediction only	0.5534	0.333318	0.999586
IPC1262_RS05595	PA14_48700	PA1207	153039_01490	kefB	Inorganic ion transport and metabolism	-0.641623	0.162304	0.999586
IPC1262_RS05625	PA14_48770	PA1201	153039_01496		Transcription	0.107482	0.837877	0.999586
IPC1262_RS05645	PA14_48810	PA1197	153039_01500		Transcription	0.269432	0.647212	0.999586
IPC1262_RS05760	PA14_49040	PA1191	153039_01506		Posttranslational modification, protein turnover, chaperones	0.0107481	0.981586	0.999586
IPC1262_RS05765	PA14_49050	PA1190	153039_01507		Function unknown	-0.194354	0.570117	0.999586
IPC1262_RS05770	PA14_49060	PA1189	153039_01508		Function unknown	0.0579081	0.923636	0.999586
IPC1262_RS05795	PA14_49110	PA1184			Transcription	-0.398187	0.507324	0.999586
IPC1262_RS05820	PA14_49170	PA1180	153039_01518	phoQ	Signal transduction mechanisms	0.467833	0.41652	0.999586
IPC1262_RS05835	PA14_49210	PA1177	153039_01521	napE	Energy production and conversion	-0.29032	0.579249	0.999586
IPC1262_RS05840	PA14_49220	PA1176	153039_01522	napF	Energy production and conversion	-0.319013	0.594905	0.999586
IPC1262_RS05870	PA14_49290	PA1170	153039_01528		Inorganic ion transport and metabolism	0.578592	0.222149	0.999586
IPC1262_RS05890	PA14_49330	PA1166	153039_01532		Secondary metabolites biosynthesis, transport and catabolism	-0.659208	0.176585	0.999586
IPC1262_RS05905	PA14_49360	PA1163	153039_01535	ndvB	Cell wall/membrane/envelope biogenesis	0.229811	0.601896	0.999586
IPC1262_RS05930	PA14_49420	PA1158			Signal transduction mechanisms	0.44933	0.384885	0.999586
IPC1262_RS05935	PA14_49440	PA1157	153039_01542		Signal transduction mechanisms	-0.0359776	0.942923	0.999586
IPC1262_RS05940	PA14_49460	PA1156	153039_01543	nrdA	Nucleotide transport and metabolism	0.0281512	0.929641	0.999586
IPC1262_RS05950		PA1154			Replication, recombination and repair	0.779846	0.152597	0.999586
IPC1262_RS05955		PA1153	153039_01547		Transcription	-0.197653	0.570826	0.999586
IPC1262_RS05985		PA1151		imm2	Function unknown	0.334622	0.41379	0.999586
IPC1262_RS05995	PA14_49530	PA1149	153039_01550		Function unknown	0.408603	0.396491	0.999586
IPC1262_RS06005	PA14_49560	PA1148	153039_01552	toxA	Function unknown	-0.67497	0.206197	0.999586
IPC1262_RS06010	PA14_49570	PA1147	153039_01553		Amino acid transport and metabolism	0.0967192	0.869825	0.999586
IPC1262_RS06025	PA14_49610	PA1144	153039_01556		Carbohydrate transport and metabolism	0.882859	0.153467	0.999586
IPC1262_RS06035	PA14_49630	PA1142	153039_01558		Transcription	-0.482799	0.408692	0.999586
IPC1262_RS06060	PA14_49690	PA1137	153039_01563		Energy production and conversion	0.425636	0.445377	0.999586
IPC1262_RS06080	PA14_49730	PA1133	153039_01567		Function unknown	0.0280867	0.949305	0.999586
IPC1262_RS06090	PA14_49750	PA1131	153039_01569		Carbohydrate transport and metabolism	-0.41286	0.461135	0.999586
IPC1262_RS06145	PA14_49880	PA1121	153039_01579	yfiR	Function unknown	-0.676462	0.246942	0.999586
IPC1262_RS06160	PA14_49910	PA1118			Function unknown	-0.265068	0.616479	0.999586
IPC1262_RS06215	PA14_50030	PA1110	153039_01592		Translation, ribosomal structure and biogenesis	0.207268	0.740689	0.999586
IPC1262_RS06235	PA14_50070	PA1106	153039_01596		Function unknown	-0.0768967	0.901774	0.999586
IPC1262_RS06265	PA14_50160	PA1100	153039_01602	fliE	Cell motility	-0.327951	0.394361	0.999586
IPC1262_RS06385	PA14_50430	PA1082	153039_01620	flgG	Cell motility	0.548627	0.349003	0.999586
IPC1262_RS06435	PA14_50530	PA1073	153039_01629	braD	Amino acid transport and metabolism	-0.160699	0.66724	0.999586
IPC1262_RS06565	PA14_50810	PA1048	153039_01690		Cell wall/membrane/envelope biogenesis	0.163378	0.8068	0.999586
IPC1262_RS06570	PA14_50820	PA1047	153039_01691		Defense mechanisms	-0.113759	0.752989	0.999586
IPC1262_RS06575	PA14_50830	PA1046	153039_01692		Carbohydrate transport and metabolism	0.446182	0.344034	0.999586
IPC1262_RS06610	PA14_50900	PA1039	153039_01699		Function unknown	0.209082	0.685527	0.999586
IPC1262_RS06620	PA14_50920	PA1037	153039_01701		Function unknown	0.37829	0.376319	0.999586
IPC1262_RS06630	PA14_50940	PA1035	153039_01703		Function unknown	0.358338	0.474308	0.999586
IPC1262_RS06640	PA14_50970	PA1033	153039_01705		Posttranslational modification, protein turnover, chaperones	0.0919503	0.857801	0.999586
IPC1262_RS06655	PA14_51010	PA1030	153039_01709		Function unknown	0.414154	0.395831	0.999586
IPC1262_RS06745	PA14_51205	PA1015	153039_01727		Transcription	-0.4703	0.41586	0.999586
IPC1262_RS06820	PA14_51280	PA1009	153039_01734		Amino acid transport and metabolism	0.537984	0.37485	0.999586
IPC1262_RS06840	PA14_51320	PA1005	153039_01738		General function prediction only	-0.16334	0.643165	0.999586
IPC1262_RS06845	PA14_51330	PA1004	153039_01739	nadA	Coenzyme transport and metabolism	-0.126693	0.825751	0.999586
IPC1262_RS06850	PA14_51340	PA1003	153039_01740	mvfR	Transcription	-0.0516618	0.881915	0.999586
IPC1262_RS06875	PA14_51410	PA0998	153039_01745	pqsC	Lipid transport and metabolism	-0.12053	0.723244	0.999586
IPC1262_RS06890	PA14_51440	PA0995	153039_01748	ogt	Replication, recombination and repair	0.0384245	0.871383	0.999586
IPC1262_RS06915	PA14_51490	PA0990	153039_01753		Nucleotide transport and metabolism	-0.392543	0.160798	0.999586
IPC1262_RS06920	PA14_51500	PA0989	153039_01754		Function unknown	0.199413	0.669144	0.999586
IPC1262_RS07580	PA14_51720	PA0972	153039_03683	tolB	Intracellular trafficking, secretion, and vesicular transport	0.159621	0.752188	0.999586
IPC1262_RS07605	PA14_51780	PA0967	153039_03678	ruvB	Replication, recombination and repair	-0.788894	0.158337	0.999586
IPC1262_RS07620	PA14_51810	PA0964	153039_03675	pmpR	Function unknown	0.0171909	0.973541	0.999586
IPC1262_RS07630	PA14_51830	PA0962	153039_03673		Inorganic ion transport and metabolism	-0.181616	0.725038	0.999586
IPC1262_RS07650	PA14_51880	PA0958	153039_03669	oprD	Function unknown	0.151411	0.678794	0.999586
IPC1262_RS07660	PA14_51900	PA0956	153039_03667	proS	Translation, ribosomal structure and biogenesis	0.0569547	0.892097	0.999586
IPC1262_RS07680	PA14_51940	PA0952	153039_03663		Function unknown	-0.0789545	0.828943	0.999586
IPC1262_RS07710	PA14_52010	PA0947	153039_03657		Replication, recombination and repair	0.241403	0.695073	0.999586
IPC1262_RS07715	PA14_52020	PA0946	153039_03656		Function unknown	-0.105012	0.804349	0.999586
IPC1262_RS07745	PA14_52080	PA0941	153039_03651		Posttranslational modification, protein turnover, chaperones	-0.396199	0.447208	0.999586
IPC1262_RS07755	PA14_52110	PA0939	153039_03649		Transcription	-0.294093	0.463976	0.999586
IPC1262_RS07770	PA14_52140	PA0937	153039_03646		Function unknown	0.212731	0.60222	0.999586
IPC1262_RS07775	PA14_52150	PA0936	153039_03645	lpxO2	Posttranslational modification, protein turnover, chaperones	0.247221	0.603522	0.999586
IPC1262_RS07790	PA14_52190	PA0933	153039_03642	ygcA	Translation, ribosomal structure and biogenesis	-0.88445	0.124055	0.999586
IPC1262_RS07800	PA14_52230	PA0931	153039_03640	pirA	Inorganic ion transport and metabolism	0.559614	0.198076	0.999586
IPC1262_RS07805	PA14_52240	PA0930	153039_03639		Signal transduction mechanisms	0.378983	0.415149	0.999586
IPC1262_RS07815	PA14_52260	PA0928	153039_03637	gacS	Signal transduction mechanisms	-0.2899	0.632929	0.999586
IPC1262_RS07825	PA14_52280	PA0926	153039_03635		Function unknown	-0.0996884	0.805744	0.999586
IPC1262_RS07885	PA14_52420	PA0916	153039_03624		Translation, ribosomal structure and biogenesis	0.188182	0.607466	0.999586
IPC1262_RS07915	PA14_52490	PA0910	153039_03618		Function unknown	0.266494	0.428088	0.999586
IPC1262_RS07920	PA14_52500	PA0909	153039_03617		Function unknown	0.000360313	0.999476	0.999586
IPC1262_RS07935	PA14_52530	PA0906	153039_03614		Transcription	-0.679358	0.218201	0.999586
IPC1262_RS07995	PA14_52690	PA0897	153039_03602	aruG	Amino acid transport and metabolism	-0.615489	0.319505	0.999586
IPC1262_RS08000	PA14_52700	PA0896	153039_03601	aruF	Amino acid transport and metabolism	-0.178278	0.789813	0.999586
IPC1262_RS08010	PA14_52730	PA0894			Function unknown	-0.0400102	0.943838	0.999586
IPC1262_RS08025	PA14_52760	PA0891	153039_03596		General function prediction only	0.184758	0.761236	0.999586
IPC1262_RS08040	PA14_52790	PA0888	153039_03593	aotJ	Amino acid transport and metabolism	-0.0316725	0.941361	0.999586
IPC1262_RS08045	PA14_52800	PA0887	153039_03591	acsA	Lipid transport and metabolism	-0.351286	0.344083	0.999586
IPC1262_RS08050	PA14_52810	PA0886	153039_03590		Carbohydrate transport and metabolism	0.0950984	0.794247	0.999586
IPC1262_RS08080	PA14_52890	PA0880	153039_03584		Amino acid transport and metabolism	0.172335	0.746981	0.999586
IPC1262_RS08095	PA14_52920	PA0877	153039_03581		Transcription	-0.763933	0.173975	0.999586
IPC1262_RS08105	PA14_52940	PA0875	153039_03579		Function unknown	0.20983	0.669671	0.999586
IPC1262_RS08115	PA14_52960	PA0874	153039_03578		Function unknown	-0.373871	0.516404	0.999586
IPC1262_RS08130	PA14_52990	PA0872	153039_03576	phhA	Amino acid transport and metabolism	-0.670463	0.190027	0.999586
IPC1262_RS08135	PA14_53000	PA0871	153039_03575	phhB	Coenzyme transport and metabolism	-0.209746	0.515109	0.999586
IPC1262_RS08160	PA14_70850	PA5368		pstC	General function prediction only	0.427632	0.411659	0.999586
IPC1262_RS08165	PA14_70830	PA5367	153039_05246	pstA	Inorganic ion transport and metabolism	-0.345684	0.371096	0.999586
IPC1262_RS08185	PA14_70780	PA5363	153039_05250		Cell wall/membrane/envelope biogenesis	-0.233425	0.692238	0.999586
IPC1262_RS08195	PA14_70760	PA5361	153039_05252	phoR	Signal transduction mechanisms	-0.53619	0.365455	0.999586
IPC1262_RS08205	PA14_70740	PA5359			Function unknown	0.35601	0.454964	0.999586
IPC1262_RS08215	PA14_70720	PA5357	153039_05256		Coenzyme transport and metabolism	-0.176685	0.784415	0.999586
IPC1262_RS08225	PA14_70690	PA5355	153039_05258	glcD	Energy production and conversion	-0.437783	0.3055	0.999586
IPC1262_RS08245	PA14_70640	PA5351	153039_05262	rubA1	Energy production and conversion	0.141856	0.699052	0.999586
IPC1262_RS08250	PA14_70630	PA5350	153039_05263	rubA2	Energy production and conversion	-0.000787427	0.99872	0.999586
IPC1262_RS08270	PA14_70590	PA5347	153039_05266		Function unknown	0.327077	0.441744	0.999586
IPC1262_RS08280	PA14_70570	PA5345	153039_05268	recG	Transcription	0.00616508	0.988408	0.999586
IPC1262_RS08290	PA14_70550	PA5343	153039_05271		Carbohydrate transport and metabolism	0.391671	0.376611	0.999586
IPC1262_RS08305	PA14_70490	PA5340	153039_05274		Function unknown	0.0388502	0.943164	0.999586
IPC1262_RS08335	PA14_70420	PA5334	153039_05280	rph	Translation, ribosomal structure and biogenesis	-0.310327	0.425211	0.999586
IPC1262_RS08365	PA14_70340	PA5328	153039_05286		Energy production and conversion	-0.205531	0.65539	0.999586
IPC1262_RS08385	PA14_70290	PA5324	153039_05290		Transcription	0.313645	0.362377	0.999586
IPC1262_RS08410	PA14_70230	PA5319	153039_05295	radC	Replication, recombination and repair	-0.186299	0.7073	0.999586
IPC1262_RS08445	PA14_70140	PA5312	153039_05301		Energy production and conversion	-0.192399	0.633628	0.999586
IPC1262_RS08450	PA14_70120	PA5311	153039_05302		Amino acid transport and metabolism	0.409919	0.393176	0.999586
IPC1262_RS08465	PA14_70080	PA5308	153039_05305	lrp	Transcription	-0.227006	0.67105	0.999586
IPC1262_RS08470	PA14_70070	PA5307	153039_05306		Function unknown	-0.0211554	0.963432	0.999586
IPC1262_RS08505	PA14_69970	PA5300	153039_05313	cycB	Energy production and conversion	-0.191632	0.73815	0.999586
IPC1262_RS08555	PA14_69840	PA5290	153039_05323		Posttranslational modification, protein turnover, chaperones	-0.461561	0.224977	0.999586
IPC1262_RS08565	PA14_69810	PA5288	153039_05325	glnK	Amino acid transport and metabolism	-0.385029	0.4692	0.999586
IPC1262_RS08580	PA14_69770	PA5285	153039_05328		Function unknown	-0.0363587	0.944004	0.999586
IPC1262_RS08590	PA14_69760	PA5284	153039_05329		Cell motility	0.197516	0.732638	0.999586
IPC1262_RS08635	PA14_69640	PA5275	153039_05338		Inorganic ion transport and metabolism	0.0315971	0.936849	0.999586
IPC1262_RS08655	PA14_69610	PA5272	153039_05342	cyaA	Nucleotide transport and metabolism	0.228673	0.637547	0.999586
IPC1262_RS08665	PA14_69590	PA5270			Amino acid transport and metabolism	-0.0335294	0.946179	0.999586
IPC1262_RS08675	PA14_69570	PA5268	153039_05346	corA	Inorganic ion transport and metabolism	0.552129	0.242874	0.999586
IPC1262_RS08690	PA14_69550	PA5266	153039_02360		Function unknown	0.669037	0.244515	0.999586
IPC1262_RS08710	PA14_69500	PA5263	153039_00003	argH	Amino acid transport and metabolism	-0.100983	0.78341	0.999586
IPC1262_RS08715	PA14_69480	PA5262	153039_00004	algZ	Signal transduction mechanisms	-0.561734	0.181642	0.999586
IPC1262_RS08720	PA14_69470	PA5261	153039_00005	algR	Transcription	0.0822906	0.873919	0.999586
IPC1262_RS08745	PA14_69400	PA5256	153039_00010	dsbH	Posttranslational modification, protein turnover, chaperones	0.2402	0.675808	0.999586
IPC1262_RS08750	PA14_69390	PA5255	153039_00011	algQ	Transcription	-0.333558	0.567677	0.999586
IPC1262_RS08770	PA14_69340	PA5252	153039_00015		General function prediction only	-0.163099	0.796716	0.999586
IPC1262_RS08780	PA14_69320	PA5250	153039_00017		Inorganic ion transport and metabolism	-0.172252	0.775121	0.999586
IPC1262_RS08810	PA14_69250	PA5244	153039_00023		Function unknown	0.0576181	0.898261	0.999586
IPC1262_RS08815	PA14_69240	PA5243	153039_00024	hemB	Coenzyme transport and metabolism	0.0320312	0.933423	0.999586
IPC1262_RS08835	PA14_69190	PA5239	153039_00029	rho	Transcription	-0.673668	0.222142	0.999586
IPC1262_RS08845	PA14_69150	PA5237	153039_00031		Coenzyme transport and metabolism	0.622606	0.243534	0.999586
IPC1262_RS08860	PA14_69110	PA5234	153039_00034		General function prediction only	0.143404	0.756141	0.999586
IPC1262_RS08865	PA14_69100	PA5233	153039_00035		Cell motility	0.24486	0.626424	0.999586
IPC1262_RS08870	PA14_69090	PA5232	153039_00036		Cell wall/membrane/envelope biogenesis	0.0746136	0.836932	0.999586
IPC1262_RS08890	PA14_69040	PA5228	153039_00041		Coenzyme transport and metabolism	-0.0593272	0.826374	0.999586
IPC1262_RS08900	PA14_69030	PA5227	153039_00043		Function unknown	-0.397647	0.401478	0.999586
IPC1262_RS08955	PA14_68890	PA5216	153039_00054		Inorganic ion transport and metabolism	-0.0229484	0.967877	0.999586
IPC1262_RS08960	PA14_68870	PA5215	153039_00055	gcvT1	Amino acid transport and metabolism	-0.416904	0.364683	0.999586
IPC1262_RS08980	PA14_68830	PA5211	153039_00059		Intracellular trafficking, secretion, and vesicular transport	-0.380868	0.46559	0.999586
IPC1262_RS08990	PA14_68810	PA5209	153039_00061		Function unknown	0.448262	0.425901	0.999586
IPC1262_RS08995	PA14_68800	PA5208	153039_00062		Inorganic ion transport and metabolism	0.0718731	0.901509	0.999586
IPC1262_RS09015	PA14_68740	PA5204	153039_00066	argA	Amino acid transport and metabolism	0.278315	0.603219	0.999586
IPC1262_RS09025	PA14_68720	PA5202	153039_00068		Secondary metabolites biosynthesis, transport and catabolism	-0.148588	0.746672	0.999586
IPC1262_RS09035	PA14_68700	PA5200	153039_00070	amgR	Signal transduction mechanisms	0.349766	0.438994	0.999586
IPC1262_RS09070	PA14_68610	PA5193	153039_00077	yrfI	Posttranslational modification, protein turnover, chaperones	0.248044	0.634716	0.999586
IPC1262_RS09090	PA14_68560	PA5190	153039_00080		Energy production and conversion	0.024838	0.946874	0.999586
IPC1262_RS09115	PA14_68490	PA5185	153039_00085		General function prediction only	-0.0554129	0.90466	0.999586
IPC1262_RS09125	PA14_68470	PA5183.1	153039_00087			0.0195407	0.971471	0.999586
IPC1262_RS09130	PA14_68460	PA5183	153039_00088		Function unknown	0.0870826	0.87987	0.999586
IPC1262_RS09140	PA14_68440	PA5181	153039_00091		Energy production and conversion	0.277828	0.641892	0.999586
IPC1262_RS09150	PA14_68420	PA5179	153039_00093		Transcription	0.313482	0.473907	0.999586
IPC1262_RS09180	PA14_68350	PA5173	153039_00099	arcC	Amino acid transport and metabolism	0.102132	0.862477	0.999586
IPC1262_RS09185	PA14_68340	PA5172	153039_00100	arcB	Amino acid transport and metabolism	0.350454	0.243733	0.999586
IPC1262_RS09225	PA14_68210	PA5164	153039_00108	rmlC	Cell wall/membrane/envelope biogenesis	0.233565	0.699742	0.999586
IPC1262_RS09275	PA14_68090	PA5155	153039_00163		Amino acid transport and metabolism	0.218488	0.685829	0.999586
IPC1262_RS09285	PA14_68070	PA5153	153039_00165		Amino acid transport and metabolism	0.337571	0.570751	0.999586
IPC1262_RS09295	PA14_68050	PA5151	153039_00167		Function unknown	-0.162639	0.787155	0.999586
IPC1262_RS09300	PA14_68040	PA5150	153039_00168		General function prediction only	0.0691668	0.875373	0.999586
IPC1262_RS09400	PA14_67930	PA5143	153039_00177	hisB	Amino acid transport and metabolism	-0.0278145	0.924261	0.999586
IPC1262_RS09435	PA14_67840	PA5137	153039_00184		Signal transduction mechanisms	0.113361	0.840631	0.999586
IPC1262_RS09440	PA14_67830	PA5136	153039_00185		Function unknown	0.109048	0.850684	0.999586
IPC1262_RS09455	PA14_67790	PA5133			Cell cycle control, cell division, chromosome partitioning	0.713713	0.139495	0.999586
IPC1262_RS09460	PA14_67780	PA5132	153039_00189		General function prediction only	-0.00348354	0.992332	0.999586
IPC1262_RS09470	PA14_67750	PA5130	153039_00191		Inorganic ion transport and metabolism	0.516366	0.264172	0.999586
IPC1262_RS09495	PA14_67680	PA5125	153039_00198	ntrC	Signal transduction mechanisms	0.100283	0.846123	0.999586
IPC1262_RS09505	PA14_67650	PA5123	153039_00200		Function unknown	0.293491	0.618426	0.999586
IPC1262_RS09515	PA14_67630	PA5121	153039_00202		Cell wall/membrane/envelope biogenesis	0.252463	0.516755	0.999586
IPC1262_RS09535	PA14_67580	PA5118	153039_00205	thiI	Coenzyme transport and metabolism	-0.112294	0.818528	0.999586
IPC1262_RS09550	PA14_67540	PA5115	153039_00208		Function unknown	0.168374	0.713592	0.999586
IPC1262_RS09555	PA14_67530	PA5114	153039_00209		Function unknown	-0.184918	0.76186	0.999586
IPC1262_RS09565	PA14_67510	PA5112	153039_00211	estA	Lipid transport and metabolism	-0.135456	0.827955	0.999586
IPC1262_RS09570	PA14_67500	PA5111	153039_00212	gloA3	Amino acid transport and metabolism	-0.29891	0.510851	0.999586
IPC1262_RS09600	PA14_67420	PA5105	153039_00218	hutC	Transcription	0.45878	0.352567	0.999586
IPC1262_RS09615	PA14_67380	PA5102	153039_00221		Lipid transport and metabolism	0.00483554	0.992919	0.999586
IPC1262_RS09620	PA14_67370	PA5101	153039_00222		Inorganic ion transport and metabolism	0.343261	0.309043	0.999586
IPC1262_RS09625	PA14_67350	PA5100	153039_00223	hutU	Amino acid transport and metabolism	0.255691	0.643148	0.999586
IPC1262_RS09705	PA14_67170	PA5085	153039_00237		Transcription	0.0854828	0.898401	0.999586
IPC1262_RS09720	PA14_67130	PA5082	153039_00240		Amino acid transport and metabolism	-0.352185	0.432006	0.999586
IPC1262_RS09730	PA14_67110	PA5080	153039_00242		General function prediction only	-0.128502	0.790216	0.999586
IPC1262_RS09740	PA14_67090	PA5078	153039_00244		Inorganic ion transport and metabolism	0.43275	0.281984	0.999586
IPC1262_RS09750	PA14_67050	PA5076	153039_00246		Amino acid transport and metabolism	0.139576	0.77699	0.999586
IPC1262_RS09775	PA14_66990	PA5071	153039_00251		Function unknown	0.43955	0.257105	0.999586
IPC1262_RS09795	PA14_66950	PA5067	153039_00255	hisE	Amino acid transport and metabolism	-0.504802	0.38624	0.999586
IPC1262_RS09825	PA14_66880	PA5061	153039_00261		Function unknown	-0.144223	0.79002	0.999586
IPC1262_RS09840	PA14_66840	PA5058	153039_00264	phaC2	Lipid transport and metabolism	-0.255049	0.657642	0.999586
IPC1262_RS09845	PA14_66830	PA5057	153039_00265	phaD	Lipid transport and metabolism	0.450698	0.276875	0.999586
IPC1262_RS09895	PA14_66710	PA5049	153039_00273	rpmE	Translation, ribosomal structure and biogenesis	-0.522748	0.230303	0.999586
IPC1262_RS09910	PA14_66680	PA5046	153039_00276		Energy production and conversion	0.021517	0.970189	0.999586
IPC1262_RS09940	PA14_66620	PA5040	153039_00282	pilQ	Intracellular trafficking, secretion, and vesicular transport	-0.589855	0.17947	0.999586
IPC1262_RS09995	PA14_66490	PA5029	153039_00294		Transcription	0.0167518	0.964565	0.999586
IPC1262_RS10000	PA14_66480	PA5028	153039_00295		Cell cycle control, cell division, chromosome partitioning	0.786261	0.131169	0.999586
IPC1262_RS10025	PA14_66410	PA5023	153039_00300		Function unknown	-0.721837	0.234662	0.999586
IPC1262_RS10050	PA14_66340	PA5019	153039_00304		General function prediction only	-0.244117	0.569235	0.999586
IPC1262_RS10060	PA14_66320	PA5017	153039_00306		Signal transduction mechanisms	-0.594979	0.301203	0.999586
IPC1262_RS10085	PA14_66270	PA5014	153039_00309	glnE	Signal transduction mechanisms	-0.383889	0.47952	0.999586
IPC1262_RS10090	PA14_66260	PA5013	153039_00310	ilvE	Coenzyme transport and metabolism	-0.0832658	0.813386	0.999586
IPC1262_RS10155	PA14_66110	PA5000	153039_00323	wapR	Cell wall/membrane/envelope biogenesis	-0.251708	0.459081	0.999586
IPC1262_RS10190	PA14_66040	PA4994	153039_00329		Lipid transport and metabolism	-0.254275	0.578601	0.999586
IPC1262_RS10200	PA14_66010	PA4992	153039_00331		Energy production and conversion	-0.597662	0.25973	0.999586
IPC1262_RS10210	PA14_65990	PA4990	153039_00333		Inorganic ion transport and metabolism	0.264655	0.528196	0.999586
IPC1262_RS10230	PA14_65940	PA4986	153039_00337		Energy production and conversion	0.28476	0.596846	0.999586
IPC1262_RS10260	PA14_65850	PA4981	153039_00343		Amino acid transport and metabolism	-0.0626593	0.886362	0.999586
IPC1262_RS10265	PA14_65840	PA4980	153039_00344		Lipid transport and metabolism	-0.326202	0.477692	0.999586
IPC1262_RS10290	PA14_65760	PA4975	153039_00349		General function prediction only	0.122387	0.841153	0.999586
IPC1262_RS10300	PA14_65740	PA4973	153039_00352	thiC	Coenzyme transport and metabolism	-0.393552	0.39451	0.999586
IPC1262_RS10305	PA14_65720	PA4972	153039_00353		Function unknown	0.201394	0.729756	0.999586
IPC1262_RS10310	PA14_65710	PA4971	153039_00354	aspP	Replication, recombination and repair	0.750507	0.142768	0.999586
IPC1262_RS10345	PA14_65605	PA4964	153039_00361	parC	Replication, recombination and repair	-0.827438	0.173783	0.999586
IPC1262_RS10350	PA14_65590	PA4963	153039_00362		Function unknown	-0.674987	0.315928	0.999586
IPC1262_RS10365	PA14_65560	PA4960	153039_00365		Signal transduction mechanisms	0.576348	0.261418	0.999586
IPC1262_RS10385	PA14_65500	PA4957	153039_00368	psd	Lipid transport and metabolism	-0.390262	0.415587	0.999586
IPC1262_RS10400	PA14_65450	PA4954	153039_00371	motA	Cell motility	0.0388596	0.934251	0.999586
IPC1262_RS10405	PA14_65430	PA4953	153039_00372	motB	Cell motility	-0.0316318	0.95153	0.999586
IPC1262_RS10425	PA14_65390	PA4949	153039_00376		Carbohydrate transport and metabolism	-0.410388	0.24725	0.999586
IPC1262_RS10450	PA14_65310	PA4944	153039_00381	hfq	General function prediction only	-0.230708	0.687087	0.999586
IPC1262_RS10460	PA14_65280	PA4942	153039_00383	hflK	Posttranslational modification, protein turnover, chaperones	0.117713	0.810604	0.999586
IPC1262_RS10525	PA14_65130	PA4931	153039_00396	dnaB	Replication, recombination and repair	0.712406	0.154832	0.999586
IPC1262_RS10530	PA14_65110	PA4930	153039_00397	alr	Cell wall/membrane/envelope biogenesis	0.352152	0.521528	0.999586
IPC1262_RS10540	PA14_65080	PA4928	153039_00399		Energy production and conversion	0.552853	0.359131	0.999586
IPC1262_RS10560	PA14_65030	PA4924	153039_00403		Cell wall/membrane/envelope biogenesis	0.295658	0.424044	0.999586
IPC1262_RS10570	PA14_65000	PA4922	153039_00405	azu	Energy production and conversion	0.0264262	0.957744	0.999586
IPC1262_RS10610	PA14_64910	PA4914	153039_00413		Transcription	0.116762	0.657779	0.999586
IPC1262_RS10615	PA14_64900	PA4913	153039_00414		Amino acid transport and metabolism	-0.559942	0.160837	0.999586
IPC1262_RS10620	PA14_64890	PA4912	153039_00415		Amino acid transport and metabolism	0.739052	0.225734	0.999586
IPC1262_RS10645	PA14_64840	PA4907	153039_00420		General function prediction only	0.0721099	0.884368	0.999586
IPC1262_RS10650	PA14_64820	PA4906	153039_00421		Transcription	0.256938	0.624845	0.999586
IPC1262_RS10805	PA14_28620	PA2746	153039_05540		Function unknown	0.737705	0.11488	0.999586
IPC1262_RS10815	PA14_28600	PA2747	153039_05537		Function unknown	0.0621556	0.890624	0.999586
IPC1262_RS10840	PA14_28560	PA2750	153039_05532		Replication, recombination and repair	0.15702	0.771079	0.999586
IPC1262_RS10865	PA14_28510	PA2752	153039_05527		Function unknown	-0.390328	0.43077	0.999586
IPC1262_RS10875	PA14_28490	PA2754	153039_05525		Function unknown	0.0556756	0.898361	0.999586
IPC1262_RS10890	PA14_28450	PA2755	153039_05522	eco	General function prediction only	-0.268167	0.626793	0.999586
IPC1262_RS10900	PA14_28430	PA2757	153039_05520		Function unknown	-0.101827	0.846693	0.999586
IPC1262_RS10910	PA14_28410	PA2759	153039_05518		Function unknown	0.374187	0.532717	0.999586
IPC1262_RS10915	PA14_28400	PA2760	153039_05517		Function unknown	0.0067502	0.986462	0.999586
IPC1262_RS10925	PA14_28380	PA2762	153039_05515		General function prediction only	0.451287	0.367832	0.999586
IPC1262_RS10930	PA14_28370	PA2763	153039_05514		Function unknown	-0.202882	0.720657	0.999586
IPC1262_RS10945	PA14_28350	PA2764	153039_05511		General function prediction only	0.140735	0.747951	0.999586
IPC1262_RS10955	PA14_28320	PA2766	153039_05508		Transcription	0.0572434	0.901024	0.999586
IPC1262_RS10970	PA14_28290	PA2769	153039_05505		Nucleotide transport and metabolism	-0.0589312	0.911463	0.999586
IPC1262_RS11030	PA14_28170	PA2777	153039_05494		Inorganic ion transport and metabolism	0.396746	0.497974	0.999586
IPC1262_RS11035	PA14_28150	PA2778	153039_05493		General function prediction only	0.222754	0.661698	0.999586
IPC1262_RS11045	PA14_28130	PA2780	153039_05491		Transcription	-0.167846	0.797771	0.999586
IPC1262_RS11075	PA14_28070	PA2786	153039_05485		Signal transduction mechanisms	-0.370852	0.449446	0.999586
IPC1262_RS11080	PA14_28060	PA2787	153039_05484	cpg2	Amino acid transport and metabolism	-0.664486	0.259122	0.999586
IPC1262_RS11095	PA14_28030	PA2790			Function unknown	-0.44827	0.357139	0.999586
IPC1262_RS11110	PA14_28010	PA2792	153039_05478		Function unknown	-0.166459	0.639115	0.999586
IPC1262_RS11115	PA14_28000	PA2793	153039_05477		Function unknown	0.228247	0.696641	0.999586
IPC1262_RS11120	PA14_27990	PA2794			Function unknown	-0.318126	0.410934	0.999586
IPC1262_RS11145	PA14_27930	PA2799	153039_05471		Function unknown	0.445267	0.356279	0.999586
IPC1262_RS11155	PA14_27910	PA2801	153039_05469		General function prediction only	-0.0980475	0.791998	0.999586
IPC1262_RS11165	PA14_27890	PA2803	153039_05467		General function prediction only	0.275762	0.649993	0.999586
IPC1262_RS11175	PA14_27870	PA2805	153039_05465		Function unknown	0.0864847	0.881602	0.999586
IPC1262_RS11185	PA14_27840	PA2807			Inorganic ion transport and metabolism	0.248632	0.599859	0.999586
IPC1262_RS11190	PA14_27830	PA2808	153039_05462	ptrA	Function unknown	0.692132	0.243621	0.999586
IPC1262_RS11195	PA14_27810	PA2809	153039_05461	copR	Signal transduction mechanisms	0.0535881	0.929572	0.999586
IPC1262_RS11215	PA14_27755	PA2813	153039_05457		Posttranslational modification, protein turnover, chaperones	0.39661	0.484315	0.999586
IPC1262_RS11225	PA14_27730	PA2815	153039_05455		Lipid transport and metabolism	0.0923789	0.851959	0.999586
IPC1262_RS11230	PA14_27720	PA2816	153039_05454		Function unknown	-0.12785	0.84201	0.999586
IPC1262_RS11310	PA14_27580	PA2821	153039_05438		Posttranslational modification, protein turnover, chaperones	-0.594176	0.259814	0.999586
IPC1262_RS11345	PA14_27500	PA2828	153039_00657		Amino acid transport and metabolism	0.377091	0.391282	0.999586
IPC1262_RS11355	PA14_27480	PA2830	153039_00659	htpX	Posttranslational modification, protein turnover, chaperones	0.168457	0.633624	0.999586
IPC1262_RS11400	PA14_27390	PA2839	153039_00668		Function unknown	-0.631327	0.268683	0.999586
IPC1262_RS11410	PA14_27360	PA2841			Lipid transport and metabolism	0.183878	0.625724	0.999586
IPC1262_RS11420	PA14_27330	PA2843	153039_00672		Amino acid transport and metabolism	-0.410799	0.390563	0.999586
IPC1262_RS11445	PA14_27250	PA2848	153039_00677		Transcription	-0.00765433	0.988174	0.999586
IPC1262_RS11450	PA14_27230	PA2849	153039_00678	ohrR	Transcription	0.399646	0.459949	0.999586
IPC1262_RS11455	PA14_27220	PA2850	153039_00679	ohr	Posttranslational modification, protein turnover, chaperones	0.202917	0.675838	0.999586
IPC1262_RS11475		PA2853		oprI	Function unknown	-0.137651	0.732757	0.999586
IPC1262_RS11480	PA14_27180	PA2854	153039_00684		Function unknown	-0.0623295	0.916945	0.999586
IPC1262_RS11485	PA14_27170	PA2855	153039_00685		Function unknown	-0.0131592	0.982341	0.999586
IPC1262_RS11550	PA14_26990	PA2868	153039_00698		Function unknown	0.296749	0.632826	0.999586
IPC1262_RS11555	PA14_26980	PA2869	153039_00699		Function unknown	-0.617016	0.227863	0.999586
IPC1262_RS11560	PA14_26970	PA2870	153039_00700		Signal transduction mechanisms	0.0741593	0.870237	0.999586
IPC1262_RS11630	PA14_26770	PA2884	153039_00714		General function prediction only	-0.208655	0.658389	0.999586
IPC1262_RS11675	PA14_26640	PA2893	153039_00723	atuH	Secondary metabolites biosynthesis, transport and catabolism	0.24134	0.670466	0.999586
IPC1262_RS11700	PA14_26580	PA2898	153039_00728		Function unknown	0.579432	0.307971	0.999586
IPC1262_RS11710	PA14_26560	PA2900	153039_00730		Cell wall/membrane/envelope biogenesis	0.603882	0.242822	0.999586
IPC1262_RS11765	PA14_26420	PA2911	153039_00744		Inorganic ion transport and metabolism	-0.259754	0.679776	0.999586
IPC1262_RS11800	PA14_26310	PA2918	153039_00751		General function prediction only	-0.10109	0.856185	0.999586
IPC1262_RS11815	PA14_26270	PA2921	153039_00754		Transcription	0.189185	0.751617	0.999586
IPC1262_RS11850	PA14_26190	PA2927	153039_00760		Lipid transport and metabolism	-0.227898	0.5263	0.999586
IPC1262_RS11860	PA14_26160	PA2929	153039_00762		Amino acid transport and metabolism	0.361594	0.510618	0.999586
IPC1262_RS11895	PA14_26070	PA2936	153039_00770		Energy production and conversion	-0.795054	0.165528	0.999586
IPC1262_RS11900	PA14_26060	PA2937			Function unknown	-0.445277	0.37944	0.999586
IPC1262_RS11935	PA14_25980	PA2943	153039_00779		Amino acid transport and metabolism	0.317061	0.541235	0.999586
IPC1262_RS11970	PA14_25910	PA2949	153039_00788		Lipid transport and metabolism	-0.493257	0.338862	0.999586
IPC1262_RS11990	PA14_25840	PA2953	153039_00792		Energy production and conversion	-0.00736809	0.985894	0.999586
IPC1262_RS12015	PA14_25790	PA2958	153039_00797		Amino acid transport and metabolism	-0.0172155	0.976579	0.999586
IPC1262_RS12020	PA14_25780	PA2959	153039_00799		Replication, recombination and repair	0.0998436	0.849198	0.999586
IPC1262_RS12090	PA14_25600	PA2973	153039_00813		Posttranslational modification, protein turnover, chaperones	0.276232	0.510662	0.999586
IPC1262_RS12155	PA14_25470	PA2985	153039_00826		Function unknown	-0.154904	0.705332	0.999586
IPC1262_RS12195	PA14_25370	PA2992	153039_00834		Function unknown	0.04363	0.9072	0.999586
IPC1262_RS12235	PA14_25270	PA3000	153039_00842	aroP1	Amino acid transport and metabolism	-0.194144	0.733712	0.999586
IPC1262_RS12245	PA14_25230	PA3002	153039_00844	mfd	Transcription	-0.151191	0.779539	0.999586
IPC1262_RS12265	PA14_25180	PA3006	153039_00848	psrA	Transcription	-0.479613	0.32963	0.999586
IPC1262_RS12270	PA14_25160	PA3007	153039_00849	lexA	Transcription	-0.359526	0.537322	0.999586
IPC1262_RS12275	PA14_25150	PA3008	153039_00850		Cell cycle control, cell division, chromosome partitioning	0.276512	0.623108	0.999586
IPC1262_RS12285	PA14_25130	PA3010	153039_00852		Function unknown	-0.208154	0.720241	0.999586
IPC1262_RS12295	PA14_25100	PA3012	153039_00854		Function unknown	0.0219281	0.942643	0.999586
IPC1262_RS12310	PA14_25060	PA3015	153039_00857		Function unknown	-0.357532	0.442178	0.999586
IPC1262_RS12340	PA14_25000	PA3020	153039_00862		Cell wall/membrane/envelope biogenesis	0.0288519	0.957149	0.999586
IPC1262_RS12355	PA14_24970	PA3023	153039_00865		General function prediction only	0.219922	0.549065	0.999586
IPC1262_RS12375	PA14_24920	PA3027	153039_00869		Transcription	0.236337	0.574381	0.999586
IPC1262_RS12390	PA14_24890	PA3030	153039_00872	mobA	Coenzyme transport and metabolism	0.131201	0.739022	0.999586
IPC1262_RS12410	PA14_24850	PA3033			Function unknown	0.0912153	0.857413	0.999586
IPC1262_RS12435	PA14_24790	PA3038	153039_00881		Function unknown	0.432746	0.306448	0.999586
IPC1262_RS12485	PA14_24690	PA3047	153039_00890		Cell wall/membrane/envelope biogenesis	-0.0694125	0.889298	0.999586
IPC1262_RS12500	PA14_24650	PA3049		rmf	Translation, ribosomal structure and biogenesis	-0.086268	0.879882	0.999586
IPC1262_RS12520	PA14_24610	PA3053	153039_00896		Lipid transport and metabolism	0.72769	0.116604	0.999586
IPC1262_RS12535	PA14_24580	PA3056	153039_00899		Transcription	-0.0204496	0.946606	0.999586
IPC1262_RS12540	PA14_24570	PA3057	153039_00900		Function unknown	0.4117	0.357187	0.999586
IPC1262_RS12580		PA3065	153039_00908		Function unknown	-0.184991	0.761922	0.999586
IPC1262_RS12605	PA14_24430	PA3070	153039_00913		General function prediction only	0.318579	0.589929	0.999586
IPC1262_RS12640	PA14_24350	PA3077	153039_00921		Signal transduction mechanisms	0.0942654	0.888496	0.999586
IPC1262_RS12660	PA14_24300	PA3081	153039_00925		Function unknown	0.370678	0.30476	0.999586
IPC1262_RS12675	PA14_24270	PA3083	153039_00927	pepN	Amino acid transport and metabolism	-0.688941	0.232186	0.999586
IPC1262_RS12705	PA14_24210	PA3089	153039_00933		Function unknown	-0.52787	0.345961	0.999586
IPC1262_RS12795	PA14_23980	PA3104	153039_00951	xcpP	Function unknown	-0.242729	0.453938	0.999586
IPC1262_RS12825	PA14_23890	PA3110	153039_00957		Function unknown	-0.100143	0.865634	0.999586
IPC1262_RS12860	PA14_23800	PA3117	153039_00964	asd	Amino acid transport and metabolism	-0.520048	0.137901	0.999586
IPC1262_RS12865	PA14_23790	PA3118	153039_00965	leuB	Energy production and conversion	0.218531	0.508948	0.999586
IPC1262_RS12910	PA14_23670	PA3127	153039_00975		Transcription	0.0787722	0.859212	0.999586
IPC1262_RS12920	PA14_23640	PA3129	153039_00977		Translation, ribosomal structure and biogenesis	0.066638	0.912424	0.999586
IPC1262_RS12975	PA14_23530	PA3136	153039_00988		Defense mechanisms	0.215656	0.709045	0.999586
IPC1262_RS12990	PA14_23500	PA3139	153039_00991		Amino acid transport and metabolism	0.0301325	0.931768	0.999586
IPC1262_RS13075	PA14_23320	PA3163	153039_01012	cmk	Nucleotide transport and metabolism	0.492069	0.404552	0.999586
IPC1262_RS13100	PA14_23260	PA3168	153039_01017	gyrA	Replication, recombination and repair	0.163185	0.783951	0.999586
IPC1262_RS13110	PA14_23240	PA3170	153039_01020		General function prediction only	-0.38504	0.436688	0.999586
IPC1262_RS16825	PA14_39990	PA1897	153039_02619		Lipid transport and metabolism	-0.564554	0.288014	0.999586
IPC1262_RS16965	PA14_40300	PA1870	153039_02592		Function unknown	-0.285046	0.547323	0.999586
IPC1262_RS16990	PA14_40350	PA1866	153039_02587		Replication, recombination and repair	0.222086	0.572315	0.999586
IPC1262_RS17035	PA14_40490	PA1857	153039_02577		Function unknown	0.565814	0.327115	0.999586
IPC1262_RS17100	PA14_40650	PA1845	153039_02565		Function unknown	0.368297	0.407806	0.999586
IPC1262_RS17105	PA14_40660	PA1844	153039_02564		Function unknown	-0.0603963	0.880585	0.999586
IPC1262_RS17130	PA14_40730	PA1839	153039_02559		General function prediction only	0.29311	0.62669	0.999586
IPC1262_RS17145	PA14_40770	PA1838	153039_02556	cysI	Inorganic ion transport and metabolism	0.0195835	0.959399	0.999586
IPC1262_RS17180	PA14_40850	PA1831	153039_02549		Carbohydrate transport and metabolism	-0.013182	0.980744	0.999586
IPC1262_RS17205	PA14_40910	PA1826	153039_02544		Transcription	-0.25997	0.344629	0.999586
IPC1262_RS17230	PA14_40980	PA1821	153039_02539		Lipid transport and metabolism	0.378799	0.29996	0.999586
IPC1262_RS17250	PA14_41030	PA1817	153039_02535		General function prediction only	0.363808	0.527738	0.999586
IPC1262_RS17270		PA1813	153039_02531		General function prediction only	-0.0776498	0.861982	0.999586
IPC1262_RS17280	PA14_41110	PA1811	153039_02529		Amino acid transport and metabolism	0.379231	0.540284	0.999586
IPC1262_RS17350	PA14_41260	PA1799	153039_02515	parR	Transcription	-0.824689	0.126327	0.999586
IPC1262_RS17425	PA14_41440	PA1789	153039_02499		Signal transduction mechanisms	0.238693	0.665231	0.999586
IPC1262_RS17455	PA14_41500	PA1784	153039_02494		Function unknown	-0.456719	0.452759	0.999586
IPC1262_RS17460	PA14_41510	PA1783	153039_02493	nasA	Inorganic ion transport and metabolism	0.595889	0.172119	0.999586
IPC1262_RS17470	PA14_41530	PA1781	153039_02490	nirB	Energy production and conversion	0.459533	0.42656	0.999586
IPC1262_RS17500	PA14_41590	PA1775	153039_02484	cmpX	Cell wall/membrane/envelope biogenesis	0.181104	0.730842	0.999586
IPC1262_RS17515	PA14_41640	PA1772	153039_02481		Coenzyme transport and metabolism	0.00361193	0.994542	0.999586
IPC1262_RS17525	PA14_41670	PA1770	153039_02479	ppsA	Carbohydrate transport and metabolism	0.39966	0.499553	0.999586
IPC1262_RS17540	PA14_41690	PA1768	153039_02477		Posttranslational modification, protein turnover, chaperones	-0.105437	0.832482	0.999586
IPC1262_RS17595	PA14_41820	PA1758	153039_02467	pabB	Coenzyme transport and metabolism	0.065989	0.910281	0.999586
IPC1262_RS17620	PA14_41880	PA1753	153039_02462		Signal transduction mechanisms	-0.0572435	0.924127	0.999586
IPC1262_RS17685	PA14_42020	PA1741	153039_02450		Posttranslational modification, protein turnover, chaperones	-0.456087	0.395097	0.999586
IPC1262_RS17705	PA14_42080	PA1737	153039_02446		Lipid transport and metabolism	-0.389289	0.438112	0.999586
IPC1262_RS17715	PA14_42100	PA1735	153039_02443		General function prediction only	0.566017	0.136521	0.999586
IPC1262_RS17730	PA14_42140	PA1732	153039_02440		Amino acid transport and metabolism	-0.268464	0.622594	0.999586
IPC1262_RS17765	PA14_42230	PA1726	153039_02434	bglX	Carbohydrate transport and metabolism	0.618109	0.204386	0.999586
IPC1262_RS17850	PA14_42400	PA1712	153039_02420	exsB	Function unknown	0.572823	0.169566	0.999586
IPC1262_RS17980	PA14_42700	PA1686	153039_02394	alkA	Replication, recombination and repair	-0.0273014	0.963728	0.999586
IPC1262_RS18015	PA14_42770	PA1680	153039_02387		General function prediction only	-0.615524	0.303579	0.999586
IPC1262_RS18135	PA14_43040	PA1657	153039_02363		Function unknown	-0.0319099	0.953431	0.999586
IPC1262_RS18145	PA14_43110	PA1655	153039_02356		Posttranslational modification, protein turnover, chaperones	0.197661	0.649029	0.999586
IPC1262_RS18150	PA14_43130	PA1654	153039_02355		Amino acid transport and metabolism	0.656352	0.303374	0.999586
IPC1262_RS18165	PA14_43160	PA1651	153039_02352		Secondary metabolites biosynthesis, transport and catabolism	-0.00265187	0.996081	0.999586
IPC1262_RS18180	PA14_43190	PA1648	153039_02349		General function prediction only	-0.182813	0.712678	0.999586
IPC1262_RS18205	PA14_43240	PA1644	153039_02345		General function prediction only	0.452904	0.430637	0.999586
IPC1262_RS18225	PA14_43290	PA1641	153039_02341		Function unknown	0.394295	0.510296	0.999586
IPC1262_RS18365	PA14_43650	PA1613	153039_02313		Coenzyme transport and metabolism	0.185336	0.625709	0.999586
IPC1262_RS18370	PA14_43660	PA1612			General function prediction only	0.238892	0.68146	0.999586
IPC1262_RS18460	PA14_43880	PA1594	153039_02294		Secondary metabolites biosynthesis, transport and catabolism	-0.118769	0.853752	0.999586
IPC1262_RS18485	PA14_43940	PA1589	153039_02289	sucD	Energy production and conversion	-0.413071	0.376411	0.999586
IPC1262_RS18530	PA14_44070	PA1580	153039_02278	gltA	Energy production and conversion	0.629272	0.261369	0.999586
IPC1262_RS18580	PA14_44170	PA1571	153039_02268		Function unknown	0.149538	0.795887	0.999586
IPC1262_RS18635	PA14_44290	PA1562	153039_02259	acnA	Energy production and conversion	-0.0136631	0.975613	0.999586
IPC1262_RS18640	PA14_44300	PA1561	153039_02258	aer	Signal transduction mechanisms	0.533592	0.306559	0.999586
IPC1262_RS18655	PA14_44340	PA1557	153039_02255	ccoN2	Posttranslational modification, protein turnover, chaperones	0.360456	0.399311	0.999586
IPC1262_RS18725	PA14_44470	PA1546	153039_02242	hemN	Coenzyme transport and metabolism	-0.548856	0.362885	0.999586
IPC1262_RS18735	PA14_44490	PA1544	153039_02240	anr	Signal transduction mechanisms	-0.620675	0.15232	0.999586
IPC1262_RS18750	PA14_44520	PA1541	153039_02237		Inorganic ion transport and metabolism	0.2194	0.648314	0.999586
IPC1262_RS18765	PA14_44560	PA1538	153039_02234		Inorganic ion transport and metabolism	-0.275454	0.476229	0.999586
IPC1262_RS18785	PA14_44610	PA1534	153039_02230	recR	Replication, recombination and repair	-0.422133	0.481264	0.999586
IPC1262_RS18820	PA14_44670	PA1528	153039_02222	zipA	Cell cycle control, cell division, chromosome partitioning	-0.0837838	0.884931	0.999586
IPC1262_RS18840	PA14_44710	PA1524	153039_02218	xdhA	Nucleotide transport and metabolism	-0.299044	0.589641	0.999586
IPC1262_RS18870	PA14_44800	PA1519	153039_02213		General function prediction only	0.0763763	0.885836	0.999586
IPC1262_RS18875	PA14_44820	PA1518	153039_02212		General function prediction only	-0.139262	0.781347	0.999586
IPC1262_RS18880	PA14_44830	PA1517	153039_02211		Carbohydrate transport and metabolism	-0.100309	0.827845	0.999586
IPC1262_RS18900	PA14_44880	PA1513	153039_02207		Function unknown	0.52468	0.379346	0.999586
IPC1262_RS18925	PA14_32770	PA2464	153039_03971		Function unknown	0.0183965	0.968976	0.999586
IPC1262_RS18930	PA14_32750	PA2465	153039_03970		Function unknown	-0.441565	0.445117	0.999586
IPC1262_RS18985	PA14_32610	PA2476	153039_03959	dsbG	Posttranslational modification, protein turnover, chaperones	-0.215831	0.59244	0.999586
IPC1262_RS19000	PA14_32580	PA2479	153039_03956		Signal transduction mechanisms	0.5798	0.297458	0.999586
IPC1262_RS19035	PA14_32480	PA2486	153039_03949		Function unknown	0.0211964	0.971708	0.999586
IPC1262_RS19045	PA14_32460	PA2488	153039_03947		Transcription	-0.381851	0.501088	0.999586
IPC1262_RS19070	PA14_32400	PA2493	153039_03942	mexE	Cell wall/membrane/envelope biogenesis	0.43496	0.438858	0.999586
IPC1262_RS19085	PA14_32370	PA2496	153039_03939		Function unknown	-0.179219	0.738556	0.999586
IPC1262_RS19095	PA14_32350	PA2498	153039_03937		General function prediction only	-0.528236	0.26252	0.999586
IPC1262_RS19245	PA14_31920	PA2525	153039_03909		Cell wall/membrane/envelope biogenesis	-0.672869	0.176826	0.999586
IPC1262_RS19385	PA14_31580	PA2550	153039_03883		Lipid transport and metabolism	0.0389565	0.9415	0.999586
IPC1262_RS19395	PA14_31540	PA2552	153039_03881		Lipid transport and metabolism	0.147452	0.802272	0.999586
IPC1262_RS19425	PA14_31460	PA2558	153039_03875		Function unknown	-0.571923	0.271911	0.999586
IPC1262_RS19430	PA14_31440	PA2559	153039_03873		Function unknown	0.350361	0.492422	0.999586
IPC1262_RS19435	PA14_31430	PA2559.1	153039_03872			-0.0317763	0.959509	0.999586
IPC1262_RS19445	PA14_31400	PA2561	153039_03870		Cell motility	-0.11628	0.844855	0.999586
IPC1262_RS19450	PA14_31390	PA2562	153039_03869		Function unknown	0.568309	0.341318	0.999586
IPC1262_RS19480	PA14_31330	PA2567	153039_03863		Signal transduction mechanisms	-0.186319	0.63188	0.999586
IPC1262_RS19485	PA14_31310	PA2568	153039_03862		Function unknown	-0.731305	0.188449	0.999586
IPC1262_RS19490	PA14_31300	PA2569			Function unknown	-0.484885	0.359436	0.999586
IPC1262_RS19495	PA14_31290	PA2570	153039_03860	lecA	Function unknown	-0.220211	0.675125	0.999586
IPC1262_RS19510	PA14_30830	PA2572	153039_03857		Transcription	0.547575	0.227001	0.999586
IPC1262_RS19525	PA14_30800	PA2575	153039_03854		General function prediction only	-0.0575001	0.92081	0.999586
IPC1262_RS19555	PA14_30730	PA2581	153039_03848		Function unknown	0.148121	0.682118	0.999586
IPC1262_RS19570	PA14_30700	PA2583	153039_03845		Amino acid transport and metabolism	-0.402747	0.470543	0.999586
IPC1262_RS19590	PA14_30670	PA2584	153039_03842	pgsA	Lipid transport and metabolism	-0.236476	0.664731	0.999586
IPC1262_RS19595	PA14_30660	PA2585	153039_03841	uvrC	Replication, recombination and repair	0.241543	0.619786	0.999586
IPC1262_RS19625	PA14_30590	PA2590	153039_03836		Inorganic ion transport and metabolism	0.649922	0.278412	0.999586
IPC1262_RS19635	PA14_30570	PA2592	153039_03834		Amino acid transport and metabolism	0.0261544	0.957132	0.999586
IPC1262_RS19640	PA14_30560	PA2593	153039_03833	qteE	Function unknown	-0.0873574	0.749599	0.999586
IPC1262_RS19765	PA14_30460	PA2600			Energy production and conversion	-0.309495	0.555609	0.999586
IPC1262_RS20015	PA14_30410	PA2604	153039_03831		General function prediction only	0.0770238	0.890335	0.999586
IPC1262_RS20045	PA14_30350	PA2610	153039_03825		Posttranslational modification, protein turnover, chaperones	-0.427735	0.383132	0.999586
IPC1262_RS20075	PA14_30280	PA2616	153039_03819	trxB1	Posttranslational modification, protein turnover, chaperones	0.156563	0.778941	0.999586
IPC1262_RS20105	PA14_30200	PA2622	153039_03813	cspD	Transcription	0.405436	0.464714	0.999586
IPC1262_RS20115	PA14_30180	PA2624	153039_03811	idh	Energy production and conversion	0.308115	0.374993	0.999586
IPC1262_RS20140	PA14_30110	PA2629	153039_03806	purB	Nucleotide transport and metabolism	-0.23465	0.685039	0.999586
IPC1262_RS20170	PA14_30050	PA2634	153039_03801	aceA	Energy production and conversion	-0.195472	0.686573	0.999586
IPC1262_RS20185	PA14_30020	PA2637	153039_03798	nuoA	Energy production and conversion	0.203963	0.509413	0.999586
IPC1262_RS20270	PA14_29760	PA2654	153039_03781		Cell motility	0.215716	0.670371	0.999586
IPC1262_RS20330	PA14_29620	PA2665	153039_03769		Transcription	-0.266546	0.598234	0.999586
IPC1262_RS20360	PA14_29550	PA2671	153039_03763		Intracellular trafficking, secretion, and vesicular transport	-0.461797	0.212481	0.999586
IPC1262_RS20400	PA14_29470	PA2679	153039_03753		Coenzyme transport and metabolism	0.881341	0.141642	0.999586
IPC1262_RS20405	PA14_29460	PA2680	153039_03752		Energy production and conversion	0.277261	0.60984	0.999586
IPC1262_RS20480	PA14_29270	PA2695	153039_03727		Function unknown	-0.077394	0.894129	0.999586
IPC1262_RS20490	PA14_29250	PA2697	153039_03725		Function unknown	-0.35227	0.542328	0.999586
IPC1262_RS20495	PA14_29240	PA2698	153039_03724		Secondary metabolites biosynthesis, transport and catabolism	0.300645	0.610496	0.999586
IPC1262_RS20515	PA14_29200	PA2702	153039_03720		Function unknown	0.137081	0.834228	0.999586
IPC1262_RS20565	PA14_29090	PA2711	153039_03711		Amino acid transport and metabolism	-0.341179	0.530832	0.999586
IPC1262_RS20875	PA14_29010	PA2718	153039_03704		Transcription	-0.105052	0.808586	0.999586
IPC1262_RS20890	PA14_28960	PA2721	153039_03699		Function unknown	0.274919	0.652137	0.999586
IPC1262_RS20905	PA14_28930	PA2724	153039_03696		Function unknown	-0.548934	0.281599	0.999586
IPC1262_RS21005	PA14_33780	PA2388	153039_01128	fpvR	Signal transduction mechanisms	0.383178	0.46497	0.999586
IPC1262_RS21045	PA14_33880	PA2380	153039_01120		Function unknown	0.571514	0.218286	0.999586
IPC1262_RS21135	PA14_34100	PA2363	153039_01102		Function unknown	-0.420961	0.453112	0.999586
IPC1262_RS21285		PA2333			Inorganic ion transport and metabolism	0.322905	0.555541	0.999586
IPC1262_RS21365	PA14_34680	PA2317	153039_01060		Amino acid transport and metabolism	-0.71443	0.243402	0.999586
IPC1262_RS21370	PA14_34690	PA2316	153039_01059		Transcription	-0.0608831	0.893117	0.999586
IPC1262_RS21425	PA14_34810	PA2305	153039_01048	ambB	Secondary metabolites biosynthesis, transport and catabolism	0.634363	0.284135	0.999586
IPC1262_RS21465	PA14_34920	PA2297	153039_01040		Energy production and conversion	0.0683725	0.909277	0.999586
IPC1262_RS21500	PA14_34970	PA2290	153039_02621	gcd	Carbohydrate transport and metabolism	-0.264418	0.287194	0.999586
IPC1262_RS21550	PA14_35070	PA2281	153039_02630		Transcription	-0.178756	0.710504	0.999586
IPC1262_RS21650	PA14_35340	PA2261	153039_02650		Carbohydrate transport and metabolism	0.372191	0.536328	0.999586
IPC1262_RS21680	PA14_64700	PA4896	153039_00431		Transcription	-0.0227581	0.915781	0.999586
IPC1262_RS21715	PA14_64620	PA4889	153039_00438		Energy production and conversion	0.716617	0.190717	0.999586
IPC1262_RS21725	PA14_64590	PA4887	153039_00440		Carbohydrate transport and metabolism	-0.367357	0.541353	0.999586
IPC1262_RS21765	PA14_64510	PA4879	153039_00448		Cell wall/membrane/envelope biogenesis	0.422539	0.474652	0.999586
IPC1262_RS21775	PA14_64490	PA4877	153039_00450		Function unknown	-0.437485	0.433062	0.999586
IPC1262_RS21790	PA14_64460	PA4874	153039_00453		Function unknown	-0.0777135	0.849664	0.999586
IPC1262_RS21800	PA14_64440	PA4872	153039_00455		Carbohydrate transport and metabolism	0.461277	0.217286	0.999586
IPC1262_RS21810	PA14_64410	PA4870	153039_00458		Signal transduction mechanisms	-0.405269	0.43298	0.999586
IPC1262_RS21820	PA14_64390	PA4868	153039_00460	ureC	Amino acid transport and metabolism	-0.252599	0.548216	0.999586
IPC1262_RS21880	PA14_64230	PA4856	153039_00473	retS	Signal transduction mechanisms	0.325548	0.551889	0.999586
IPC1262_RS21945	PA14_64050	PA4843	153039_00486		Signal transduction mechanisms	0.266821	0.623705	0.999586
IPC1262_RS21965	PA14_64000	PA4840	153039_00490		Translation, ribosomal structure and biogenesis	0.445951	0.429641	0.999586
IPC1262_RS21975	PA14_63970	PA4838	153039_00492		Function unknown	-0.189563	0.736124	0.999586
IPC1262_RS21980	PA14_63960	PA4837	153039_00493		Inorganic ion transport and metabolism	-0.446776	0.438469	0.999586
IPC1262_RS22000	PA14_63900	PA4833	153039_00497		General function prediction only	0.440727	0.319326	0.999586
IPC1262_RS22035	PA14_63820	PA4826	153039_00504		Function unknown	-0.343536	0.573761	0.999586
IPC1262_RS22070	PA14_63720	PA4820	153039_00511		Function unknown	-0.204272	0.726651	0.999586
IPC1262_RS22095	PA14_63650	PA4815	153039_00516		Function unknown	0.0100347	0.983603	0.999586
IPC1262_RS22100	PA14_63640	PA4814	153039_00517	fadH2	General function prediction only	0.416069	0.40082	0.999586
IPC1262_RS22105	PA14_63620	PA4813	153039_00518	lipC	General function prediction only	0.236909	0.621055	0.999586
IPC1262_RS22130	PA14_63550	PA4809	153039_00524	fdhE	Posttranslational modification, protein turnover, chaperones	-0.410272	0.429195	0.999586
IPC1262_RS22135	PA14_63540	PA4808	153039_00525	selA	Amino acid transport and metabolism	0.21815	0.70198	0.999586
IPC1262_RS22160	PA14_63470	PA4803	153039_00530		Secondary metabolites biosynthesis, transport and catabolism	-0.103491	0.874776	0.999586
IPC1262_RS22180	PA14_48910	PA0726			General function prediction only	-0.616145	0.361094	0.999586
IPC1262_RS22260		PA4802	153039_00532		General function prediction only	-0.0480651	0.897134	0.999586
IPC1262_RS22345	PA14_63240	PA4784	153039_00550		Transcription	-0.122223	0.689484	0.999586
IPC1262_RS22365	PA14_63200	PA4780	153039_00554		Signal transduction mechanisms	0.0221823	0.966863	0.999586
IPC1262_RS22410	PA14_63100	PA4772	153039_00563		Energy production and conversion	-0.517665	0.202608	0.999586
IPC1262_RS22420	PA14_63080	PA4770	153039_00565	lldP	Energy production and conversion	-0.341473	0.452275	0.999586
IPC1262_RS22425	PA14_63070	PA4769	153039_00566		Transcription	-0.237408	0.52692	0.999586
IPC1262_RS22435	PA14_63050	PA4767	153039_00568		Lipid transport and metabolism	-0.486878	0.349954	0.999586
IPC1262_RS22465	PA14_62990	PA4762	153039_00573	grpE	Posttranslational modification, protein turnover, chaperones	-0.546981	0.287114	0.999586
IPC1262_RS22475	PA14_62960	PA4760	153039_00575	dnaJ	Posttranslational modification, protein turnover, chaperones	-0.358022	0.471296	0.999586
IPC1262_RS22505	PA14_62890	PA4754	153039_00582		Function unknown	-0.370442	0.480021	0.999586
IPC1262_RS22520	PA14_62860	PA4751	153039_00585	ftsH	Posttranslational modification, protein turnover, chaperones	0.243607	0.663594	0.999586
IPC1262_RS22595	PA14_62690	PA4739	153039_00599		General function prediction only	-0.616119	0.318291	0.999586
IPC1262_RS22615	PA14_62650	PA4735	153039_00603		Cell wall/membrane/envelope biogenesis	-0.144088	0.719809	0.999586
IPC1262_RS22650	PA14_62570	PA4728	153039_00610	folK	Coenzyme transport and metabolism	0.251212	0.506814	0.999586
IPC1262_RS22665	PA14_62530	PA4725	153039_00615	cbrA	Signal transduction mechanisms	-0.132739	0.753199	0.999586
IPC1262_RS22705	PA14_62430	PA4718	153039_00623		Intracellular trafficking, secretion, and vesicular transport	-0.445615	0.18671	0.999586
IPC1262_RS22720	PA14_62400	PA4715	153039_00626		Amino acid transport and metabolism	-0.0477662	0.913258	0.999586
IPC1262_RS22750	PA14_62330	PA4709	153039_00632		Inorganic ion transport and metabolism	0.325512	0.514718	0.999586
IPC1262_RS22775	PA14_62260	PA4704	153039_00639	cbpA	Signal transduction mechanisms	0.103095	0.834444	0.999586
IPC1262_RS22780	PA14_62250	PA4703	153039_00640		Function unknown	0.0362841	0.91121	0.999586
IPC1262_RS22815	PA14_62160	PA4696	153039_00647	ilvI	Amino acid transport and metabolism	0.39706	0.304624	0.999586
IPC1262_RS22830	PA14_62120	PA4693	153039_00650	pssA	Lipid transport and metabolism	-0.233636	0.687054	0.999586
IPC1262_RS22850	PA14_23010	PA3187	153039_05554		Amino acid transport and metabolism	0.0960394	0.874742	0.999586
IPC1262_RS22875	PA14_22960	PA3191	153039_05558		Signal transduction mechanisms	-0.568134	0.325785	0.999586
IPC1262_RS22930	PA14_22800	PA3201	153039_05569		Cell cycle control, cell division, chromosome partitioning	0.480386	0.306267	0.999586
IPC1262_RS22950	PA14_22740	PA3205	153039_05573		Inorganic ion transport and metabolism	-0.464127	0.362106	0.999586
IPC1262_RS23005	PA14_22630	PA3216	153039_05584		Function unknown	0.269511	0.489957	0.999586
IPC1262_RS23080	PA14_22400	PA3231	153039_05605		Function unknown	0.0533862	0.905372	0.999586
IPC1262_RS23105	PA14_22330	PA3236	153039_05610		Amino acid transport and metabolism	0.0998448	0.855699	0.999586
IPC1262_RS23110	PA14_22320	PA3237	153039_05611		Function unknown	-0.354138	0.443827	0.999586
IPC1262_RS23115	PA14_22310	PA3238	153039_05612		Function unknown	-0.398885	0.385042	0.999586
IPC1262_RS23125	PA14_22075	PA3240	153039_05614		General function prediction only	0.084375	0.818576	0.999586
IPC1262_RS23160	PA14_21990	PA3247	153039_05621		Amino acid transport and metabolism	-0.22241	0.482411	0.999586
IPC1262_RS23175	PA14_21960	PA3250	153039_05624		Inorganic ion transport and metabolism	-0.0725586	0.838789	0.999586
IPC1262_RS23210	PA14_21880	PA3257	153039_05631	prc	Cell wall/membrane/envelope biogenesis	0.435576	0.321413	0.999586
IPC1262_RS23220	PA14_21860	PA3259	153039_05633		General function prediction only	-0.0938381	0.852657	0.999586
IPC1262_RS23235	PA14_21840	PA3261	153039_05636		Signal transduction mechanisms	-0.523522	0.25133	0.999586
IPC1262_RS23275	PA14_21760	PA3266	153039_05761	capB	Transcription	0.145307	0.750972	0.999586
IPC1262_RS23285	PA14_21730	PA3268	153039_05758		Inorganic ion transport and metabolism	0.0988225	0.797811	0.999586
IPC1262_RS23315	PA14_21670	PA3274	153039_05752		Function unknown	0.490314	0.197715	0.999586
IPC1262_RS23330	PA14_21640	PA3277	153039_05749		General function prediction only	-0.539831	0.139512	0.999586
IPC1262_RS23340	PA14_21620	PA3279	153039_05747	oprP	Inorganic ion transport and metabolism	0.0473787	0.93798	0.999586
IPC1262_RS23390	PA14_21530	PA3287	153039_05737		General function prediction only	-0.433575	0.382992	0.999586
IPC1262_RS23400	PA14_21510	PA3289	153039_05735		Function unknown	0.353599	0.567557	0.999586
IPC1262_RS23425	PA14_21460	PA3293	153039_05733		Function unknown	-0.033586	0.921362	0.999586
IPC1262_RS23440	PA14_21410	PA3296	153039_05111	phoA	Inorganic ion transport and metabolism	-0.227639	0.652733	0.999586
IPC1262_RS23465	PA14_21340	PA3300	153039_05107	fadD2	Lipid transport and metabolism	-0.0578192	0.906577	0.999586
IPC1262_RS23470	PA14_21320	PA3301	153039_05106		Lipid transport and metabolism	-0.17304	0.624928	0.999586
IPC1262_RS23500	PA14_21250	PA3306	153039_05096		Replication, recombination and repair	0.30132	0.323866	0.999586
IPC1262_RS23505	PA14_21240	PA3307	153039_05095		Function unknown	-0.675427	0.215652	0.999586
IPC1262_RS23510	PA14_21230	PA3308	153039_05094		Transcription	-0.201174	0.688745	0.999586
IPC1262_RS23520	PA14_21220	PA3309	153039_05093		Signal transduction mechanisms	0.701654	0.175645	0.999586
IPC1262_RS23590	PA14_21060	PA3323	153039_05079		Amino acid transport and metabolism	0.208918	0.736141	0.999586
IPC1262_RS23605	PA14_21030	PA3326	153039_05076		Intracellular trafficking, secretion, and vesicular transport	-0.360825	0.51362	0.999586
IPC1262_RS23610	PA14_21020	PA3327	153039_05075		Secondary metabolites biosynthesis, transport and catabolism	-0.184456	0.561076	0.999586
IPC1262_RS23665	PA14_20880	PA3338	153039_05064		Posttranslational modification, protein turnover, chaperones	0.824335	0.137717	0.999586
IPC1262_RS23670	PA14_20870	PA3339	153039_05063	plpD	Cell wall/membrane/envelope biogenesis	0.268044	0.59375	0.999586
IPC1262_RS23695	PA14_20820	PA3343	153039_05059		Signal transduction mechanisms	-0.566659	0.315234	0.999586
IPC1262_RS23720	PA14_20760	PA3348	153039_05054		Signal transduction mechanisms	0.127103	0.728561	0.999586
IPC1262_RS23725	PA14_20750	PA3349	153039_05053		Cell motility	-0.0455267	0.934532	0.999586
IPC1262_RS23735	PA14_20730	PA3351	153039_05051	flgM	Intracellular trafficking, secretion, and vesicular transport	0.489675	0.279119	0.999586
IPC1262_RS23760	PA14_20670	PA3356	153039_05046		Amino acid transport and metabolism	0.133524	0.797802	0.999586
IPC1262_RS23765	PA14_20650	PA3357	153039_05045	dsdA	Amino acid transport and metabolism	0.24898	0.538245	0.999586
IPC1262_RS23780	PA14_20620	PA3360	153039_05042		Defense mechanisms	0.263277	0.604067	0.999586
IPC1262_RS23785	PA14_20610	PA3361	153039_05041	lecB	Function unknown	0.000457254	0.99895	0.999586
IPC1262_RS23795	PA14_20590	PA3363	153039_05039	amiR	Signal transduction mechanisms	0.19555	0.753027	0.999586
IPC1262_RS23930	PA14_20290	PA3385	153039_05016	amrZ	Function unknown	0.248909	0.527511	0.999586
IPC1262_RS23940	PA14_20270	PA3387	153039_05014	rhlG	Secondary metabolites biosynthesis, transport and catabolism	0.236774	0.565092	0.999586
IPC1262_RS23960	PA14_20230	PA3391	153039_05010	nosR	Energy production and conversion	-0.402735	0.495508	0.999586
IPC1262_RS24020	PA14_20070	PA3403	153039_04998		Function unknown	0.233343	0.676061	0.999586
IPC1262_RS24075	PA14_19950	PA3413	153039_04987		Function unknown	0.283439	0.588447	0.999586
IPC1262_RS24110	PA14_19860	PA3419	153039_04980		Function unknown	0.497047	0.423376	0.999586
IPC1262_RS24120	PA14_19830	PA3421	153039_04978		Function unknown	-0.202163	0.737042	0.999586
IPC1262_RS24130	PA14_19800	PA3423	153039_04976		Transcription	-0.795062	0.153206	0.999586
IPC1262_RS24155	PA14_19720	PA3428	153039_04971		Function unknown	0.200542	0.692688	0.999586
IPC1262_RS24170	PA14_19690	PA3431	153039_04968		Cell wall/membrane/envelope biogenesis	-0.209759	0.696597	0.999586
IPC1262_RS24190	PA14_70930	PA5371	153039_04706		Lipid transport and metabolism	0.299703	0.48714	0.999586
IPC1262_RS24195	PA14_70940	PA5372	153039_04707	betA	Amino acid transport and metabolism	0.0728449	0.901613	0.999586
IPC1262_RS24230	PA14_71030	PA5378	153039_04713		Amino acid transport and metabolism	-0.349463	0.565719	0.999586
IPC1262_RS24240	PA14_71070	PA5380	153039_04715	gbdR	Transcription	0.269313	0.603624	0.999586
IPC1262_RS24280	PA14_71160	PA5388	153039_04723		Amino acid transport and metabolism	0.0188228	0.972841	0.999586
IPC1262_RS24325	PA14_71250	PA5397	153039_04732		Function unknown	-0.0153414	0.980574	0.999586
IPC1262_RS24395	PA14_71420	PA5411	153039_04746	gbcB	Energy production and conversion	0.153951	0.754674	0.999586
IPC1262_RS24405	PA14_71440	PA5413	153039_04748	ltaA	Amino acid transport and metabolism	-0.134604	0.747452	0.999586
IPC1262_RS24415	PA14_71460	PA5415	153039_04750	glyA1	Amino acid transport and metabolism	0.354497	0.598205	0.999586
IPC1262_RS24445	PA14_71560	PA5421	153039_04756	fdhA	Amino acid transport and metabolism	-0.792912	0.15829	0.999586
IPC1262_RS24465	PA14_71600	PA5425	153039_04760	purK	Nucleotide transport and metabolism	0.350703	0.4769	0.999586
IPC1262_RS24500	PA14_71670	PA5430	153039_04765		General function prediction only	0.523541	0.410232	0.999586
IPC1262_RS24550	PA14_71800	PA5439	153039_04775		Carbohydrate transport and metabolism	-0.430464	0.448224	0.999586
IPC1262_RS24570	PA14_71850	PA5442	153039_04779		Signal transduction mechanisms	-0.435213	0.365871	0.999586
IPC1262_RS24575	PA14_71870	PA5443	153039_04780	uvrD	Replication, recombination and repair	-0.0982354	0.868394	0.999586
IPC1262_RS24585	PA14_71890	PA5445	153039_04782		Energy production and conversion	-0.138385	0.724269	0.999586
IPC1262_RS24590	PA14_71900	PA5446	153039_04783		Function unknown	0.41362	0.446178	0.999586
IPC1262_RS24635	PA14_72010	PA5455	153039_04792		Cell wall/membrane/envelope biogenesis	-0.0289716	0.947276	0.999586
IPC1262_RS24665	PA14_72070	PA5461	153039_04798		Function unknown	0.743702	0.197252	0.999586
IPC1262_RS24690	PA14_72140	PA5466	153039_04803		General function prediction only	-0.169454	0.780661	0.999586
IPC1262_RS24700	PA14_72170	PA5468	153039_04805		Energy production and conversion	0.889603	0.13804	0.999586
IPC1262_RS24720	PA14_72220	PA5472	153039_04809		Signal transduction mechanisms	0.075253	0.871958	0.999586
IPC1262_RS24755	PA14_72300	PA5477	153039_04814		Function unknown	0.501424	0.407961	0.999586
IPC1262_RS24775	PA14_72360	PA5481	153039_04817		Function unknown	-0.0169377	0.938974	0.999586
IPC1262_RS24810	PA14_72430	PA5488	153039_04824		General function prediction only	-0.0755258	0.788254	0.999586
IPC1262_RS24830	PA14_72480	PA5492	153039_04828		General function prediction only	0.0728706	0.873211	0.999586
IPC1262_RS24840	PA14_72500	PA5494	153039_04831		Function unknown	0.00029129	0.999586	0.999586
IPC1262_RS24860	PA14_72550	PA5498	153039_04835		Inorganic ion transport and metabolism	0.111119	0.805991	0.999586
IPC1262_RS24865	PA14_72560	PA5499	153039_04836	np20	Inorganic ion transport and metabolism	-0.82056	0.145761	0.999586
IPC1262_RS24885	PA14_72620	PA5503	153039_04840		Inorganic ion transport and metabolism	-0.0129324	0.978839	0.999586
IPC1262_RS24915	PA14_72700	PA5509			Amino acid transport and metabolism	0.0893114	0.86648	0.999586
IPC1262_RS24920	PA14_72710	PA5510	153039_04847		Amino acid transport and metabolism	0.00391732	0.993675	0.999586
IPC1262_RS24975	PA14_72820	PA5520	153039_04857		Function unknown	-0.354755	0.518415	0.999586
IPC1262_RS25010	PA14_72920	PA5527	153039_04864		Function unknown	-0.186797	0.645678	0.999586
IPC1262_RS25015	PA14_72930	PA5528	153039_04865		Function unknown	-0.0759898	0.877421	0.999586
IPC1262_RS25020	PA14_72940	PA5529	153039_04866		Inorganic ion transport and metabolism	-0.286097	0.51239	0.999586
IPC1262_RS25030	PA14_72970	PA5531	153039_04868	tonB1	Cell wall/membrane/envelope biogenesis	0.400688	0.488548	0.999586
IPC1262_RS25040	PA14_72990	PA5533	153039_04870		Function unknown	-0.498549	0.281239	0.999586
IPC1262_RS25045	PA14_73000	PA5534	153039_04871		Function unknown	-0.470289	0.41695	0.999586
IPC1262_RS25085	PA14_73090	PA5542	153039_04879		Defense mechanisms	0.131766	0.793546	0.999586
IPC1262_RS25090	PA14_73100	PA5543	153039_04880		Function unknown	0.201665	0.596349	0.999586
IPC1262_RS25110	PA14_73150	PA5547	153039_04884		Amino acid transport and metabolism	0.31811	0.251835	0.999586
IPC1262_RS25150	PA14_73160	PA5548	153039_04885		Carbohydrate transport and metabolism	-0.0119234	0.978153	0.999586
IPC1262_RS25245	PA14_73390	PA5566			Function unknown	-0.0647758	0.910774	0.999586
IPC1262_RS25255	PA14_73400	PA5567	153039_04904		General function prediction only	-0.0792167	0.827933	0.999586
IPC1262_RS25265	PA14_73420	PA5569	153039_04906	rnpA	Translation, ribosomal structure and biogenesis	-0.253942	0.443788	0.999586
IPC1262_RS25305	PA14_00080	PA0007	153039_05728		Function unknown	-0.229478	0.616472	0.999586
IPC1262_RS25325	PA14_00120	PA0011	153039_05724		Cell wall/membrane/envelope biogenesis	-0.150159	0.724843	0.999586
IPC1262_RS25345	PA14_00160	PA0015	153039_05720		Cell motility	0.291798	0.542369	0.999586
IPC1262_RS25355	PA14_00180	PA0017	153039_05718		Translation, ribosomal structure and biogenesis	0.465028	0.43033	0.999586
IPC1262_RS25400	PA14_00300	PA0026	153039_05709	plcB	Function unknown	0.174824	0.657482	0.999586
IPC1262_RS25460	PA14_00460	PA0037	153039_05697	trpI	Transcription	-0.219968	0.687568	0.999586
IPC1262_RS25550	PA14_36190	PA2205	153039_02717		Function unknown	0.574572	0.319546	0.999586
IPC1262_RS25625	PA14_36345	PA2191	153039_02730	exoY	Function unknown	0.433126	0.472978	0.999586
IPC1262_RS25670	PA14_36370	PA2181	153039_02733		Function unknown	-0.385824	0.458202	0.999586
IPC1262_RS25715	PA14_36470	PA2174			Function unknown	0.460142	0.339009	0.999586
IPC1262_RS25980	PA14_37070	PA2127	153039_02792		General function prediction only	0.046543	0.917291	0.999586
IPC1262_RS25995	PA14_37090	PA2125	153039_02794		Energy production and conversion	-0.53568	0.321199	0.999586
IPC1262_RS26020	PA14_37150	PA2120	153039_02799		Function unknown	0.263135	0.594953	0.999586
IPC1262_RS26240	PA14_37680	PA2075	153039_02839		Function unknown	-0.429702	0.456534	0.999586
IPC1262_RS26255	PA14_37710	PA2071	153039_02841	fusA2	Translation, ribosomal structure and biogenesis	-0.431184	0.362544	0.999586
IPC1262_RS26260	PA14_37730	PA2070	153039_02842		Inorganic ion transport and metabolism	-0.115974	0.840752	0.999586
IPC1262_RS26340	PA14_37910	PA2056	153039_02856		Transcription	0.208281	0.698367	0.999586
IPC1262_RS26410	PA14_38090	PA2043	153039_02869		Translation, ribosomal structure and biogenesis	0.013927	0.979383	0.999586
IPC1262_RS26435	PA14_38160	PA2039	153039_02873		Amino acid transport and metabolism	-0.280941	0.387872	0.999586
IPC1262_RS26445	PA14_38200	PA2035	153039_02875		Coenzyme transport and metabolism	-0.108432	0.812742	0.999586
IPC1262_RS26475	PA14_38290	PA2029	153039_02881		Function unknown	0.197407	0.661898	0.999586
IPC1262_RS26500	PA14_38340	PA2024	153039_02886		Amino acid transport and metabolism	0.422661	0.474812	0.999586
IPC1262_RS26510	PA14_38360	PA2022	153039_02888		Cell wall/membrane/envelope biogenesis	-0.525164	0.304969	0.999586
IPC1262_RS26515	PA14_38370	PA2021	153039_02889		Function unknown	-0.625784	0.311272	0.999586
IPC1262_RS26525	PA14_38395	PA2019	153039_02891		Cell wall/membrane/envelope biogenesis	0.0753308	0.87046	0.999586
IPC1262_RS26580	PA14_38510	PA2009	153039_02902	hmgA	Secondary metabolites biosynthesis, transport and catabolism	0.518636	0.352103	0.999586
IPC1262_RS26595	PA14_38560	PA2006	153039_02905		Carbohydrate transport and metabolism	-0.15123	0.809321	0.999586
IPC1262_RS26620	PA14_38630	PA2001	153039_02910	atoB	Lipid transport and metabolism	0.38494	0.508514	0.999586
IPC1262_RS26710	PA14_58550	PA4512	153039_03247	lpxO1	Posttranslational modification, protein turnover, chaperones	-0.186215	0.690314	0.999586
IPC1262_RS26715	PA14_58540	PA4511	153039_03246		General function prediction only	-0.507962	0.176119	0.999586
IPC1262_RS26785	PA14_58375	PA4498	153039_03233		Amino acid transport and metabolism	0.21873	0.607311	0.999586
IPC1262_RS26800	PA14_58330	PA4495	153039_03230		Function unknown	0.118699	0.776244	0.999586
IPC1262_RS26805	PA14_58320	PA4494	153039_03229	roxS	Signal transduction mechanisms	0.327462	0.323853	0.999586
IPC1262_RS26815	PA14_58290	PA4492	153039_03227		Function unknown	0.38716	0.44143	0.999586
IPC1262_RS26845	PA14_58220	PA4486	153039_03221		Function unknown	0.0315241	0.949369	0.999586
IPC1262_RS26870	PA14_58150	PA4481	153039_03216	mreB	Cell cycle control, cell division, chromosome partitioning	-0.0240884	0.96742	0.999586
IPC1262_RS26885	PA14_58110	PA4478	153039_03213		Cell cycle control, cell division, chromosome partitioning	0.0088311	0.985511	0.999586
IPC1262_RS26910	PA14_58060	PA4473			Function unknown	-0.235614	0.726867	0.999586
IPC1262_RS26915	PA14_58050	PA4472	153039_03207	pmbA	General function prediction only	-0.0311229	0.956919	0.999586
IPC1262_RS26920	PA14_58040	PA4471	153039_03206		Function unknown	0.0124918	0.983485	0.999586
IPC1262_RS26970	PA14_57930	PA4461	153039_03196		General function prediction only	0.227742	0.63894	0.999586
IPC1262_RS26995	PA14_57880	PA4456	153039_03190		Secondary metabolites biosynthesis, transport and catabolism	-0.393387	0.185265	0.999586
IPC1262_RS27035	PA14_57780	PA4448	153039_03181	hisD	Amino acid transport and metabolism	0.0889659	0.879442	0.999586
IPC1262_RS27040	PA14_57770	PA4447	153039_03180	hisC1	Amino acid transport and metabolism	-0.156441	0.783385	0.999586
IPC1262_RS27060	PA14_57720	PA4443	153039_03176	cysD	Amino acid transport and metabolism	0.332387	0.547354	0.999586
IPC1262_RS27075	PA14_57680	PA4440	153039_03173		General function prediction only	0.0667743	0.861231	0.999586
IPC1262_RS27165	PA14_57470	PA4422	153039_03155		General function prediction only	0.170359	0.600146	0.999586
IPC1262_RS27250	PA14_57260	PA4406	153039_03136	lpxC	Cell wall/membrane/envelope biogenesis	0.377712	0.186818	0.999586
IPC1262_RS27260	PA14_57240	PA4404	153039_03134		Cell wall/membrane/envelope biogenesis	-0.396505	0.479136	0.999586
IPC1262_RS27280	PA14_57200	PA4401	153039_03131		Posttranslational modification, protein turnover, chaperones	0.0399921	0.947052	0.999586
IPC1262_RS27285	PA14_57190	PA4400	153039_03130		Replication, recombination and repair	-0.00596878	0.988782	0.999586
IPC1262_RS27300	PA14_57160	PA4397	153039_03127	panE	Coenzyme transport and metabolism	-0.280384	0.540017	0.999586
IPC1262_RS27315	PA14_57110	PA4394	153039_03124		Cell wall/membrane/envelope biogenesis	-0.697028	0.201146	0.999586
IPC1262_RS27340	PA14_57050	PA4389	153039_03119	speA	Secondary metabolites biosynthesis, transport and catabolism	0.662396	0.25612	0.999586
IPC1262_RS27350	PA14_57030	PA4387	153039_03117		General function prediction only	-0.0656703	0.907141	0.999586
IPC1262_RS27355	PA14_57020	PA4386	153039_03115	groES	Posttranslational modification, protein turnover, chaperones	0.170192	0.734973	0.999586
IPC1262_RS27370	PA14_56980	PA4383	153039_03112		Cell cycle control, cell division, chromosome partitioning	-0.0457227	0.915568	0.999586
IPC1262_RS27400	PA14_56920	PA4378	153039_03106	inaA	Signal transduction mechanisms	-0.203384	0.70729	0.999586
IPC1262_RS27415	PA14_56890	PA4375	153039_03103		Defense mechanisms	-0.147145	0.774011	0.999586
IPC1262_RS27425	PA14_56870	PA4373	153039_03101		Function unknown	-0.308448	0.450317	0.999586
IPC1262_RS27445	PA14_56810	PA4369	153039_03097		Function unknown	-0.3481	0.528055	0.999586
IPC1262_RS27465	PA14_56770	PA4365	153039_03093		General function prediction only	0.0159347	0.976208	0.999586
IPC1262_RS27485	PA14_56720	PA4361	153039_03089		Cell wall/membrane/envelope biogenesis	-0.261107	0.639032	0.999586
IPC1262_RS27530	PA14_56600	PA4353	153039_03080		Function unknown	0.676779	0.21922	0.999586
IPC1262_RS27550	PA14_56550	PA4349	153039_03076		Lipid transport and metabolism	-0.114725	0.75914	0.999586
IPC1262_RS27570	PA14_56510	PA4345	153039_03072		Function unknown	0.362828	0.475614	0.999586
IPC1262_RS27590	PA14_56430	PA4341	153039_03068		Transcription	-0.130628	0.781863	0.999586
IPC1262_RS27605	PA14_56390	PA4338	153039_03065		Lipid transport and metabolism	-0.374387	0.549466	0.999586
IPC1262_RS27610	PA14_56380	PA4337	153039_03064		Function unknown	-0.074012	0.883353	0.999586
IPC1262_RS27625	PA14_56340	PA4334	153039_03061		Inorganic ion transport and metabolism	0.790123	0.13444	0.999586
IPC1262_RS27650	PA14_56240	PA4329	153039_03056	pykA	Carbohydrate transport and metabolism	0.478351	0.419264	0.999586
IPC1262_RS27655	PA14_56220	PA4328	153039_03055		Signal transduction mechanisms	-0.528101	0.187297	0.999586
IPC1262_RS27665	PA14_56200	PA4326	153039_03053		Function unknown	-0.323353	0.58518	0.999586
IPC1262_RS27715	PA14_56080	PA4316	153039_03043	sbcB	Replication, recombination and repair	-0.0901186	0.833084	0.999586
IPC1262_RS27765	PA14_55980	PA4308	153039_03034		General function prediction only	-0.323644	0.383251	0.999586
IPC1262_RS27780	PA14_55930	PA4305	153039_03031	rcpC	Intracellular trafficking, secretion, and vesicular transport	0.56109	0.208488	0.999586
IPC1262_RS27785	PA14_55920	PA4304	153039_03030	rcpA	Intracellular trafficking, secretion, and vesicular transport	-0.475998	0.435315	0.999586
IPC1262_RS27825	PA14_55810	PA4296	153039_03022	pprB	Transcription	-0.728753	0.23198	0.999586
IPC1262_RS27870	PA14_55720	PA4287	153039_03013		General function prediction only	-0.104754	0.85786	0.999586
IPC1262_RS27950	PA14_55540	PA0676	153039_03377	vreR	Signal transduction mechanisms	-0.465939	0.361588	0.999586
IPC1262_RS27990	PA14_55460	PA0684	153039_03385		Intracellular trafficking, secretion, and vesicular transport	0.25708	0.543635	0.999586
IPC1262_RS28100	PA14_55180	PA0705	153039_03408	migA	Cell wall/membrane/envelope biogenesis	0.234662	0.657895	0.999586
IPC1262_RS28115	PA14_55150	PA0708	153039_03411		Transcription	-0.808688	0.213103	0.999586
IPC1262_RS28140	PA14_55110	PA0713	153039_03416		Function unknown	-0.171669	0.637101	0.999586
IPC1262_RS28145	PA14_55100	PA0714			Function unknown	0.292349	0.490788	0.999586
IPC1262_RS28205		PA0728.1				-0.462033	0.278042	0.999586
IPC1262_RS28220	PA14_54830	PA0730	153039_03419		Lipid transport and metabolism	-0.433158	0.471024	0.999586
IPC1262_RS28225	PA14_54820	PA0731	153039_03420		Function unknown	0.419484	0.478134	0.999586
IPC1262_RS28280	PA14_54700	PA0740	153039_03431	sdsA1	Secondary metabolites biosynthesis, transport and catabolism	0.500098	0.373097	0.999586
IPC1262_RS28325	PA14_54600	PA0749	153039_03440		Defense mechanisms	-0.120068	0.825541	0.999586
IPC1262_RS28375	PA14_54480	PA0759	153039_03450		General function prediction only	0.633399	0.173596	0.999586
IPC1262_RS28380	PA14_54470	PA0760	153039_03451		Function unknown	-0.153908	0.605388	0.999586
IPC1262_RS28430	PA14_54340	PA0769	153039_03461		Function unknown	-0.357755	0.463852	0.999586
IPC1262_RS28490	PA14_54180	PA0781	153039_03473		Inorganic ion transport and metabolism	0.603672	0.344134	0.999586
IPC1262_RS28495	PA14_54170	PA0782	153039_03474	putA	Energy production and conversion	0.11304	0.802353	0.999586
IPC1262_RS28500	PA14_54150	PA0783	153039_03475	putP	Amino acid transport and metabolism	-0.0301934	0.953546	0.999586
IPC1262_RS28535	PA14_54040	PA0789	153039_03483		Amino acid transport and metabolism	-0.325618	0.312476	0.999586
IPC1262_RS28545	PA14_54010	PA0791	153039_03485		Transcription	0.405247	0.469135	0.999586
IPC1262_RS28555	PA14_53980	PA0793	153039_03487		Function unknown	0.280447	0.532476	0.999586
IPC1262_RS28585	PA14_53900	PA0799			Transcription	-0.639866	0.157807	0.999586
IPC1262_RS28590	PA14_53890	PA0800			Function unknown	-0.0751497	0.879906	0.999586
IPC1262_RS28605	PA14_53860	PA0803	153039_03497		Function unknown	-0.345912	0.427854	0.999586
IPC1262_RS28620	PA14_53830	PA0806	153039_03500		Function unknown	-0.0435508	0.909185	0.999586
IPC1262_RS28625	PA14_53820	PA0807	153039_03501	ampDh3	Defense mechanisms	-0.23958	0.398016	0.999586
IPC1262_RS28655	PA14_53750	PA0813	153039_03507		Amino acid transport and metabolism	0.345879	0.510852	0.999586
IPC1262_RS28735	PA14_53540	PA0829	153039_03531		Lipid transport and metabolism	-0.47755	0.194365	0.999586
IPC1262_RS28765	PA14_53480	PA0835	153039_03537	pta	Energy production and conversion	-0.134211	0.792782	0.999586
IPC1262_RS28770	PA14_53470	PA0836	153039_03538	ackA	Energy production and conversion	0.0654561	0.912428	0.999586
IPC1262_RS28785	PA14_53420	PA0838	153039_03541		Posttranslational modification, protein turnover, chaperones	0.578088	0.265531	0.999586
IPC1262_RS28790	PA14_53410	PA0839	153039_03542		Transcription	0.112757	0.853304	0.999586
IPC1262_RS28825	PA14_53330	PA0846	153039_03549		Amino acid transport and metabolism	-0.184232	0.60585	0.999586
IPC1262_RS28845	PA14_53270	PA0850	153039_03553		Function unknown	-0.0963627	0.784511	0.999586
IPC1262_RS28860	PA14_53230	PA0853	153039_03556		General function prediction only	-0.511712	0.385665	0.999586
IPC1262_RS28875	PA14_53200	PA0856	153039_03559		Function unknown	0.293391	0.397827	0.999586
IPC1262_RS28885	PA14_53180	PA0858	153039_03561		General function prediction only	-0.191859	0.635755	0.999586
IPC1262_RS28890	PA14_53160	PA0859	153039_03562		Posttranslational modification, protein turnover, chaperones	-0.222521	0.692645	0.999586
IPC1262_RS28900	PA14_53140	PA0861	153039_03564		Signal transduction mechanisms	-0.0109905	0.980281	0.999586
IPC1262_RS28905	PA14_53120	PA0862	153039_03565		Coenzyme transport and metabolism	0.481432	0.440187	0.999586
IPC1262_RS28920	PA14_53090	PA0864	153039_03568		Transcription	-0.79793	0.181023	0.999586
IPC1262_RS28935	PA14_53050	PA0866	153039_03570	aroP2	Amino acid transport and metabolism	0.169797	0.665048	0.999586
IPC1262_RS28980	PA14_58610	PA4517	153039_03252		General function prediction only	-0.667098	0.118053	0.999586
IPC1262_RS28995	PA14_58650	PA4520	153039_03255		Cell motility	0.0265873	0.943687	0.999586
IPC1262_RS29000	PA14_58660	PA4521	153039_03256		Defense mechanisms	-0.265561	0.545183	0.999586
IPC1262_RS29010	PA14_58690	PA4523	153039_03258		Function unknown	-0.258448	0.657107	0.999586
IPC1262_RS29015	PA14_58700	PA4524	153039_03259	nadC	Coenzyme transport and metabolism	0.0684396	0.876483	0.999586
IPC1262_RS29085	PA14_58840	PA4535	153039_03272		Function unknown	-0.220344	0.619489	0.999586
IPC1262_RS29100	PA14_58870	PA4538	153039_03275	ndh	Energy production and conversion	-0.222992	0.707227	0.999586
IPC1262_RS29115	PA14_58900	PA4541	153039_03278		Intracellular trafficking, secretion, and vesicular transport	-0.0136669	0.981218	0.999586
IPC1262_RS29140	PA14_60200	PA4543	153039_03283		Function unknown	0.145917	0.780528	0.999586
IPC1262_RS29150	PA14_60230	PA4545	153039_03285	comL	General function prediction only	-0.314774	0.599295	0.999586
IPC1262_RS29275	PA14_60470	PA4569	153039_03310	ispB	Coenzyme transport and metabolism	0.252454	0.581217	0.999586
IPC1262_RS29285	PA14_60490	PA4571	153039_03312		Energy production and conversion	0.285384	0.633914	0.999586
IPC1262_RS29305	PA14_60540	PA4575	153039_03316		Function unknown	-0.420267	0.303638	0.999586
IPC1262_RS29315	PA14_60560	PA4577	153039_03318		Signal transduction mechanisms	0.0540339	0.924399	0.999586
IPC1262_RS29365	PA14_60690	PA4586	153039_03328		Function unknown	-0.287696	0.601936	0.999586
IPC1262_RS29380	PA14_60730	PA4589	153039_03331		Lipid transport and metabolism	-0.472193	0.359022	0.999586
IPC1262_RS29390	PA14_60760	PA4591	153039_03333		Cell wall/membrane/envelope biogenesis	-0.0541433	0.895633	0.999586
IPC1262_RS29410	PA14_60800	PA4595	153039_03337		General function prediction only	0.737107	0.135695	0.999586
IPC1262_RS29445	PA14_60870	PA4601	153039_03344	morA	Function unknown	-0.334224	0.56481	0.999586
IPC1262_RS29475	PA14_60960	PA4607	153039_03350		Function unknown	0.277351	0.511986	0.999586
IPC1262_RS29480	PA14_60970	PA4608	153039_03351		Function unknown	-0.140267	0.687781	0.999586
IPC1262_RS29490	PA14_61000	PA4610	153039_03353		Function unknown	-0.393034	0.418645	0.999586
IPC1262_RS29500	PA14_61020	PA4612	153039_03355		General function prediction only	-0.0227209	0.955389	0.999586
IPC1262_RS29515	PA14_61050	PA4614	153039_03357	mscL	Cell wall/membrane/envelope biogenesis	-0.0305463	0.952417	0.999586
IPC1262_RS29520	PA14_61060	PA4615	153039_03358		Energy production and conversion	0.361554	0.417969	0.999586
IPC1262_RS29525	PA14_61080	PA4616	153039_03359		Carbohydrate transport and metabolism	0.580701	0.345211	0.999586
IPC1262_RS29530	PA14_61090	PA4617	153039_03360		Translation, ribosomal structure and biogenesis	0.375321	0.272597	0.999586
IPC1262_RS29575	PA14_61190	PA4624	153039_03368		Intracellular trafficking, secretion, and vesicular transport	-0.225791	0.688715	0.999586
IPC1262_RS29600	PA14_61260	PA4629	153039_05688		Function unknown	0.0520684	0.900806	0.999586
IPC1262_RS29615	PA14_61290	PA4632	153039_05685		Posttranslational modification, protein turnover, chaperones	0.25751	0.430664	0.999586
IPC1262_RS29630	PA14_61330	PA4635	153039_05682		Function unknown	0.574505	0.238642	0.999586
IPC1262_RS29660	PA14_61390	PA4639	153039_05676		Function unknown	-0.194798	0.479256	0.999586
IPC1262_RS29665	PA14_61400	PA4640	153039_05675	mqoB	General function prediction only	-0.317457	0.4953	0.999586
IPC1262_RS29675	PA14_61430	PA4642	153039_05673		Function unknown	-0.180732	0.704025	0.999586
IPC1262_RS29685	PA14_61450	PA4644	153039_05671		Function unknown	0.250242	0.567948	0.999586
IPC1262_RS29705	PA14_61500	PA4648	153039_05667		Function unknown	0.127938	0.776257	0.999586
IPC1262_RS29740	PA14_61580	PA4655	153039_05660	hemH	Coenzyme transport and metabolism	-0.0443473	0.933652	0.999586
IPC1262_RS29750	PA14_61600	PA4657	153039_05658		General function prediction only	0.150387	0.771997	0.999586
IPC1262_RS29775	PA14_61660	PA4662	153039_05653	murI	Cell wall/membrane/envelope biogenesis	-0.196711	0.701893	0.999586
IPC1262_RS29795	PA14_61710	PA4666	153039_05649	hemA	Coenzyme transport and metabolism	-0.315805	0.558721	0.999586
IPC1262_RS29835	PA14_61820	PA4673	153039_05641		Translation, ribosomal structure and biogenesis	-0.247355	0.653621	0.999586
IPC1262_RS29865	PA14_61860	PA4676	153039_05780		Inorganic ion transport and metabolism	-0.153871	0.758771	0.999586
IPC1262_RS29875	PA14_61880	PA4678	153039_05778	rimI	General function prediction only	0.13535	0.771161	0.999586
IPC1262_RS29885	PA14_61910	PA4680	153039_05776		Function unknown	-0.146153	0.806069	0.999586
IPC1262_RS29890	PA14_61920	PA4681	153039_05775		Function unknown	-0.195024	0.741386	0.999586
IPC1262_RS29900	PA14_61950	PA4683	153039_05773		Function unknown	0.129095	0.791728	0.999586
IPC1262_RS29905	PA14_61960	PA4684	153039_05772		Function unknown	0.314681	0.52669	0.999586
IPC1262_RS29945	PA14_38860	PA1982	153039_02929	exaA	Carbohydrate transport and metabolism	-0.668571	0.262272	0.999586
IPC1262_RS29965	PA14_38930	PA1978	153039_02934		Signal transduction mechanisms	-0.414051	0.33742	0.999586
IPC1262_RS29985	PA14_39000	PA1974	153039_02938		Cell wall/membrane/envelope biogenesis	0.211541	0.694499	0.999586
IPC1262_RS30020	PA14_39090	PA1967	153039_02945		Function unknown	0.369433	0.544706	0.999586
IPC1262_RS30030	PA14_39110	PA1965	153039_02947		Function unknown	0.377888	0.485196	0.999586
IPC1262_RS30040	PA14_39130	PA1964	153039_02948		General function prediction only	0.0773057	0.864232	0.999586
IPC1262_RS30070	PA14_39200	PA1958	153039_02954		Coenzyme transport and metabolism	-0.445403	0.397327	0.999586
IPC1262_RS30145	PA14_39410	PA1943	153039_02969		General function prediction only	-0.115777	0.829786	0.999586
IPC1262_RS30170	PA14_39500	PA1934	153039_02974		Function unknown	-0.147911	0.68852	0.999586
IPC1262_RS30190	PA14_39560	PA1930	153039_02980		Cell motility	-0.461445	0.393002	0.999586
IPC1262_RS30195	PA14_39570	PA1929	153039_02981		Function unknown	-0.320141	0.58156	0.999586
IPC1262_RS30240	PA14_39690	PA1920	153039_02990	nrdD	Nucleotide transport and metabolism	0.00840648	0.98789	0.999586
IPC1262_RS30285	PA14_39790	PA1913	153039_02998		Function unknown	-0.00151437	0.998076	0.999586
IPC1262_RS30340	PA14_33600	PA2403	153039_01142		Function unknown	0.245349	0.380068	0.999586
IPC1262_RS30435	PA14_33370	PA2422	153039_01161		Function unknown	0.178895	0.697748	0.999586
IPC1262_RS30440	PA14_33290	PA2423			Transcription	-0.473433	0.411872	0.999586
IPC1262_RS30455	PA14_33280	PA2424	153039_01163	pvdL	Lipid transport and metabolism	0.00408405	0.991015	0.999586
IPC1262_RS30465	PA14_33260	PA2426	153039_01165	pvdS	Transcription	0.608339	0.190026	0.999586
IPC1262_RS30525	PA14_33120	PA2436	153039_01176		Function unknown	-0.123478	0.822621	0.999586
IPC1262_RS30545	PA14_33060	PA2440	153039_01180		Function unknown	0.171204	0.780584	0.999586
IPC1262_RS30610	PA14_32890	PA2453	153039_01192		Function unknown	0.0167366	0.976074	0.999586
IPC1262_RS30615	PA14_32880	PA2454	153039_01193		General function prediction only	0.249697	0.666268	0.999586
IPC1262_RS30630		PA2457	153039_01196		Cell wall/membrane/envelope biogenesis	0.446721	0.243912	0.999586
IPC1262_RS30890	PA14_35540	PA2246	153039_02666	bkdR	Transcription	-0.784676	0.20094	0.999586
IPC1262_RS30920	PA14_35460	PA2252	153039_02659		Amino acid transport and metabolism	-0.127706	0.825992	0.999586
End_of_Contig_10	PA14_19570	PA3443	153039_04956		Inorganic ion transport and metabolism	-0.0714301	0.898578	0.999586
End_of_Contig_13	PA14_19400	PA3456	153039_04943		Amino acid transport and metabolism	-0.0623806	0.900937	0.999586
End_of_Contig_20	PA14_18930	PA3490	153039_01766		Energy production and conversion	0.0123629	0.955466	0.999586
End_of_Contig_22	PA14_18920	PA3491	153039_01767		Energy production and conversion	-0.1545	0.714983	0.999586
End_of_Contig_23	PA14_18900	PA3493	153039_01769		Energy production and conversion	0.309166	0.398223	0.999586
End_of_Contig_3	PA14_18890	PA3494	153039_01770		Energy production and conversion	-0.186677	0.770728	0.999586
End_of_Contig_7	PA14_18780	PA3522	153039_01780		Defense mechanisms	-0.123388	0.793441	0.999586
End_of_Contig_9	PA14_18700	PA3528	153039_01786	rnt	Replication, recombination and repair	0.265092	0.55055	0.999586
IPC1262_RS00660	PA14_18340	PA3555	153039_01813	arnD	Carbohydrate transport and metabolism	0.434863	0.247293	0.999586
IPC1262_RS01460	PA14_18310	PA3558	153039_01816	arnF	Function unknown	0.365566	0.505875	0.999586
IPC1262_RS01615	PA14_18300	PA3559	153039_01817		Cell wall/membrane/envelope biogenesis	0.0260555	0.957421	0.999586
IPC1262_RS01670	PA14_18070	PA3574.1	153039_01834			-0.181605	0.658665	0.999586
IPC1262_RS01985	PA14_17620	PA3609	153039_01869	potC	Amino acid transport and metabolism	-0.611148	0.303676	0.999586
IPC1262_RS02000	PA14_17440	PA3626	153039_01887		Function unknown	0.022355	0.942591	0.999586
IPC1262_RS02060	PA14_17420	PA3627	153039_01888	ygbB	Lipid transport and metabolism	-0.431545	0.213842	0.999586
IPC1262_RS02520	PA14_16920	PA3668	153039_01930		General function prediction only	0.238189	0.604186	0.999586
IPC1262_RS03250	PA14_16600	PA3695	153039_01957		General function prediction only	0.188147	0.721167	0.999586
IPC1262_RS03465	PA14_16590	PA3696	153039_01958		Function unknown	0.691284	0.239667	0.999586
IPC1262_RS03620	PA14_16470	PA3704	153039_01966	wspE	Cell motility	0.519951	0.399077	0.999586
IPC1262_RS03745	PA14_16460	PA3705	153039_01967	wspD	Signal transduction mechanisms	-0.49686	0.41691	0.999586
IPC1262_RS04035	PA14_15670	PA3768	153039_02030		Secondary metabolites biosynthesis, transport and catabolism	-0.000413381	0.999274	0.999586
IPC1262_RS04045	PA14_15250	PA3775	153039_02041		General function prediction only	-0.398872	0.254987	0.999586
IPC1262_RS04475	PA14_14850	PA3805	153039_02072	pilF	Cell motility	-0.405195	0.48176	0.999586
IPC1262_RS04485	PA14_14690	PA3817	153039_02084		Translation, ribosomal structure and biogenesis	0.472698	0.430492	0.999586
IPC1262_RS04735	PA14_14530	PA3825	153039_02093		Signal transduction mechanisms	0.332579	0.489979	0.999586
IPC1262_RS04765	PA14_14500	PA3828	153039_02096		General function prediction only	-0.025036	0.963651	0.999586
IPC1262_RS04780	PA14_14270	PA3846	153039_02116		Secondary metabolites biosynthesis, transport and catabolism	-0.0770031	0.824439	0.999586
IPC1262_RS04960	PA14_14040	PA3861	153039_02131	rhl	Replication, recombination and repair	0.617266	0.295316	0.999586
IPC1262_RS05685	PA14_13530	PA3893	153039_02163		Function unknown	0.189487	0.739424	0.999586
IPC1262_RS06140	PA14_12940	PA3937	153039_05351		Inorganic ion transport and metabolism	-0.137484	0.801843	0.999586
IPC1262_RS06195	PA14_12870	PA3942	153039_05356	tesB	Lipid transport and metabolism	0.156766	0.700697	0.999586
IPC1262_RS06285	PA14_12310	PA3982	153039_05398		General function prediction only	-0.0434013	0.938492	0.999586
IPC1262_RS06315	PA14_12010	PA4007	153039_05421	proA	Amino acid transport and metabolism	0.325632	0.551302	0.999586
IPC1262_RS06360	PA14_11510	PA4047	153039_04465	ribA	Coenzyme transport and metabolism	-0.0426226	0.938761	0.999586
IPC1262_RS06540	PA14_11430	PA4053	153039_04459	ribE	Coenzyme transport and metabolism	-0.279052	0.576829	0.999586
IPC1262_RS06795	PA14_10900	PA4097	153039_04411		Amino acid transport and metabolism	-0.611611	0.14468	0.999586
IPC1262_RS06930		PA4102		bfmS	Signal transduction mechanisms	-0.272689	0.491833	0.999586
IPC1262_RS07035	PA14_10330	PA4144	153039_04368		Cell wall/membrane/envelope biogenesis	-0.0180613	0.971335	0.999586
IPC1262_RS07055	PA14_09710	PA4189	153039_04319		Energy production and conversion	0.271926	0.583676	0.999586
IPC1262_RS07070		PA4194			Amino acid transport and metabolism	-0.343926	0.364591	0.999586
IPC1262_RS07075	PA14_09500	PA4208	153039_04305	opmD	Cell wall/membrane/envelope biogenesis	0.000597478	0.998397	0.999586
IPC1262_RS07085	PA14_44920	PA1509	153039_01203		Function unknown	0.00254503	0.993733	0.999586
IPC1262_RS07140	PA14_45330	PA1479	153039_01234	ccmE	Posttranslational modification, protein turnover, chaperones	0.340144	0.23574	0.999586
IPC1262_RS07145	PA14_45340	PA1478	153039_01235		Intracellular trafficking, secretion, and vesicular transport	0.0521773	0.883961	0.999586
IPC1262_RS07160	PA14_45410	PA1473	153039_01240		Function unknown	-0.510954	0.414534	0.999586
IPC1262_RS07175	PA14_45780	PA1445	153039_01267	fliO	Cell motility	-0.0541497	0.92861	0.999586
IPC1262_RS07220	PA14_45910	PA1435	153039_01277		Cell wall/membrane/envelope biogenesis	-0.235072	0.392049	0.999586
IPC1262_RS07230	PA14_45930	PA1433	153039_01279		Signal transduction mechanisms	0.317736	0.494474	0.999586
IPC1262_RS07240	PA14_46010	PA1425	153039_01286		General function prediction only	-0.203235	0.645416	0.999586
IPC1262_RS07295		PA1390			General function prediction only	0.157003	0.792046	0.999586
IPC1262_RS07300		PA1381			Function unknown	-0.332026	0.517443	0.999586
IPC1262_RS07310		PA1366			Cell cycle control, cell division, chromosome partitioning	0.0484644	0.835325	0.999586
IPC1262_RS07315	PA14_46700	PA1360	153039_01335		General function prediction only	-0.54532	0.296231	0.999586
IPC1262_RS07335	PA14_46990	PA1335	153039_01361		Signal transduction mechanisms	0.126064	0.770105	0.999586
IPC1262_RS07340	PA14_47040	PA1331	153039_01365		Inorganic ion transport and metabolism	-0.7628	0.146367	0.999586
IPC1262_RS07345	PA14_47110	PA1325	153039_01371		Function unknown	0.114934	0.782904	0.999586
IPC1262_RS07355	PA14_47180	PA1319	153039_01378	cyoC	Energy production and conversion	0.0431064	0.903531	0.999586
IPC1262_RS07370	PA14_47460	PA1294	153039_01398	rnd	Translation, ribosomal structure and biogenesis	-0.381532	0.513822	0.999586
IPC1262_RS07405	PA14_47690	PA1277	153039_01415	cobQ	Coenzyme transport and metabolism	0.34389	0.487425	0.999586
IPC1262_RS07410	PA14_47720	PA1276	153039_01416	cobC	Amino acid transport and metabolism	0.70478	0.190763	0.999586
IPC1262_RS07415	PA14_47730	PA1275	153039_01417	cobD	Coenzyme transport and metabolism	0.316406	0.590384	0.999586
IPC1262_RS07435	PA14_47850	PA1267	153039_01426		Amino acid transport and metabolism	0.220802	0.702136	0.999586
IPC1262_RS07510	PA14_47940	PA1258	153039_01436		Amino acid transport and metabolism	-0.0176736	0.966495	0.999586
IPC1262_RS07520	PA14_48090	PA1248	153039_01446	aprF	Cell wall/membrane/envelope biogenesis	0.0374302	0.924942	0.999586
IPC1262_RS07545	PA14_48340	PA1232	153039_01465		Function unknown	-0.380242	0.500241	0.999586
IPC1262_RS07555	PA14_48350	PA1231	153039_01466		Defense mechanisms	-0.264323	0.520197	0.999586
IPC1262_RS07720	PA14_48560	PA1218	153039_01479		Secondary metabolites biosynthesis, transport and catabolism	0.0871984	0.830756	0.999586
IPC1262_RS08685	PA14_49180	PA1179	153039_01519	phoP	Signal transduction mechanisms	0.220452	0.619969	0.999586
IPC1262_RS08760	PA14_49250	PA1174	153039_01524	napA	Energy production and conversion	-0.111932	0.794941	0.999586
IPC1262_RS09055	PA14_49390	PA1161	153039_01537	rrmA	Coenzyme transport and metabolism	-0.15326	0.624557	0.999586
IPC1262_RS09270	PA14_49890	PA1120	153039_01580	tpbB	Signal transduction mechanisms	-0.428006	0.367554	0.999586
IPC1262_RS09305	PA14_49900	PA1119	153039_01581	yfiB	Cell wall/membrane/envelope biogenesis	-0.390368	0.501879	0.999586
IPC1262_RS09310	PA14_50110	PA1103	153039_01599		Cell motility	-0.054607	0.864372	0.999586
IPC1262_RS09320	PA14_50540	PA1072	153039_01630	braE	Amino acid transport and metabolism	-0.358335	0.457819	0.999586
IPC1262_RS09325	PA14_50550	PA1071	153039_01631	braF	Amino acid transport and metabolism	0.345091	0.270499	0.999586
IPC1262_RS09335	PA14_50650	PA1062	153039_01675		Transcription	0.278865	0.632745	0.999586
IPC1262_RS09340	PA14_50690	PA1058	153039_01679		Inorganic ion transport and metabolism	0.301984	0.579014	0.999586
IPC1262_RS09355	PA14_50720	PA1055	153039_01682		Inorganic ion transport and metabolism	-0.0552032	0.869714	0.999586
IPC1262_RS10020	PA14_51120	PA1020	153039_01720		Lipid transport and metabolism	-0.759173	0.136465	0.999586
IPC1262_RS10040	PA14_51170	PA1017	153039_01724	pauA	Energy production and conversion	-0.122871	0.770206	0.999586
IPC1262_RS10700	PA14_51770	PA0968	153039_03679		General function prediction only	0.0974931	0.863785	0.999586
IPC1262_RS10715	PA14_51930	PA0953	153039_03664		Posttranslational modification, protein turnover, chaperones	0.846224	0.132058	0.999586
IPC1262_RS10750	PA14_52040	PA0945	153039_03655	purM	Nucleotide transport and metabolism	-0.0370874	0.871486	0.999586
IPC1262_RS10885	PA14_52510	PA0908	153039_03616		Function unknown	-0.459157	0.3677	0.999586
IPC1262_RS10935	PA14_52670	PA0898	153039_03603	aruD	Energy production and conversion	-0.125904	0.81056	0.999586
IPC1262_RS10995	PA14_70680	PA5354	153039_05259	glcE	Energy production and conversion	-0.28161	0.607171	0.999586
IPC1262_RS11240	PA14_70010	PA5303	153039_05310		Translation, ribosomal structure and biogenesis	0.933046	0.123115	0.999586
IPC1262_RS11950	PA14_68230	PA5165	153039_00107		Signal transduction mechanisms	-0.100935	0.826652	0.999586
IPC1262_RS12175	PA14_68170	PA5161	153039_00111	rmlB	Cell wall/membrane/envelope biogenesis	-0.250014	0.643488	0.999586
IPC1262_RS12600	PA14_67740	PA5129	153039_00192	grx	Posttranslational modification, protein turnover, chaperones	-0.444986	0.309486	0.999586
IPC1262_RS12945	PA14_67450	PA5107	153039_00216	blc	Cell wall/membrane/envelope biogenesis	-0.0197666	0.973941	0.999586
IPC1262_RS12955	PA14_67270	PA5094	153039_00229		Amino acid transport and metabolism	0.618655	0.247744	0.999586
IPC1262_RS13010	PA14_67240	PA5091	153039_00232	hutG	Amino acid transport and metabolism	-0.593819	0.301717	0.999586
IPC1262_RS13060	PA14_66940	PA5066	153039_00256	hisI	Amino acid transport and metabolism	-0.609179	0.296391	0.999586
IPC1262_RS17165	PA14_26360	PA2914	153039_00747		Inorganic ion transport and metabolism	0.67389	0.206564	0.999586
IPC1262_RS17365	PA14_25920	PA2948	153039_00787	cobM	Coenzyme transport and metabolism	0.133834	0.777086	0.999586
IPC1262_RS17435	PA14_25590	PA2974	153039_00814		General function prediction only	-0.690503	0.244707	0.999586
IPC1262_RS17835	PA14_25520	PA2980	153039_00821		Function unknown	0.0341428	0.951792	0.999586
IPC1262_RS18540	PA14_25430	PA2988	153039_00829		Cell wall/membrane/envelope biogenesis	0.10656	0.83848	0.999586
IPC1262_RS18905	PA14_25305	PA2998	153039_00840	nqrB	Energy production and conversion	-0.429613	0.313463	0.999586
IPC1262_RS18915	PA14_25040	PA3017	153039_00859		Signal transduction mechanisms	0.238725	0.535225	0.999586
IPC1262_RS19065	PA14_24900	PA3029	153039_00871	moaB2	Coenzyme transport and metabolism	-0.297315	0.582949	0.999586
IPC1262_RS19475	PA14_24550	PA3059	153039_00902	pelF	Cell wall/membrane/envelope biogenesis	0.0936228	0.833888	0.999586
IPC1262_RS19575	PA14_24480	PA3064	153039_00907	pelA	Function unknown	0.236117	0.684413	0.999586
IPC1262_RS19585	PA14_24410	PA3072	153039_00915		Function unknown	0.0921324	0.815786	0.999586
IPC1262_RS19645	PA14_24400	PA3073	153039_00916		General function prediction only	0.12601	0.749204	0.999586
IPC1262_RS19720	PA14_23990	PA3103	153039_00950	xcpR	Cell motility	0.409399	0.293854	0.999586
IPC1262_RS19725	PA14_23930	PA3107	153039_00954	metZ	Amino acid transport and metabolism	-0.281877	0.560709	0.999586
IPC1262_RS19785	PA14_23620	PA3131	153039_00979		Carbohydrate transport and metabolism	-0.0260677	0.961977	0.999586
IPC1262_RS19890	PA14_09280	PA4225	153039_04288	pchF	Secondary metabolites biosynthesis, transport and catabolism	0.181872	0.731526	0.999586
IPC1262_RS19975	PA14_08340	PA0649	153039_03996	trpG	Coenzyme transport and metabolism	0.193504	0.688916	0.999586
IPC1262_RS20005	PA14_08040	PA0619	153039_04008		General function prediction only	-0.159996	0.764137	0.999586
IPC1262_RS20590	PA14_07800	PA0598	153039_04030		Posttranslational modification, protein turnover, chaperones	0.0460857	0.89992	0.999586
IPC1262_RS20700	PA14_07600	PA0583	153039_04045		Coenzyme transport and metabolism	0.313781	0.540841	0.999586
IPC1262_RS20755	PA14_07300	PA0561			Function unknown	0.439756	0.339055	0.999586
IPC1262_RS20935	PA14_06720	PA0516	153039_04118	nirF	Function unknown	0.0141121	0.975214	0.999586
IPC1262_RS21385	PA14_06670	PA0511	153039_04123	nirJ	General function prediction only	-0.64281	0.270278	0.999586
IPC1262_RS22110	PA14_06620	PA0507	153039_04127		Lipid transport and metabolism	0.568542	0.244348	0.999586
IPC1262_RS22245	PA14_05740	PA0439	153039_04193		Nucleotide transport and metabolism	0.581785	0.317473	0.999586
IPC1262_RS22255	PA14_05540	PA0426	153039_04207	mexB	Defense mechanisms	0.437141	0.447126	0.999586
IPC1262_RS22550	PA14_05390	PA0413	153039_04220	chpA	Cell motility	0.128018	0.784478	0.999586
IPC1262_RS23165	PA14_05250	PA0401	153039_04232		Nucleotide transport and metabolism	-0.205569	0.734443	0.999586
IPC1262_RS23250	PA14_05220	PA0399	153039_04234		General function prediction only	-0.437954	0.449884	0.999586
IPC1262_RS23310	PA14_04910	PA0374	153039_05231	ftsE	Cell cycle control, cell division, chromosome partitioning	0.263119	0.598569	0.999586
IPC1262_RS23840	PA14_04000	PA0306	153039_05157		Transcription	-0.18682	0.569591	0.999586
IPC1262_RS24025	PA14_03980	PA0305	153039_05156		General function prediction only	-0.848304	0.141248	0.999586
IPC1262_RS24495	PA14_03200	PA0260	153039_05815		Function unknown	-0.705087	0.120596	0.999586
IPC1262_RS24955	PA14_03020	PA0244	153039_04504		Amino acid transport and metabolism	-0.0570125	0.875335	0.999586
IPC1262_RS24970	PA14_02770	PA0227	153039_04521		Lipid transport and metabolism	0.873954	0.126076	0.999586
IPC1262_RS25135	PA14_02570	PA0210	153039_04539	mdcC	Energy production and conversion	-0.514326	0.380174	0.999586
IPC1262_RS25140	PA14_02560	PA0209	153039_04540		Coenzyme transport and metabolism	-0.216582	0.668923	0.999586
IPC1262_RS25145	PA14_02550	PA0208	153039_04541	mdcA	Lipid transport and metabolism	0.0886769	0.84	0.999586
IPC1262_RS26030	PA14_01940	PA0156	153039_04585		Cell wall/membrane/envelope biogenesis	0.0404731	0.927341	0.999586
IPC1262_RS27635	PA14_01070	PA0088	153039_04655		Function unknown	-0.202519	0.699659	0.999586
IPC1262_RS28150	PA14_00860	PA0073	153039_04670		Defense mechanisms	-0.216354	0.589288	0.999586
IPC1262_RS28165	PA14_00790	PA0067	153039_04676	prlC	Amino acid transport and metabolism	0.0525552	0.898757	0.999586
IPC1262_RS28215	PA14_40050	PA1892	153039_02614		Function unknown	0.0962884	0.867798	0.999586
IPC1262_RS28270	PA14_40110	PA1887			Function unknown	-0.211603	0.733498	0.999586
IPC1262_RS28530	PA14_40250	PA1875	153039_02597		Cell wall/membrane/envelope biogenesis	0.0288043	0.960672	0.999586
IPC1262_RS28690	PA14_40370	PA1865	153039_02586		Function unknown	-0.391617	0.309557	0.999586
IPC1262_RS28705	PA14_40420	PA1861	153039_02582	modC	Inorganic ion transport and metabolism	0.426518	0.410073	0.999586
IPC1262_RS28715	PA14_40550	PA1853	153039_02573		Transcription	0.398167	0.468472	0.999586
IPC1262_RS28965	PA14_40950	PA1823	153039_02541		Replication, recombination and repair	0.568596	0.295238	0.999586
IPC1262_RS29120	PA14_41470	PA1787	153039_02497	acnB	Energy production and conversion	-0.231842	0.700127	0.999586
IPC1262_RS29415	PA14_42280	PA1722	153039_02430	pscI	Function unknown	0.755758	0.202685	0.999586
IPC1262_RS29560	PA14_42290	PA1721	153039_02429	pscH	Function unknown	-0.403277	0.417626	0.999586
IPC1262_RS30165	PA14_42510	PA1702	153039_02410		Function unknown	-0.467649	0.422865	0.999586
IPC1262_RS30275	PA14_42540	PA1699	153039_02407		Function unknown	-0.0546675	0.926316	0.999586
IPC1262_RS30450	PA14_42550	PA1698	153039_02406	popN	Function unknown	0.703806	0.206905	0.999586
IPC1262_RS30675	PA14_42890	PA1670	153039_02377	stp1	Signal transduction mechanisms	-0.0384008	0.87901	0.999586
IPC1262_RS30715	PA14_43550	PA1621	153039_02321		Lipid transport and metabolism	0.598318	0.288876	0.999586
IPC1262_RS30725	PA14_43630	PA1615	153039_02315		Function unknown	-0.0925257	0.845799	0.999586
IPC1262_RS30765	PA14_44360	PA1555	153039_02252	ccoP2	Energy production and conversion	-0.470851	0.336161	0.999586
IPC1262_RS30785	PA14_44440	PA1549	153039_02245		Inorganic ion transport and metabolism	0.364075	0.306775	0.999586
IPC1262_RS31045	PA14_44840	PA1516	153039_02210		Function unknown	-0.202764	0.591253	0.999586
IPC1262_RS31065	PA14_32590	PA2478	153039_03957		Energy production and conversion	-0.0495409	0.894137	0.999586
IPC1262_RS00010	PA14_19660	PA3435	153039_04965		Energy production and conversion	0.720521	0.285344	NA
IPC1262_RS00020	PA14_19640	PA3437	153039_04963	folM	Lipid transport and metabolism	NA	NA	NA
IPC1262_RS00025	PA14_19630	PA3438	153039_04962	folE1	Coenzyme transport and metabolism	NA	NA	NA
IPC1262_RS00035	PA14_19610	PA3440	153039_04960		Function unknown	-0.721209	0.284287	NA
IPC1262_RS00040	PA14_19600	PA3440.1	153039_04959			NA	NA	NA
IPC1262_RS00045	PA14_19590	PA3441	153039_04958		Coenzyme transport and metabolism	0.0690951	0.882771	NA
IPC1262_RS00050	PA14_19580	PA3442	153039_04957		Inorganic ion transport and metabolism	-0.370756	0.55148	NA
IPC1262_RS00060	PA14_19560	PA3444	153039_04955		Energy production and conversion	0.102356	0.763079	NA
IPC1262_RS00070	PA14_19530	PA3446	153039_04953		General function prediction only	NA	NA	NA
IPC1262_RS00075	PA14_19520	PA3447	153039_04952		Inorganic ion transport and metabolism	-0.208811	0.755619	NA
IPC1262_RS00085	PA14_19500	PA3449	153039_04950		Inorganic ion transport and metabolism	0.102356	0.763079	NA
IPC1262_RS00095	PA14_19480	PA3451	153039_04948		Function unknown	-0.205044	0.760668	NA
IPC1262_RS00105	PA14_19450	PA3453	153039_04946		Function unknown	-0.193495	0.637288	NA
IPC1262_RS00145	PA14_19360	PA3460	153039_04939		Coenzyme transport and metabolism	-0.0272442	0.950642	NA
IPC1262_RS00175	PA14_19290	PA3466	153039_04933		Replication, recombination and repair	NA	NA	NA
IPC1262_RS00180	PA14_19270	PA3467	153039_04932		Carbohydrate transport and metabolism	1.48783	0.0258198	NA
IPC1262_RS00185	PA14_19230	PA3468	153039_04931		Cell wall/membrane/envelope biogenesis	0.526217	0.400123	NA
IPC1262_RS00190	PA14_19210	PA3469	153039_04930		Coenzyme transport and metabolism	-0.206917	0.754731	NA
IPC1262_RS00200	PA14_19190	PA3471	153039_04928		Energy production and conversion	0.218724	0.527224	NA
IPC1262_RS00210	PA14_19170	PA3472	153039_04927		Cell wall/membrane/envelope biogenesis	0.852664	0.200546	NA
IPC1262_RS00215	PA14_19160	PA3473	153039_04926		General function prediction only	NA	NA	NA
IPC1262_RS00230	PA14_19130	PA3476	153039_04923	rhlI	Secondary metabolites biosynthesis, transport and catabolism	-0.121287	0.85352	NA
IPC1262_RS00240	PA14_19110	PA3478	153039_04921	rhlB	Carbohydrate transport and metabolism	0.645583	0.310116	NA
IPC1262_RS00260	PA14_19065	PA3481	153039_04918		Cell cycle control, cell division, chromosome partitioning	NA	NA	NA
IPC1262_RS00275	PA14_19020	PA3484	153039_04915		Function unknown	0.762963	0.248339	NA
IPC1262_RS00285	PA14_18950	PA3489	153039_01765		Energy production and conversion	-0.284319	0.656585	NA
IPC1262_RS00300	PA14_18910	PA3492	153039_01768		Energy production and conversion	NA	NA	NA
IPC1262_RS00325	PA14_18860	PA3515	153039_01773		Transcription	-0.0891887	0.849573	NA
IPC1262_RS00330	PA14_18850	PA3516	153039_01774		Nucleotide transport and metabolism	0.214727	0.532538	NA
IPC1262_RS00340	PA14_18820	PA3518	153039_01776		Coenzyme transport and metabolism	0.348493	0.577013	NA
IPC1262_RS00375	PA14_18750	PA3524	153039_01782	gloA1	Amino acid transport and metabolism	0.90825	0.169051	NA
IPC1262_RS00380	PA14_18740	PA3525	153039_01783	argG	Amino acid transport and metabolism	-0.162785	0.633962	NA
IPC1262_RS00385	PA14_18720	PA3526	153039_01784		Cell wall/membrane/envelope biogenesis	0.335542	0.615247	NA
IPC1262_RS00400	PA14_18690	PA3529	153039_01787		Posttranslational modification, protein turnover, chaperones	-0.582087	0.385837	NA
IPC1262_RS00410	PA14_18670	PA3531	153039_01789	bfrB	Inorganic ion transport and metabolism	-1.03995	0.11249	NA
IPC1262_RS00415	PA14_18660	PA3532	153039_01790		Carbohydrate transport and metabolism	-1.06154	0.105775	NA
IPC1262_RS00420	PA14_18650	PA3533	153039_01791		Posttranslational modification, protein turnover, chaperones	0.336203	0.612733	NA
IPC1262_RS00445	PA14_18600	PA3538	153039_01796		Amino acid transport and metabolism	-0.580396	0.387823	NA
IPC1262_RS00465	PA14_18550	PA3542	153039_01800	alg44	Cell wall/membrane/envelope biogenesis	0.551961	0.41264	NA
IPC1262_RS00470	PA14_18520	PA3543	153039_01801	algK	General function prediction only	NA	NA	NA
IPC1262_RS00480	PA14_18500	PA3545	153039_01803	algG	Inorganic ion transport and metabolism	NA	NA	NA
IPC1262_RS00485	PA14_18480	PA3546	153039_01804	algX	Function unknown	NA	NA	NA
IPC1262_RS00490	PA14_18470	PA3547	153039_01805	algL	Function unknown	-0.0720516	0.834799	NA
IPC1262_RS00500	PA14_18450	PA3548	153039_01806	algI	Cell wall/membrane/envelope biogenesis	0.555772	0.267178	NA
IPC1262_RS00505	PA14_18430	PA3549	153039_01807	algJ	Function unknown	0.38049	0.5453	NA
IPC1262_RS00510	PA14_18410	PA3550	153039_01808	algF	Function unknown	0.155195	0.696054	NA
IPC1262_RS00515	PA14_18380	PA3551	153039_01809	algA	Carbohydrate transport and metabolism	-0.191119	0.71946	NA
IPC1262_RS00560	PA14_18275	PA3560	153039_01818	fruA	Carbohydrate transport and metabolism	-0.732705	0.183198	NA
IPC1262_RS00595	PA14_18180	PA3566	153039_01825		Function unknown	0.358024	0.490956	NA
IPC1262_RS00600	PA14_18160	PA3567	153039_01826		Energy production and conversion	1.00359	0.117184	NA
IPC1262_RS00605	PA14_18150	PA3568	153039_01827		Lipid transport and metabolism	NA	NA	NA
IPC1262_RS00615	PA14_18120	PA3570	153039_01829	mmsA	Energy production and conversion	NA	NA	NA
IPC1262_RS00625	PA14_18100	PA3572	153039_01831		Function unknown	-0.537354	0.423373	NA
IPC1262_RS00630	PA14_18090	PA3573	153039_01832		Carbohydrate transport and metabolism	NA	NA	NA
IPC1262_RS00665	PA14_18020	PA3578	153039_01838		General function prediction only	-0.337794	0.597564	NA
IPC1262_RS00670	PA14_18010	PA3579	153039_01839		Energy production and conversion	-0.207799	0.744998	NA
IPC1262_RS00675	PA14_17990	PA3580	153039_01840		Function unknown	0.15322	0.815577	NA
IPC1262_RS00685	PA14_17960	PA3582	153039_01842	glpK	Energy production and conversion	-1.20013	0.073807	NA
IPC1262_RS00700	PA14_17930	PA3584	153039_01844	glpD	Energy production and conversion	-0.535241	0.422548	NA
IPC1262_RS00705	PA14_17920	PA3585	153039_01845	glpM	General function prediction only	0.11663	0.829753	NA
IPC1262_RS00710	PA14_17910	PA3586	153039_01846		General function prediction only	0.972434	0.138876	NA
IPC1262_RS00720	PA14_17890	PA3588	153039_01848		Function unknown	0.14864	0.80934	NA
IPC1262_RS00725	PA14_17880	PA3589	153039_01849		Lipid transport and metabolism	0.0942035	0.883381	NA
IPC1262_RS00740	PA14_17820	PA3592	153039_01852		Energy production and conversion	-0.170758	0.618171	NA
IPC1262_RS00745	PA14_17810	PA3593	153039_01853		Lipid transport and metabolism	NA	NA	NA
IPC1262_RS00750	PA14_17790	PA3594	153039_01854		Transcription	0.0602016	0.927083	NA
IPC1262_RS00770	PA14_17740	PA3597	153039_01857		Amino acid transport and metabolism	0.828307	0.219407	NA
IPC1262_RS00785	PA14_17710	PA3600	153039_01860		Translation, ribosomal structure and biogenesis	0.0149023	0.965467	NA
IPC1262_RS00795	PA14_17690	PA3602	153039_01862		Amino acid transport and metabolism	0.464712	0.464317	NA
IPC1262_RS00800	PA14_17675	PA3603	153039_01863	dgkA	Cell wall/membrane/envelope biogenesis	0.141681	0.824307	NA
IPC1262_RS00805	PA14_17670	PA3604	153039_01864	erdR	Transcription	-0.209521	0.659246	NA
IPC1262_RS00815	PA14_17650	PA3606	153039_01866		Function unknown	NA	NA	NA
IPC1262_RS00820	PA14_17640	PA3607	153039_01867	potA	Amino acid transport and metabolism	0.577672	0.38598	NA
IPC1262_RS00825	PA14_17630	PA3608	153039_01868	potB	Amino acid transport and metabolism	0.209238	0.751029	NA
IPC1262_RS00835	PA14_17610	PA3610	153039_01870	potD	Amino acid transport and metabolism	NA	NA	NA
IPC1262_RS00840	PA14_17600	PA3611	153039_01871		Function unknown	0.150648	0.810883	NA
IPC1262_RS00845	PA14_17590	PA3612	153039_01872		Function unknown	-0.800917	0.218492	NA
IPC1262_RS00850	PA14_17580	PA3613	153039_01873		Carbohydrate transport and metabolism	-0.835569	0.165353	NA
IPC1262_RS00855	PA14_17570	PA3614	153039_01874		Translation, ribosomal structure and biogenesis	0.0683005	0.917027	NA
IPC1262_RS00865	PA14_17540	PA3616	153039_01876		General function prediction only	0.167667	0.803733	NA
IPC1262_RS00870	PA14_17530	PA3617	153039_01877	recA	Replication, recombination and repair	NA	NA	NA
IPC1262_RS00875	PA14_17520	PA3618	153039_01878		General function prediction only	-0.221291	0.741533	NA
IPC1262_RS00910	PA14_17460	PA3624	153039_01885	pcm	Posttranslational modification, protein turnover, chaperones	0.196782	0.749541	NA
IPC1262_RS00915	PA14_17450	PA3625	153039_01886	surE	General function prediction only	-0.181133	0.598342	NA
IPC1262_RS00930	PA14_17410	PA3628	153039_01889		General function prediction only	-0.786501	0.223675	NA
IPC1262_RS00935	PA14_17400	PA3629	153039_01890	adhC	Energy production and conversion	0.205569	0.549274	NA
IPC1262_RS00940	PA14_17380	PA3630	153039_01891	gfnR	Transcription	0.468024	0.486299	NA
IPC1262_RS00945	PA14_17370	PA3631	153039_01892		General function prediction only	0.0292594	0.960532	NA
IPC1262_RS00955	PA14_17340	PA3633	153039_01894	ygbP	Lipid transport and metabolism	0.427242	0.470751	NA
IPC1262_RS00960	PA14_17330	PA3634	153039_01895		Cell cycle control, cell division, chromosome partitioning	NA	NA	NA
IPC1262_RS00965	PA14_17320	PA3635	153039_01896	eno	Carbohydrate transport and metabolism	0.00418737	0.993664	NA
IPC1262_RS00970	PA14_17310	PA3636	153039_01897	kdsA	Cell wall/membrane/envelope biogenesis	-0.192467	0.745273	NA
IPC1262_RS00975	PA14_17290	PA3637	153039_01898	pyrG	Nucleotide transport and metabolism	NA	NA	NA
IPC1262_RS00985	PA14_17270	PA3639	153039_01900	accA	Lipid transport and metabolism	0.392358	0.530948	NA
IPC1262_RS00990	PA14_17260	PA3640	153039_01901	dnaE	Replication, recombination and repair	-0.174451	0.794542	NA
IPC1262_RS00995	PA14_17250	PA3641	153039_01902		Amino acid transport and metabolism	-0.349319	0.591673	NA
IPC1262_RS01010	PA14_17210	PA3644	153039_01905	lpxA	Cell wall/membrane/envelope biogenesis	NA	NA	NA
IPC1262_RS01020	PA14_17180	PA3646	153039_01907	lpxD	Cell wall/membrane/envelope biogenesis	-0.337794	0.597564	NA
IPC1262_RS01030	PA14_17150	PA3648	153039_01909	opr86	Cell wall/membrane/envelope biogenesis	0.178356	0.735117	NA
IPC1262_RS01035	PA14_17140	PA3649	153039_01910		Cell wall/membrane/envelope biogenesis	-0.101002	0.880633	NA
IPC1262_RS01055	PA14_17100	PA3653	153039_01914	frr	Translation, ribosomal structure and biogenesis	NA	NA	NA
IPC1262_RS01060	PA14_17080	PA3654	153039_01915	pyrH	Nucleotide transport and metabolism	NA	NA	NA
IPC1262_RS01065	PA14_17070	PA3655	153039_01916	tsf	Translation, ribosomal structure and biogenesis	0.216521	0.74797	NA
IPC1262_RS01070	PA14_17060	PA3656	153039_01917	rpsB	Translation, ribosomal structure and biogenesis	0.904874	0.176716	NA
IPC1262_RS01085	PA14_17030	PA3659	153039_01921		Amino acid transport and metabolism	0.218724	0.527224	NA
IPC1262_RS01090	PA14_17010	PA3660	153039_01922		Inorganic ion transport and metabolism	0.102356	0.763079	NA
IPC1262_RS01100	PA14_16990	PA3662	153039_01924		Function unknown	0.498671	0.453254	NA
IPC1262_RS01105	PA14_16980	PA3663	153039_01925		General function prediction only	-1.07768	0.0777108	NA
IPC1262_RS01115	PA14_16960	PA3665	153039_01927		Amino acid transport and metabolism	-0.181133	0.598342	NA
IPC1262_RS01120	PA14_16950	PA3666	153039_01928	dapD	Amino acid transport and metabolism	-0.011254	0.986515	NA
IPC1262_RS01125	PA14_16930	PA3667	153039_01929		Amino acid transport and metabolism	-1.85775	0.00577085	NA
IPC1262_RS01135	PA14_16910	PA3669	153039_01931		Function unknown	NA	NA	NA
IPC1262_RS01140	PA14_16890	PA3670	153039_01932		Cell motility	0.476535	0.479775	NA
IPC1262_RS01145	PA14_16880	PA3671	153039_01933		General function prediction only	NA	NA	NA
IPC1262_RS01170	PA14_16820	PA3676	153039_01938		Defense mechanisms	-0.00129091	0.996985	NA
IPC1262_RS01175	PA14_16800	PA3677	153039_01939		Cell wall/membrane/envelope biogenesis	0.309737	0.609542	NA
IPC1262_RS01185	PA14_16780	PA3679	153039_01941		Secondary metabolites biosynthesis, transport and catabolism	NA	NA	NA
IPC1262_RS01190	PA14_16770	PA3680	153039_01942		Function unknown	0.429726	0.346032	NA
IPC1262_RS01195	PA14_16750	PA3681	153039_01943		Function unknown	-0.262582	0.608606	NA
IPC1262_RS01200	PA14_16740	PA3682	153039_01944		Carbohydrate transport and metabolism	0.485186	0.46344	NA
IPC1262_RS01205	PA14_16730	PA3683	153039_01945		Function unknown	1.0068	0.124779	NA
IPC1262_RS01210	PA14_16720	PA3684	153039_01946		Function unknown	0.558736	0.379066	NA
IPC1262_RS01215	PA14_16710	PA3685	153039_01947		Posttranslational modification, protein turnover, chaperones	0.246786	0.591155	NA
IPC1262_RS01220	PA14_16700	PA3686	153039_01948	adk	Nucleotide transport and metabolism	0.17229	0.613377	NA
IPC1262_RS01235	PA14_16670	PA3689	153039_01951		Transcription	0.819778	0.211588	NA
IPC1262_RS01240	PA14_16660	PA3690	153039_01952		Inorganic ion transport and metabolism	1.29995	0.0495946	NA
IPC1262_RS01245	PA14_16640	PA3691	153039_01953		Function unknown	0.00508613	0.993718	NA
IPC1262_RS01255	PA14_16620	PA3693	153039_01955		General function prediction only	-0.211388	0.670016	NA
IPC1262_RS01275	PA14_16580	PA3697	153039_01959		Function unknown	-0.142347	0.745512	NA
IPC1262_RS01280	PA14_16560	PA3698	153039_01960		Function unknown	NA	NA	NA
IPC1262_RS01285	PA14_16550	PA3699	153039_01961		Function unknown	-0.371586	0.534159	NA
IPC1262_RS01290	PA14_16530	PA3700	153039_01962	lysS	Translation, ribosomal structure and biogenesis	-0.0936878	0.782617	NA
IPC1262_RS01305	PA14_16480	PA3703	153039_01965	wspF	Signal transduction mechanisms	-0.489791	0.388424	NA
IPC1262_RS01330	PA14_16430	PA3708	153039_01970	wspA	Cell motility	0.17229	0.613377	NA
IPC1262_RS01350	PA14_16370	PA3712	153039_01974		Function unknown	NA	NA	NA
IPC1262_RS01355	PA14_16360	PA3713	153039_01975	spdH	Coenzyme transport and metabolism	0.163895	0.795385	NA
IPC1262_RS01370	PA14_16330	PA3716	153039_01978		Function unknown	0.161296	0.745286	NA
IPC1262_RS01380	PA14_16310	PA3718	153039_01980		Carbohydrate transport and metabolism	-0.0680774	0.917122	NA
IPC1262_RS01385	PA14_16300	PA3719		armR	Function unknown	0.858735	0.203052	NA
IPC1262_RS01390	PA14_16290	PA3720	153039_01981		Function unknown	NA	NA	NA
IPC1262_RS01395	PA14_16280	PA3721	153039_01982	nalC	Transcription	-0.401028	0.431936	NA
IPC1262_RS01400	PA14_16270	PA3722	153039_01983		Function unknown	0.0281917	0.934457	NA
IPC1262_RS01405	PA14_16260	PA3723	153039_01984		Energy production and conversion	-0.04937	0.924192	NA
IPC1262_RS01415	PA14_16220	PA3725	153039_01986	recJ	Replication, recombination and repair	0.0143268	0.981706	NA
IPC1262_RS01420	PA14_16210	PA3726	153039_01987		Function unknown	NA	NA	NA
IPC1262_RS01425	PA14_16200	PA3727	153039_01988		Lipid transport and metabolism	0.191046	0.774695	NA
IPC1262_RS01430	PA14_16190	PA3728	153039_01989		Signal transduction mechanisms	NA	NA	NA
IPC1262_RS01435	PA14_16180	PA3729	153039_01990		Function unknown	0.292175	0.664762	NA
IPC1262_RS01440	PA14_16160	PA3730	153039_01991		Function unknown	0.267678	0.677782	NA
IPC1262_RS01445	PA14_16150	PA3731	153039_01992		Transcription	0.62704	0.334717	NA
IPC1262_RS01450	PA14_16140	PA3732	153039_01993		Function unknown	0.17229	0.613377	NA
IPC1262_RS01465	PA14_16100	PA3734			Amino acid transport and metabolism	0.14025	0.826955	NA
IPC1262_RS01470	PA14_16090	PA3735	153039_01997	thrC	Amino acid transport and metabolism	0.214727	0.532538	NA
IPC1262_RS01475	PA14_16070	PA3736	153039_01998	hom	Transcription	-0.404172	0.42048	NA
IPC1262_RS01485	PA14_16040	PA3738	153039_02000	xerD	Replication, recombination and repair	0.346402	0.580245	NA
IPC1262_RS01490	PA14_16030	PA3739	153039_02001		Inorganic ion transport and metabolism	0.15426	0.812955	NA
IPC1262_RS01495	PA14_16020	PA3740	153039_02002		Function unknown	-0.526228	0.337221	NA
IPC1262_RS01500	PA14_16010	PA3741			Lipid transport and metabolism	0.102356	0.763079	NA
IPC1262_RS01505	PA14_16000	PA3742	153039_02004	rplS	Translation, ribosomal structure and biogenesis	0.409784	0.513962	NA
IPC1262_RS01510	PA14_15990	PA3743	153039_02005	trmD	Translation, ribosomal structure and biogenesis	-0.00129091	0.996985	NA
IPC1262_RS01515	PA14_15980	PA3744	153039_02006	rimM	Translation, ribosomal structure and biogenesis	NA	NA	NA
IPC1262_RS01520	PA14_15970	PA3745	153039_02007	rpsP	Translation, ribosomal structure and biogenesis	NA	NA	NA
IPC1262_RS01525	PA14_15960	PA3746	153039_02008	ffh	Intracellular trafficking, secretion, and vesicular transport	0.102356	0.763079	NA
IPC1262_RS01535	PA14_15930	PA3748	153039_02010		Inorganic ion transport and metabolism	0.102356	0.763079	NA
IPC1262_RS01550	PA14_15910	PA3750	153039_02012		Amino acid transport and metabolism	0.102356	0.763079	NA
IPC1262_RS01560	PA14_15880	PA3752	153039_02014		General function prediction only	NA	NA	NA
IPC1262_RS01570	PA14_15860	PA3754	153039_02016		Replication, recombination and repair	0.129647	0.798276	NA
IPC1262_RS01575	PA14_15850	PA3755	153039_02017		Nucleotide transport and metabolism	0.249468	0.709672	NA
IPC1262_RS01580	PA14_15840	PA3756	153039_02018		Function unknown	0.262188	0.668016	NA
IPC1262_RS01585	PA14_15830	PA3757	153039_02019		Transcription	-0.0492451	0.9404	NA
IPC1262_RS01600	PA14_15790	PA3760	153039_02022		Carbohydrate transport and metabolism	NA	NA	NA
IPC1262_RS01605	PA14_15780	PA3761	153039_02023		Carbohydrate transport and metabolism	NA	NA	NA
IPC1262_RS01610	PA14_15770	PA3762	153039_02024		Function unknown	-0.220569	0.528545	NA
IPC1262_RS01620	PA14_15740	PA3763	153039_02025	purL	Nucleotide transport and metabolism	NA	NA	NA
IPC1262_RS01630	PA14_15710	PA3765	153039_02027		Function unknown	NA	NA	NA
IPC1262_RS01645	PA14_15680	PA3767	153039_02029		Translation, ribosomal structure and biogenesis	0.289146	0.559938	NA
IPC1262_RS01690	PA14_15340	PA3769	153039_02035	guaA	Nucleotide transport and metabolism	-0.781642	0.230663	NA
IPC1262_RS01695	PA14_15310	PA3770	153039_02036	guaB	Nucleotide transport and metabolism	NA	NA	NA
IPC1262_RS01705	PA14_15280	PA3772	153039_02038		Energy production and conversion	NA	NA	NA
IPC1262_RS01710	PA14_15270	PA3773	153039_02039		Carbohydrate transport and metabolism	NA	NA	NA
IPC1262_RS01715	PA14_15260	PA3774	153039_02040		Chromatin structure and dynamics	-0.211388	0.670016	NA
IPC1262_RS01725	PA14_15240	PA3776	153039_02042		Transcription	-0.337947	0.607959	NA
IPC1262_RS01730	PA14_15230	PA3777	153039_02043	xseA	Replication, recombination and repair	0.782549	0.243567	NA
IPC1262_RS01735	PA14_15210	PA3778	153039_02044		Transcription	0.291787	0.659678	NA
IPC1262_RS01740	PA14_15200	PA3779	153039_02045		Carbohydrate transport and metabolism	0.102356	0.763079	NA
IPC1262_RS01745	PA14_15190	PA3780	153039_02046		Carbohydrate transport and metabolism	0.882688	0.183744	NA
IPC1262_RS01765	PA14_15140	PA3783	153039_02050		Secondary metabolites biosynthesis, transport and catabolism	-0.267653	0.678363	NA
IPC1262_RS01770	PA14_15130	PA3784	153039_02051		Function unknown	0.630583	0.338999	NA
IPC1262_RS01775	PA14_15120	PA3785	153039_02052		Function unknown	-0.678646	0.244252	NA
IPC1262_RS01790	PA14_15090	PA3788	153039_02055		Function unknown	NA	NA	NA
IPC1262_RS01795	PA14_15080	PA3789	153039_02056		Function unknown	NA	NA	NA
IPC1262_RS01800	PA14_15070	PA3790	153039_02057	oprC	Inorganic ion transport and metabolism	-0.0936878	0.782617	NA
IPC1262_RS01815	PA14_15020	PA3793	153039_02060		Function unknown	0.786645	0.194821	NA
IPC1262_RS01820	PA14_15000	PA3794	153039_02061		Function unknown	0.369488	0.567185	NA
IPC1262_RS01830	PA14_14975	PA3796	153039_02063		Function unknown	0.0707495	0.898576	NA
IPC1262_RS01850	PA14_14910	PA3800	153039_02067		Function unknown	NA	NA	NA
IPC1262_RS01860	PA14_14890	PA3802	153039_02069	hisS	Translation, ribosomal structure and biogenesis	-0.0224422	0.96938	NA
IPC1262_RS01865	PA14_14880	PA3803	153039_02070	gcpE	Lipid transport and metabolism	NA	NA	NA
IPC1262_RS01870	PA14_14860	PA3804	153039_02071		Function unknown	0.17229	0.613377	NA
IPC1262_RS01880	PA14_14830	PA3806	153039_02073		General function prediction only	0.406258	0.472881	NA
IPC1262_RS01885	PA14_14820	PA3807	153039_02074	ndk	Nucleotide transport and metabolism	0.102356	0.763079	NA
IPC1262_RS01895	PA14_14800	PA3809	153039_02076	fdx2	Energy production and conversion	NA	NA	NA
IPC1262_RS01900	PA14_14780	PA3810	153039_02077	hscA	Posttranslational modification, protein turnover, chaperones	-0.0936878	0.782617	NA
IPC1262_RS01905	PA14_14770	PA3811	153039_02078	hscB	Posttranslational modification, protein turnover, chaperones	-0.723786	0.247138	NA
IPC1262_RS01910	PA14_14750	PA3812	153039_02079	iscA	Function unknown	NA	NA	NA
IPC1262_RS01915	PA14_14740	PA3813	153039_02080	iscU	Energy production and conversion	-0.386125	0.529556	NA
IPC1262_RS01920	PA14_14730	PA3814	153039_02081	iscS	Amino acid transport and metabolism	NA	NA	NA
IPC1262_RS01925	PA14_14710	PA3815	153039_02082	iscR	Transcription	1.64117	0.012823	NA
IPC1262_RS01930	PA14_14700	PA3816	153039_02083	cysE	Amino acid transport and metabolism	0.754766	0.261993	NA
IPC1262_RS01945	PA14_14660	PA3819	153039_02086		Function unknown	NA	NA	NA
IPC1262_RS01955	PA14_14630	PA3821	153039_02088	secD	Intracellular trafficking, secretion, and vesicular transport	NA	NA	NA
IPC1262_RS01960	PA14_14610	PA3822	153039_02089		Intracellular trafficking, secretion, and vesicular transport	0.0342003	0.921186	NA
IPC1262_RS01965	PA14_14600	PA3823	153039_02090	tgt	Translation, ribosomal structure and biogenesis	0.0886574	0.872168	NA
IPC1262_RS01970	PA14_14590	PA3824	153039_02091	queA	Translation, ribosomal structure and biogenesis	NA	NA	NA
IPC1262_RS02015	PA14_14510	PA3827	153039_02095		General function prediction only	0.102356	0.763079	NA
IPC1262_RS02025	PA14_14490	PA3829	153039_02097		General function prediction only	-0.0764162	0.90982	NA
IPC1262_RS02030	PA14_14480	PA3830	153039_02098		Transcription	1.28605	0.0388136	NA
IPC1262_RS02045	PA14_14450	PA3833	153039_02101		Function unknown	-0.713707	0.28237	NA
IPC1262_RS02050	PA14_14440	PA3834	153039_02102	valS	Translation, ribosomal structure and biogenesis	-0.116359	0.863017	NA
IPC1262_RS02055	PA14_14430	PA3835	153039_02104		Function unknown	0.092529	0.890394	NA
IPC1262_RS02075	PA14_14380	PA3837	153039_02106		General function prediction only	NA	NA	NA
IPC1262_RS02080	PA14_14370	PA3838	153039_02107		General function prediction only	NA	NA	NA
IPC1262_RS02085	PA14_14360	PA3839	153039_02108		Inorganic ion transport and metabolism	NA	NA	NA
IPC1262_RS02090	PA14_14340	PA3840	153039_02109		General function prediction only	0.518824	0.347681	NA
IPC1262_RS02105	PA14_14330	PA3842	153039_02110		Function unknown	-0.020162	0.971544	NA
IPC1262_RS02115	PA14_14290	PA3844	153039_02114		Posttranslational modification, protein turnover, chaperones	-0.549163	0.401299	NA
IPC1262_RS02120	PA14_14280	PA3845	153039_02115		Transcription	-0.297494	0.658305	NA
IPC1262_RS02130	PA14_14250	PA3847	153039_02117		Function unknown	-0.12636	0.849818	NA
IPC1262_RS02135	PA14_14230	PA3848	153039_02118		General function prediction only	-0.594808	0.372745	NA
IPC1262_RS02140	PA14_14220	PA3849	153039_02119		General function prediction only	0.442391	0.405826	NA
IPC1262_RS02145	PA14_14210	PA3850	153039_02120		Function unknown	NA	NA	NA
IPC1262_RS02150	PA14_14200	PA3851	153039_02121		Function unknown	1.00161	0.137427	NA
IPC1262_RS02155	PA14_14170	PA3852	153039_02122		Posttranslational modification, protein turnover, chaperones	NA	NA	NA
IPC1262_RS02160	PA14_14160	PA3853	153039_02123		General function prediction only	0.0565133	0.932679	NA
IPC1262_RS02165	PA14_14150	PA3854	153039_02124		Replication, recombination and repair	-0.214345	0.721713	NA
IPC1262_RS02175	PA14_14130	PA3856	153039_02126		General function prediction only	-0.182609	0.786161	NA
IPC1262_RS02180	PA14_14110	PA3857	153039_02127	pcs	Lipid transport and metabolism	-0.992048	0.141439	NA
IPC1262_RS02190	PA14_14080	PA3859	153039_02129		General function prediction only	-0.371693	0.581555	NA
IPC1262_RS02195	PA14_14060	PA3860	153039_02130		Lipid transport and metabolism	0.578488	0.254702	NA
IPC1262_RS02210	PA14_14020	PA3862	153039_02132	dauB	Amino acid transport and metabolism	-0.0720516	0.834799	NA
IPC1262_RS02220	PA14_14000	PA3864	153039_02134	dauR	Function unknown	0.0624217	0.916809	NA
IPC1262_RS02235	PA14_13840	PA3871	153039_02139		Posttranslational modification, protein turnover, chaperones	0.231976	0.513511	NA
IPC1262_RS02240	PA14_13830	PA3872	153039_02140	narI	Energy production and conversion	-0.284819	0.612876	NA
IPC1262_RS02245	PA14_13810	PA3873	153039_02141	narJ	Energy production and conversion	-0.0129448	0.982436	NA
IPC1262_RS02250	PA14_13800	PA3874	153039_02142	narH	Energy production and conversion	0.249889	0.590082	NA
IPC1262_RS02255	PA14_13780	PA3875	153039_02143	narG	Energy production and conversion	NA	NA	NA
IPC1262_RS02260	PA14_13770	PA3876	153039_02144	narK2	Inorganic ion transport and metabolism	0.243262	0.501634	NA
IPC1262_RS02265	PA14_13750	PA3877		narK1	Inorganic ion transport and metabolism	NA	NA	NA
IPC1262_RS02270	PA14_13740	PA3878	153039_02146	narX	Signal transduction mechanisms	-0.290006	0.650301	NA
IPC1262_RS02280	PA14_13720	PA3880	153039_02148		Function unknown	-0.349231	0.602767	NA
IPC1262_RS02285	PA14_13710	PA3881	153039_02149		Function unknown	-0.318871	0.618123	NA
IPC1262_RS02290	PA14_13690	PA3882	153039_02150		Coenzyme transport and metabolism	NA	NA	NA
IPC1262_RS02295	PA14_13680	PA3883	153039_02151		General function prediction only	0.302713	0.648709	NA
IPC1262_RS02300	PA14_13670	PA3884	153039_02152		Function unknown	-0.118097	0.830947	NA
IPC1262_RS02305	PA14_13660	PA3885	153039_02153	tpbA	Signal transduction mechanisms	0.184272	0.749004	NA
IPC1262_RS02310	PA14_13650	PA3886	153039_02154		Carbohydrate transport and metabolism	0.102356	0.763079	NA
IPC1262_RS02320	PA14_13620	PA3887	153039_02156	nhaP	Inorganic ion transport and metabolism	-1.07106	0.11219	NA
IPC1262_RS02330	PA14_13610	PA3888	153039_02157		Amino acid transport and metabolism	-0.397089	0.462381	NA
IPC1262_RS02345	PA14_13580	PA3891	153039_02160		General function prediction only	NA	NA	NA
IPC1262_RS02350	PA14_13560	PA3892	153039_02161		Defense mechanisms	0.634342	0.34367	NA
IPC1262_RS02370	PA14_13510	PA3895	153039_02165		Transcription	0.0315489	0.96216	NA
IPC1262_RS02375	PA14_13500	PA3896	153039_02166		General function prediction only	0.611184	0.348358	NA
IPC1262_RS02380	PA14_13490	PA3897	153039_02167		Amino acid transport and metabolism	0.126439	0.739104	NA
IPC1262_RS02385	PA14_13470	PA3898	153039_02168		Transcription	-0.21334	0.747999	NA
IPC1262_RS02390	PA14_13460	PA3899	153039_02169		Transcription	0.640706	0.32208	NA
IPC1262_RS02400	PA14_13430	PA3901	153039_02171	fecA	Inorganic ion transport and metabolism	-0.135888	0.839683	NA
IPC1262_RS02405	PA14_13420	PA3902	153039_02172		Function unknown	-0.381705	0.532859	NA
IPC1262_RS02415	PA14_13390	PA3904	153039_02174		Function unknown	0.0330432	0.958954	NA
IPC1262_RS02445	PA14_13330	PA3910	153039_02181	eddA	Inorganic ion transport and metabolism	-0.170758	0.618171	NA
IPC1262_RS02460	PA14_13290	PA3913	153039_02184		Posttranslational modification, protein turnover, chaperones	0.526846	0.420909	NA
IPC1262_RS02465	PA14_13280	PA3914	153039_02185	moeA1	Coenzyme transport and metabolism	0.115628	0.846886	NA
IPC1262_RS02480	PA14_13240	PA3917	153039_02188	moaD	Coenzyme transport and metabolism	-0.0936878	0.782617	NA
IPC1262_RS02505	PA14_13150	PA3921	153039_02195		Transcription	-0.0936878	0.782617	NA
IPC1262_RS02515	PA14_13130	PA3923	153039_02197		Function unknown	-0.226189	0.726553	NA
IPC1262_RS02530	PA14_13090	PA3925	153039_02199		Lipid transport and metabolism	0.257485	0.692073	NA
IPC1262_RS02535	PA14_13070	PA3926	153039_02200		Carbohydrate transport and metabolism	NA	NA	NA
IPC1262_RS02540	PA14_13060	PA3927	153039_02201		Function unknown	1.09775	0.0905414	NA
IPC1262_RS02545	PA14_13050	PA3928	153039_02202		Function unknown	-0.113277	0.866405	NA
IPC1262_RS02555	PA14_13030	PA3930	153039_02204	cioA	Energy production and conversion	NA	NA	NA
IPC1262_RS02565	PA14_13000	PA3932	153039_02206		Signal transduction mechanisms	1.16082	0.0851505	NA
IPC1262_RS02570	PA14_12990	PA3933	153039_05347		Cell wall/membrane/envelope biogenesis	-0.403295	0.548479	NA
IPC1262_RS02575	PA14_12980	PA3934	153039_05348		Function unknown	-0.461473	0.475465	NA
IPC1262_RS02580	PA14_12970	PA3935	153039_05349	tauD	Secondary metabolites biosynthesis, transport and catabolism	-0.249872	0.694929	NA
IPC1262_RS02585	PA14_12960	PA3936	153039_05350		Inorganic ion transport and metabolism	-0.19907	0.767082	NA
IPC1262_RS02595	PA14_12920	PA3938	153039_05352		Inorganic ion transport and metabolism	-0.625868	0.352758	NA
IPC1262_RS02600		PA3939	153039_05353		Function unknown	-0.170758	0.618171	NA
IPC1262_RS02610	PA14_12890	PA3941	153039_05355		General function prediction only	-0.0936878	0.782617	NA
IPC1262_RS02620	PA14_12860	PA3943	153039_05357		Energy production and conversion	0.0149023	0.965467	NA
IPC1262_RS02625	PA14_12850	PA3944	153039_05358		Translation, ribosomal structure and biogenesis	0.265731	0.693662	NA
IPC1262_RS02630	PA14_12840	PA3945	153039_05359		Translation, ribosomal structure and biogenesis	0.102356	0.763079	NA
IPC1262_RS02635	PA14_12820	PA3946	153039_05360	rocS1	Signal transduction mechanisms	-0.588719	0.381956	NA
IPC1262_RS02655	PA14_12770	PA3949	153039_05363		General function prediction only	0.176497	0.791239	NA
IPC1262_RS02660	PA14_12760	PA3950	153039_05364		Replication, recombination and repair	0.0409251	0.943689	NA
IPC1262_RS02665	PA14_12750	PA3951	153039_05365		Function unknown	-0.212487	0.547085	NA
IPC1262_RS02675	PA14_12730	PA3953	153039_05367		Secondary metabolites biosynthesis, transport and catabolism	-0.205629	0.751098	NA
IPC1262_RS02680	PA14_12710	PA3954	153039_05368		Energy production and conversion	-1.02883	0.12115	NA
IPC1262_RS02685	PA14_12700	PA3955	153039_05369		Function unknown	0.205569	0.549274	NA
IPC1262_RS02695	PA14_12680	PA3957	153039_05371		Lipid transport and metabolism	-0.737876	0.181267	NA
IPC1262_RS02705	PA14_12650	PA3959	153039_05373		Amino acid transport and metabolism	0.773676	0.249487	NA
IPC1262_RS02710	PA14_12640	PA3960	153039_05374		Function unknown	0.141575	0.803427	NA
IPC1262_RS02715	PA14_12630	PA3961	153039_05375		Replication, recombination and repair	0.15949	0.716018	NA
IPC1262_RS02735	PA14_12570	PA3965	153039_05380		Transcription	-0.210833	0.683999	NA
IPC1262_RS02765	PA14_12490	PA3970	153039_05386	amn	Nucleotide transport and metabolism	-0.0324396	0.959163	NA
IPC1262_RS02770	PA14_12470	PA3971	153039_05387		Secondary metabolites biosynthesis, transport and catabolism	-0.057014	0.918451	NA
IPC1262_RS02775	PA14_12450	PA3972	153039_05388		Lipid transport and metabolism	NA	NA	NA
IPC1262_RS02795	PA14_12400	PA3976	153039_05392	thiE	Coenzyme transport and metabolism	0.0399726	0.952178	NA
IPC1262_RS02805	PA14_12370	PA3978	153039_05394		General function prediction only	-0.586239	0.382363	NA
IPC1262_RS02810	PA14_12360	PA3979	153039_05395		Function unknown	-0.181133	0.598342	NA
IPC1262_RS02820	PA14_12330	PA3981	153039_05397		Signal transduction mechanisms	-0.410464	0.540474	NA
IPC1262_RS02835	PA14_12280	PA3984	153039_05400	lnt	Cell wall/membrane/envelope biogenesis	-0.359749	0.59128	NA
IPC1262_RS02840	PA14_12270	PA3985	153039_05401		Function unknown	NA	NA	NA
IPC1262_RS02845	PA14_12260	PA3986	153039_05402		Function unknown	0.232084	0.729132	NA
IPC1262_RS02855	PA14_12210	PA3988	153039_05404		Cell wall/membrane/envelope biogenesis	0.102356	0.763079	NA
IPC1262_RS02860	PA14_12200	PA3989	153039_05405	holA	Replication, recombination and repair	NA	NA	NA
IPC1262_RS02890	PA14_12130	PA3996	153039_05410	lis	Coenzyme transport and metabolism	1.04105	0.10314	NA
IPC1262_RS02905	PA14_12100	PA3999	153039_05413	dacC	Cell wall/membrane/envelope biogenesis	0.419902	0.433122	NA
IPC1262_RS02910	PA14_12090	PA4000	153039_05414		Cell cycle control, cell division, chromosome partitioning	0.552141	0.401366	NA
IPC1262_RS02925	PA14_12060	PA4003	153039_05417	pbpA	Cell wall/membrane/envelope biogenesis	-0.489791	0.388424	NA
IPC1262_RS02930	PA14_12050	PA4004	153039_05418		Function unknown	-0.253624	0.651053	NA
IPC1262_RS02935	PA14_12030	PA4005	153039_05419		Function unknown	NA	NA	NA
IPC1262_RS02940	PA14_12020	PA4006	153039_05420	nadD	Coenzyme transport and metabolism	0.374259	0.571383	NA
IPC1262_RS02955	PA14_11980	PA4009	153039_05423		Secondary metabolites biosynthesis, transport and catabolism	-0.552728	0.319961	NA
IPC1262_RS02970	PA14_11940	PA4012	153039_05426		General function prediction only	-0.170758	0.618171	NA
IPC1262_RS02975	PA14_11930	PA4013	153039_05427		Cell wall/membrane/envelope biogenesis	-0.162785	0.633962	NA
IPC1262_RS03000	PA14_11880	PA4018	153039_05432		General function prediction only	0.784558	0.222571	NA
IPC1262_RS03010	PA14_11845	PA4020	153039_05434	mpl	Cell wall/membrane/envelope biogenesis	NA	NA	NA
IPC1262_RS03015	PA14_11830	PA4021	153039_05435		Secondary metabolites biosynthesis, transport and catabolism	0.35662	0.560919	NA
IPC1262_RS03030	PA14_11770	PA4024	153039_04488	eutB	Amino acid transport and metabolism	-0.295371	0.561972	NA
IPC1262_RS03035	PA14_11760	PA4025	153039_04487		Amino acid transport and metabolism	NA	NA	NA
IPC1262_RS03040	PA14_11750	PA4026	153039_04486		General function prediction only	NA	NA	NA
IPC1262_RS03060	PA14_11700	PA4030	153039_04482		Function unknown	NA	NA	NA
IPC1262_RS03070	PA14_11680	PA4032	153039_04480		Signal transduction mechanisms	-0.209521	0.659246	NA
IPC1262_RS03075	PA14_11670	PA4033	153039_04479		Function unknown	0.0167615	0.97924	NA
IPC1262_RS03085	PA14_11650	PA4035	153039_04477		Function unknown	0.344354	0.606369	NA
IPC1262_RS03105	PA14_11600	PA4039	153039_04473		Cell motility	0.578502	0.254768	NA
IPC1262_RS03130	PA14_11550	PA4044	153039_04468	dxs	Coenzyme transport and metabolism	NA	NA	NA
IPC1262_RS03135	PA14_11530	PA4045	153039_04467		Inorganic ion transport and metabolism	0.102356	0.763079	NA
IPC1262_RS03155	PA14_11480	PA4049	153039_04463		Amino acid transport and metabolism	-0.156415	0.781081	NA
IPC1262_RS03160	PA14_11470	PA4050	153039_04462	pgpA	Lipid transport and metabolism	-0.806949	0.217382	NA
IPC1262_RS03170	PA14_11450	PA4052	153039_04460	nusB	Transcription	NA	NA	NA
IPC1262_RS03180	PA14_11420	PA4054	153039_04458	ribB	Coenzyme transport and metabolism	-0.538662	0.420627	NA
IPC1262_RS03185	PA14_11410	PA4055	153039_04457	ribC	Coenzyme transport and metabolism	-1.02006	0.0911397	NA
IPC1262_RS03220	PA14_11330	PA4062	153039_04450		Function unknown	-0.289423	0.64858	NA
IPC1262_RS03225	PA14_11320	PA4063	153039_04449		Function unknown	-1.08979	0.0756575	NA
IPC1262_RS03265	PA14_11240	PA4070	153039_04441		Transcription	0.11238	0.860208	NA
IPC1262_RS03295	PA14_11160	PA4076	153039_04435		Function unknown	0.023601	0.957496	NA
IPC1262_RS03305	PA14_11140	PA4078	153039_04433		Secondary metabolites biosynthesis, transport and catabolism	0.0969045	0.878341	NA
IPC1262_RS03310	PA14_11130	PA4079	153039_04432		Secondary metabolites biosynthesis, transport and catabolism	-0.353605	0.545369	NA
IPC1262_RS03315	PA14_11120	PA4080	153039_04431		Transcription	-0.375947	0.575621	NA
IPC1262_RS03325	PA14_11100	PA4082	153039_04429	cupB5	Intracellular trafficking, secretion, and vesicular transport	-0.548329	0.409044	NA
IPC1262_RS03330	PA14_11090	PA4083	153039_04428	cupB4	Intracellular trafficking, secretion, and vesicular transport	0.937038	0.15939	NA
IPC1262_RS03340	PA14_11070	PA4085	153039_04426	cupB2	Intracellular trafficking, secretion, and vesicular transport	-0.110112	0.866185	NA
IPC1262_RS03345	PA14_11060	PA4086	153039_04425	cupB1	Cell motility	0.0149023	0.965467	NA
IPC1262_RS03350	PA14_11050	PA4087	153039_04424		Function unknown	-0.0351476	0.953752	NA
IPC1262_RS03355	PA14_11030	PA4088	153039_04423		Coenzyme transport and metabolism	NA	NA	NA
IPC1262_RS03365	PA14_11010	PA4090	153039_04421		Function unknown	-0.443406	0.505761	NA
IPC1262_RS03370	PA14_11000	PA4091	153039_04420	hpaA	Secondary metabolites biosynthesis, transport and catabolism	-0.00129091	0.996985	NA
IPC1262_RS03375	PA14_10990	PA4092	153039_04419	hpaC	General function prediction only	NA	NA	NA
IPC1262_RS03380	PA14_10950	PA4093	153039_04415		Secondary metabolites biosynthesis, transport and catabolism	-0.492875	0.395096	NA
IPC1262_RS03385	PA14_10940	PA4094	153039_04414		Transcription	-0.314425	0.611042	NA
IPC1262_RS03390	PA14_10920	PA4095	153039_04413		Function unknown	-0.15347	0.818561	NA
IPC1262_RS03395	PA14_10910	PA4096	153039_04412		Carbohydrate transport and metabolism	0.149303	0.707357	NA
IPC1262_RS03405	PA14_10890	PA4098	153039_04410		Lipid transport and metabolism	-0.041696	0.950541	NA
IPC1262_RS03410	PA14_10870	PA4099	153039_04409		Cell wall/membrane/envelope biogenesis	-0.0510475	0.900423	NA
IPC1262_RS03415	PA14_10850	PA4100	153039_04408		Amino acid transport and metabolism	-0.30721	0.562508	NA
IPC1262_RS03440		PA4104			Function unknown	-0.402328	0.525453	NA
IPC1262_RS03445		PA4105			Function unknown	0.900947	0.181676	NA
IPC1262_RS03455		PA4107			Function unknown	-0.651782	0.21945	NA
IPC1262_RS03470	PA14_10800	PA4109	153039_04403	ampR	Transcription	0.259435	0.676484	NA
IPC1262_RS03475	PA14_10790	PA4110	153039_04402	ampC	Defense mechanisms	-0.318049	0.596429	NA
IPC1262_RS03480	PA14_10780	PA4111	153039_04401		Function unknown	-0.369658	0.564625	NA
IPC1262_RS03485	PA14_10770	PA4112	153039_04400		Transcription	-0.860353	0.200005	NA
IPC1262_RS03505	PA14_10710	PA4116	153039_04396	bphO	Inorganic ion transport and metabolism	-1.17364	0.080078	NA
IPC1262_RS03515	PA14_10680	PA4118	153039_04394		Function unknown	0.508594	0.444905	NA
IPC1262_RS03520	PA14_10670	PA4119	153039_04393	aph	Translation, ribosomal structure and biogenesis	-0.106878	0.871965	NA
IPC1262_RS03530	PA14_10650	PA4121	153039_04391		Secondary metabolites biosynthesis, transport and catabolism	0.256106	0.702176	NA
IPC1262_RS03535	PA14_10640	PA4122	153039_04390		Secondary metabolites biosynthesis, transport and catabolism	-0.0936878	0.782617	NA
IPC1262_RS03545	PA14_10620	PA4124	153039_04388	hpcB	Function unknown	0.473028	0.478091	NA
IPC1262_RS03550	PA14_10610	PA4125	153039_04387	hpcD	Amino acid transport and metabolism	0.690867	0.248878	NA
IPC1262_RS03555	PA14_10600	PA4126	153039_04386		Carbohydrate transport and metabolism	-0.0608948	0.923065	NA
IPC1262_RS03560	PA14_10590	PA4127	153039_04385	hpcG	Secondary metabolites biosynthesis, transport and catabolism	-0.024621	0.961164	NA
IPC1262_RS03565	PA14_10570	PA4128	153039_04384		Carbohydrate transport and metabolism	NA	NA	NA
IPC1262_RS03580	PA14_10540	PA4131			Energy production and conversion	0.431436	0.522174	NA
IPC1262_RS03585	PA14_10530	PA4132	153039_04380		Amino acid transport and metabolism	-0.16998	0.79272	NA
IPC1262_RS03590	PA14_10500	PA4133	153039_04379		Posttranslational modification, protein turnover, chaperones	-0.209044	0.755899	NA
IPC1262_RS03595	PA14_10490	PA4134	153039_04378		Function unknown	NA	NA	NA
IPC1262_RS03600	PA14_10480	PA4135	153039_04377		Transcription	0.102356	0.763079	NA
IPC1262_RS03605	PA14_10470	PA4136	153039_04376		Carbohydrate transport and metabolism	-0.04937	0.924192	NA
IPC1262_RS03615	PA14_10420	PA4138	153039_04374	tyrS	Translation, ribosomal structure and biogenesis	0.0348153	0.95	NA
IPC1262_RS03625	PA14_10380	PA4139	153039_04373		Function unknown	0.537748	0.41274	NA
IPC1262_RS03630	PA14_10370	PA4140	153039_04372		Energy production and conversion	0.0582697	0.865692	NA
IPC1262_RS03635	PA14_10360	PA4141	153039_04371		Function unknown	-0.038962	0.950066	NA
IPC1262_RS03640	PA14_10350	PA4142	153039_04370		Cell wall/membrane/envelope biogenesis	-0.680786	0.312274	NA
IPC1262_RS03645	PA14_10340	PA4143	153039_04369		Defense mechanisms	-1.08917	0.101724	NA
IPC1262_RS03655	PA14_10320	PA4145	153039_04367		Transcription	-0.652173	0.322524	NA
IPC1262_RS03665	PA14_10290	PA4147	153039_04365	acoR	Transcription	-0.162785	0.633962	NA
IPC1262_RS03680	PA14_10260	PA4150	153039_04362		Energy production and conversion	0.17229	0.613377	NA
IPC1262_RS03685	PA14_10250	PA4151	153039_04361	acoB	Energy production and conversion	-0.211832	0.745995	NA
IPC1262_RS03695	PA14_10230	PA4153	153039_04359		General function prediction only	NA	NA	NA
IPC1262_RS03700	PA14_10220	PA4154	153039_04358		Function unknown	0.0303996	0.960098	NA
IPC1262_RS03710	PA14_10200	PA4156	153039_04356		Inorganic ion transport and metabolism	-0.115321	0.86426	NA
IPC1262_RS03720	PA14_10180	PA4158	153039_04354	fepC	Coenzyme transport and metabolism	0.102356	0.763079	NA
IPC1262_RS03725	PA14_10170	PA4159	153039_04353	fepB	Inorganic ion transport and metabolism	-0.363077	0.58455	NA
IPC1262_RS03730	PA14_10160	PA4160	153039_04352	fepD	Inorganic ion transport and metabolism	-0.790053	0.218254	NA
IPC1262_RS03740	PA14_10130	PA4162			Lipid transport and metabolism	0.379134	0.55665	NA
IPC1262_RS03775	PA14_10040	PA4163	153039_04350		Translation, ribosomal structure and biogenesis	-0.207675	0.736704	NA
IPC1262_RS03780	PA14_10020	PA4164	153039_04349		Function unknown	0.4509	0.39869	NA
IPC1262_RS03795	PA14_09980	PA4167	153039_04346		General function prediction only	0.243262	0.501634	NA
IPC1262_RS03800	PA14_09970	PA4168	153039_04345	fpvB	Inorganic ion transport and metabolism	0.209724	0.735504	NA
IPC1262_RS03805	PA14_09960	PA4169	153039_04344		Transcription	1.55868	0.0206725	NA
IPC1262_RS03810	PA14_09950	PA4170	153039_04343		Posttranslational modification, protein turnover, chaperones	0.645156	0.331733	NA
IPC1262_RS03815	PA14_09940	PA4171	153039_04342		General function prediction only	0.102356	0.763079	NA
IPC1262_RS03820	PA14_09930	PA4172	153039_04341		Replication, recombination and repair	NA	NA	NA
IPC1262_RS03825	PA14_09920	PA4173	153039_04340		Translation, ribosomal structure and biogenesis	-0.181133	0.598342	NA
IPC1262_RS03830	PA14_09910	PA4174	153039_04339		Transcription	0.814404	0.193632	NA
IPC1262_RS03850	PA14_09870	PA4178	153039_04330		General function prediction only	0.209251	0.751895	NA
IPC1262_RS03855	PA14_09850	PA4179	153039_04329		Function unknown	0.17229	0.613377	NA
IPC1262_RS03870	PA14_09810	PA4181	153039_04327		Function unknown	0.789645	0.22988	NA
IPC1262_RS03880	PA14_09780	PA4183	153039_04325		General function prediction only	NA	NA	NA
IPC1262_RS03895	PA14_09750	PA4186	153039_04322		Amino acid transport and metabolism	-0.101243	0.868429	NA
IPC1262_RS03900	PA14_09740	PA4187	153039_04321		Carbohydrate transport and metabolism	0.060494	0.925261	NA
IPC1262_RS03915	PA14_09700	PA4190	153039_04318	pqsL	Coenzyme transport and metabolism	-0.313142	0.640913	NA
IPC1262_RS03920		PA4191			General function prediction only	0.419902	0.433122	NA
IPC1262_RS03925		PA4192			Amino acid transport and metabolism	NA	NA	NA
IPC1262_RS03940		PA4195			Amino acid transport and metabolism	0.102356	0.763079	NA
IPC1262_RS03955	PA14_09660	PA4198	153039_04315		Secondary metabolites biosynthesis, transport and catabolism	0.338207	0.588188	NA
IPC1262_RS03965	PA14_09610	PA4200	153039_04313		General function prediction only	-0.615135	0.328227	NA
IPC1262_RS03970	PA14_09600	PA4201	153039_04312	ddlA	Cell wall/membrane/envelope biogenesis	0.313336	0.519592	NA
IPC1262_RS03975	PA14_09580	PA4202	153039_04311		General function prediction only	-0.111856	0.821136	NA
IPC1262_RS03980	PA14_09570	PA4203	153039_04310		Transcription	0.251031	0.672626	NA
IPC1262_RS03985	PA14_09550	PA4204	153039_04309	ppgL	Carbohydrate transport and metabolism	0.349361	0.529361	NA
IPC1262_RS03995	PA14_09530	PA4206	153039_04307	mexH	Cell wall/membrane/envelope biogenesis	-0.192563	0.753083	NA
IPC1262_RS04000	PA14_09520	PA4207	153039_04306	mexI	Defense mechanisms	NA	NA	NA
IPC1262_RS04010	PA14_09490	PA4209	153039_04304	phzM	Translation, ribosomal structure and biogenesis	NA	NA	NA
IPC1262_RS04020	PA14_09480	PA4210	153039_04303	phzA1	General function prediction only	-0.441214	0.490294	NA
IPC1262_RS04025	PA14_09470	PA4211	153039_04302	phzB1	General function prediction only	NA	NA	NA
IPC1262_RS04080	PA14_44960	PA1506	153039_01206		General function prediction only	NA	NA	NA
IPC1262_RS04100	PA14_45000	PA1502	153039_01210	gcl	General function prediction only	0.325092	0.595291	NA
IPC1262_RS04105	PA14_45010	PA1501	153039_01211		Carbohydrate transport and metabolism	-0.118626	0.858749	NA
IPC1262_RS04110	PA14_45020	PA1500	153039_01212		Lipid transport and metabolism	NA	NA	NA
IPC1262_RS04115	PA14_45030	PA1499	153039_01213		Carbohydrate transport and metabolism	NA	NA	NA
IPC1262_RS04130	PA14_45070	PA1496	153039_01216		Function unknown	-0.404981	0.544899	NA
IPC1262_RS04140	PA14_45100	PA1494	153039_01218		Function unknown	0.297238	0.450658	NA
IPC1262_RS04150	PA14_45120	PA1492	153039_01220		Function unknown	-0.488249	0.43583	NA
IPC1262_RS04155	PA14_45130	PA1491	153039_01221		Amino acid transport and metabolism	0.0206142	0.975625	NA
IPC1262_RS04160	PA14_45150	PA1490	153039_01222		Transcription	-0.302049	0.638086	NA
IPC1262_RS04175	PA14_45190	PA1487	153039_01225		Energy production and conversion	-0.0936878	0.782617	NA
IPC1262_RS04180	PA14_45210	PA1486	153039_01226		Secondary metabolites biosynthesis, transport and catabolism	NA	NA	NA
IPC1262_RS04185	PA14_45240	PA1485	153039_01227		Amino acid transport and metabolism	1.12678	0.0833671	NA
IPC1262_RS04190	PA14_45250	PA1484	153039_01228		Transcription	0.632091	0.34541	NA
IPC1262_RS04200	PA14_45280	PA1483	153039_01230	cycH	Posttranslational modification, protein turnover, chaperones	0.549806	0.409751	NA
IPC1262_RS04215	PA14_45310	PA1480	153039_01233	ccmF	Posttranslational modification, protein turnover, chaperones	NA	NA	NA
IPC1262_RS04235	PA14_45370	PA1476	153039_01237	ccmB	Posttranslational modification, protein turnover, chaperones	0.585621	0.332864	NA
IPC1262_RS04285	PA14_45480	PA1465	153039_01247		Function unknown	NA	NA	NA
IPC1262_RS04290	PA14_45500	PA1464	153039_01248		Signal transduction mechanisms	-0.0630524	0.862416	NA
IPC1262_RS04295	PA14_45510	PA1463	153039_01249		Signal transduction mechanisms	-0.0819646	0.841888	NA
IPC1262_RS04300	PA14_45520	PA1462	153039_01250		Cell cycle control, cell division, chromosome partitioning	-0.0414348	0.949146	NA
IPC1262_RS04305	PA14_45540	PA1461	153039_01251	motD	Cell motility	0.185718	0.783054	NA
IPC1262_RS04310	PA14_45560	PA1460	153039_01252	motC	Cell motility	NA	NA	NA
IPC1262_RS04315	PA14_45580	PA1459	153039_01253		Cell motility	-0.0637095	0.913283	NA
IPC1262_RS04330	PA14_45620	PA1456	153039_01256	cheY	Signal transduction mechanisms	NA	NA	NA
IPC1262_RS04345	PA14_45660	PA1453	153039_01259	flhF	Cell motility	-0.96362	0.145535	NA
IPC1262_RS04350	PA14_45680	PA1452	153039_01260	flhA	Intracellular trafficking, secretion, and vesicular transport	0.102356	0.763079	NA
IPC1262_RS04355	PA14_45700	PA1451	153039_01261		General function prediction only	-0.154551	0.756646	NA
IPC1262_RS04360	PA14_45710	PA1450	153039_01262		General function prediction only	-0.368408	0.546031	NA
IPC1262_RS04365	PA14_45720	PA1449	153039_01263	flhB	Cell motility	0.426929	0.348091	NA
IPC1262_RS04370	PA14_45740	PA1448	153039_01264	fliR	Intracellular trafficking, secretion, and vesicular transport	0.275245	0.648575	NA
IPC1262_RS04380	PA14_45770	PA1446	153039_01266	fliP	Intracellular trafficking, secretion, and vesicular transport	NA	NA	NA
IPC1262_RS04395	PA14_45800	PA1443	153039_01269	fliM	Cell motility	NA	NA	NA
IPC1262_RS04400	PA14_45810	PA1442	153039_01270		Cell motility	0.0372791	0.955427	NA
IPC1262_RS04405	PA14_45830	PA1441	153039_01271		Cell motility	-0.504818	0.433862	NA
IPC1262_RS04415	PA14_45850	PA1439	153039_01273		Function unknown	0.0997138	0.882177	NA
IPC1262_RS04455	PA14_45950	PA1431		rsaL	Function unknown	-0.220547	0.739163	NA
IPC1262_RS04470	PA14_45980	PA1428	153039_01284		General function prediction only	0.15949	0.716018	NA
IPC1262_RS04495	PA14_46030	PA1423	153039_01289	bdlA	Cell motility	-0.200298	0.762645	NA
IPC1262_RS04500	PA14_46060	PA1422	153039_01290	gbuR	Transcription	-0.870041	0.1912	NA
IPC1262_RS04505	PA14_46070	PA1421	153039_01291	gbuA	Amino acid transport and metabolism	0.149413	0.824629	NA
IPC1262_RS04510	PA14_46080	PA1420	153039_01292		Function unknown	-0.46947	0.369042	NA
IPC1262_RS04520	PA14_46110	PA1418	153039_01294		Amino acid transport and metabolism	-0.231327	0.730265	NA
IPC1262_RS04525	PA14_46120	PA1417	153039_01295		Amino acid transport and metabolism	0.102356	0.763079	NA
IPC1262_RS04530	PA14_46140	PA1416	153039_01296		Energy production and conversion	-0.196836	0.569244	NA
IPC1262_RS04535	PA14_46150	PA1415	153039_01297		General function prediction only	0.46705	0.483132	NA
IPC1262_RS04540	PA14_46160	PA1414			Function unknown	-0.0936878	0.782617	NA
IPC1262_RS04545	PA14_46170	PA1413	153039_01299		Transcription	-0.105862	0.766165	NA
IPC1262_RS04550	PA14_46180	PA1412	153039_01300		Carbohydrate transport and metabolism	0.225659	0.630165	NA
IPC1262_RS04560	PA14_46220	PA1410	153039_01302		Amino acid transport and metabolism	0.765127	0.231291	NA
IPC1262_RS04565	PA14_46230	PA1409	153039_01303	aphA	Chromatin structure and dynamics	NA	NA	NA
IPC1262_RS04580	PA14_46250	PA1407	153039_01305		General function prediction only	0.102356	0.763079	NA
IPC1262_RS04585	PA14_46260	PA1406	153039_01306		General function prediction only	0.31253	0.606474	NA
IPC1262_RS04590	PA14_46270	PA1405			Replication, recombination and repair	0.214727	0.532538	NA
IPC1262_RS04600	PA14_46290	PA1403	153039_01309		Transcription	-0.169113	0.800248	NA
IPC1262_RS04605	PA14_46300	PA1402	153039_01310		General function prediction only	-0.470177	0.483323	NA
IPC1262_RS04610	PA14_46310	PA1401	153039_01311		General function prediction only	0.817783	0.186438	NA
IPC1262_RS04615	PA14_46320	PA1400	153039_01312		Lipid transport and metabolism	-0.0896136	0.887968	NA
IPC1262_RS04625	PA14_46340	PA1398	153039_01314		Function unknown	NA	NA	NA
IPC1262_RS04630	PA14_46360	PA1397	153039_01315		Transcription	-0.333927	0.587743	NA
IPC1262_RS04640	PA14_46380	PA1395	153039_01317		Function unknown	0.230853	0.725082	NA
IPC1262_RS04645	PA14_46390	PA1394	153039_01318		Function unknown	NA	NA	NA
IPC1262_RS04655		PA1392			Function unknown	-0.181133	0.598342	NA
IPC1262_RS04670		PA1389			Cell wall/membrane/envelope biogenesis	-0.844278	0.209774	NA
IPC1262_RS04675		PA1388			Cell wall/membrane/envelope biogenesis	1.04026	0.113891	NA
IPC1262_RS04680		PA1387			Function unknown	-0.0368269	0.954714	NA
IPC1262_RS04685		PA1386			Carbohydrate transport and metabolism	-0.453825	0.456232	NA
IPC1262_RS04690		PA1385			Cell wall/membrane/envelope biogenesis	0.142715	0.83226	NA
IPC1262_RS04695		PA1384		galE	Cell wall/membrane/envelope biogenesis	0.914569	0.157998	NA
IPC1262_RS04700		PA1383			Function unknown	-0.788079	0.209525	NA
IPC1262_RS04705		PA1382			Cell motility	0.0692299	0.917778	NA
IPC1262_RS04715	PA14_46400	PA1380	153039_01319		Transcription	-0.771503	0.22163	NA
IPC1262_RS04720	PA14_46420	PA1379	153039_01320		General function prediction only	0.516944	0.41655	NA
IPC1262_RS04725	PA14_46430	PA1378	153039_01321		Function unknown	0.220256	0.744029	NA
IPC1262_RS04740	PA14_46440	PA1377	153039_01322		Translation, ribosomal structure and biogenesis	-0.932862	0.139891	NA
IPC1262_RS04750	PA14_46470	PA1375	153039_01325	pdxB	Coenzyme transport and metabolism	0.426929	0.348091	NA
IPC1262_RS04760	PA14_46490	PA1373	153039_01327	fabF2	Lipid transport and metabolism	-0.24594	0.70699	NA
IPC1262_RS04795	PA14_46650	PA1364	153039_01331		Signal transduction mechanisms	0.0189508	0.977582	NA
IPC1262_RS04805	PA14_46670	PA1362	153039_01333		Function unknown	0.0635034	0.902844	NA
IPC1262_RS04830	PA14_46740	PA1357	153039_01338		Function unknown	NA	NA	NA
IPC1262_RS04850	PA14_46780	PA1353	153039_01342		Function unknown	0.0778086	0.900126	NA
IPC1262_RS04855	PA14_46800	PA1352	153039_01343		Carbohydrate transport and metabolism	-0.566064	0.400687	NA
IPC1262_RS04860	PA14_46810	PA1351	153039_01344		Transcription	NA	NA	NA
IPC1262_RS04865	PA14_46820	PA1350	153039_01345		Function unknown	-0.363954	0.455943	NA
IPC1262_RS04870	PA14_46830	PA1349	153039_01347		Function unknown	NA	NA	NA
IPC1262_RS04875	PA14_46840	PA1348			Function unknown	-0.00716635	0.991525	NA
IPC1262_RS04880	PA14_46850	PA1347	153039_01349		Transcription	NA	NA	NA
IPC1262_RS04885	PA14_46860	PA1346	153039_01350		Amino acid transport and metabolism	0.231976	0.513511	NA
IPC1262_RS04890	PA14_46880	PA1345	153039_01351		Translation, ribosomal structure and biogenesis	NA	NA	NA
IPC1262_RS04900	PA14_46900	PA1343	153039_01353		Function unknown	0.493409	0.356054	NA
IPC1262_RS04905	PA14_46910	PA1342	153039_01354		Amino acid transport and metabolism	-1.14882	0.0748718	NA
IPC1262_RS04910	PA14_46920	PA1341	153039_01355		Amino acid transport and metabolism	-0.0743062	0.909966	NA
IPC1262_RS04930	PA14_46970	PA1337	153039_01359	ansB	Translation, ribosomal structure and biogenesis	0.780731	0.232179	NA
IPC1262_RS04935	PA14_46980	PA1336	153039_01360		Signal transduction mechanisms	-0.130627	0.840671	NA
IPC1262_RS04945	PA14_47000	PA1334	153039_01362		Energy production and conversion	0.419397	0.507189	NA
IPC1262_RS04950	PA14_47010	PA1333	153039_01363		Function unknown	0.584666	0.373019	NA
IPC1262_RS04970	PA14_47060	PA1330	153039_01366		General function prediction only	NA	NA	NA
IPC1262_RS04975	PA14_47070	PA1329	153039_01367		General function prediction only	0.102356	0.763079	NA
IPC1262_RS04980	PA14_47080	PA1328	153039_01368		Transcription	0.26281	0.681045	NA
IPC1262_RS04985	PA14_47090	PA1327	153039_01369		Nucleotide transport and metabolism	NA	NA	NA
IPC1262_RS04990	PA14_47100	PA1326	153039_01370	ilvA2	Amino acid transport and metabolism	-0.149885	0.793804	NA
IPC1262_RS05005	PA14_47130	PA1323	153039_01374		Function unknown	-0.390115	0.376284	NA
IPC1262_RS05010	PA14_47140	PA1322	153039_01375		Inorganic ion transport and metabolism	-0.102414	0.878999	NA
IPC1262_RS05015	PA14_47150	PA1321	153039_01376	cyoE	Posttranslational modification, protein turnover, chaperones	-1.3792	0.0299758	NA
IPC1262_RS05020	PA14_47160	PA1320	153039_01377	cyoD	Energy production and conversion	0.218724	0.527224	NA
IPC1262_RS05030	PA14_47190	PA1318	153039_01379	cyoB	Energy production and conversion	-0.0113568	0.973516	NA
IPC1262_RS05035	PA14_47210	PA1317	153039_01380	cyoA	Energy production and conversion	0.17229	0.613377	NA
IPC1262_RS05055	PA14_47250	PA1314			Function unknown	NA	NA	NA
IPC1262_RS05065	PA14_47270	PA1312			Transcription	1.22666	0.0500058	NA
IPC1262_RS05070	PA14_47280	PA1311	153039_01381	phnX	General function prediction only	NA	NA	NA
IPC1262_RS05075	PA14_47300	PA1310	153039_01382	phnW	Amino acid transport and metabolism	0.8073	0.195145	NA
IPC1262_RS05085	PA14_47320	PA1308	153039_01384		Function unknown	NA	NA	NA
IPC1262_RS05090	PA14_47330	PA1307	153039_01385		General function prediction only	0.314005	0.641152	NA
IPC1262_RS05100	PA14_47350	PA1305	153039_01387		Function unknown	-0.662985	0.324322	NA
IPC1262_RS05110	PA14_47370	PA1303	153039_01389		Intracellular trafficking, secretion, and vesicular transport	-0.139323	0.823594	NA
IPC1262_RS05115	PA14_47380	PA1302	153039_01390		Inorganic ion transport and metabolism	0.0346071	0.958244	NA
IPC1262_RS05120	PA14_47390	PA1301	153039_01391		Signal transduction mechanisms	-0.489387	0.308836	NA
IPC1262_RS05130	PA14_47410	PA1299	153039_01393		Function unknown	0.516952	0.439788	NA
IPC1262_RS05135	PA14_47420	PA1298	153039_01394		Function unknown	-0.335485	0.619	NA
IPC1262_RS05140	PA14_47430	PA1297	153039_01395		Inorganic ion transport and metabolism	0.300078	0.616416	NA
IPC1262_RS05145	PA14_47440	PA1296	153039_01396		Amino acid transport and metabolism	-0.0936878	0.782617	NA
IPC1262_RS05165	PA14_47500	PA1292	153039_01400		Inorganic ion transport and metabolism	-0.25605	0.70301	NA
IPC1262_RS05170	PA14_47510	PA1291	153039_01401		General function prediction only	-0.190973	0.759004	NA
IPC1262_RS05175	PA14_47520	PA1290	153039_01402		Transcription	1.18429	0.0767754	NA
IPC1262_RS05180	PA14_47530	PA1289	153039_01403		Function unknown	0.185232	0.783304	NA
IPC1262_RS05185	PA14_47540	PA1288	153039_01404		Lipid transport and metabolism	-0.654815	0.300077	NA
IPC1262_RS05190	PA14_47550	PA1287	153039_01405		Posttranslational modification, protein turnover, chaperones	0.180953	0.787728	NA
IPC1262_RS05200	PA14_47580	PA1285	153039_01407		Transcription	0.102356	0.763079	NA
IPC1262_RS05210	PA14_47610	PA1283	153039_01409		Transcription	NA	NA	NA
IPC1262_RS05215	PA14_47640	PA1282	153039_01410		General function prediction only	0.265731	0.693662	NA
IPC1262_RS05225	PA14_47660	PA1280	153039_01412		Carbohydrate transport and metabolism	0.563141	0.403884	NA
IPC1262_RS05265	PA14_47790	PA1272	153039_01420	cobO	Coenzyme transport and metabolism	NA	NA	NA
IPC1262_RS05270	PA14_47800	PA1271	153039_01421		Coenzyme transport and metabolism	-0.629695	0.31401	NA
IPC1262_RS05275	PA14_47810	PA1270	153039_01423		Function unknown	-0.362736	0.585329	NA
IPC1262_RS05280	PA14_47820	PA1269	153039_01424		Transcription	1.2319	0.0618432	NA
IPC1262_RS05285	PA14_47840	PA1268	153039_01425		Amino acid transport and metabolism	-0.162785	0.633962	NA
IPC1262_RS05310	PA14_47880	PA1264	153039_01430		Transcription	-0.481073	0.467416	NA
IPC1262_RS05320	PA14_47890	PA1263	153039_01431		Transcription	0.0830115	0.824429	NA
IPC1262_RS05325	PA14_47900	PA1262	153039_01432		Amino acid transport and metabolism	0.102356	0.763079	NA
IPC1262_RS05330	PA14_47910	PA1261			Transcription	0.442837	0.45344	NA
IPC1262_RS05335	PA14_47920	PA1260	153039_01434		Amino acid transport and metabolism	0.180191	0.771015	NA
IPC1262_RS05340	PA14_47930	PA1259	153039_01435		Function unknown	0.17229	0.613377	NA
IPC1262_RS05350	PA14_47950	PA1257	153039_01437		Amino acid transport and metabolism	NA	NA	NA
IPC1262_RS05360	PA14_47970	PA1255	153039_01439		Amino acid transport and metabolism	0.234364	0.725976	NA
IPC1262_RS05365	PA14_48000	PA1254	153039_01440		Cell wall/membrane/envelope biogenesis	-0.139822	0.827926	NA
IPC1262_RS05370	PA14_48010	PA1253	153039_01441		Energy production and conversion	0.669473	0.297783	NA
IPC1262_RS05385	PA14_48040	PA1250	153039_01444	aprI	Function unknown	-0.221291	0.741533	NA
IPC1262_RS05390	PA14_48060	PA1249	153039_01445	aprA	Secondary metabolites biosynthesis, transport and catabolism	-0.563337	0.361103	NA
IPC1262_RS05410	PA14_48100	PA1247	153039_01447	aprE	Cell wall/membrane/envelope biogenesis	-0.0600252	0.878516	NA
IPC1262_RS05420	PA14_48140	PA1245	153039_01449		Function unknown	NA	NA	NA
IPC1262_RS05435	PA14_48170	PA1242	153039_01453		Posttranslational modification, protein turnover, chaperones	NA	NA	NA
IPC1262_RS05440	PA14_48240	PA1238	153039_01459		Cell wall/membrane/envelope biogenesis	-0.22159	0.732825	NA
IPC1262_RS05455	PA14_48310	PA1235	153039_01462		Transcription	-0.00436297	0.990813	NA
IPC1262_RS05460	PA14_48320	PA1234	153039_01463		Function unknown	-0.598318	0.37313	NA
IPC1262_RS05465	PA14_48330	PA1233	153039_01464		Function unknown	-0.0160258	0.980755	NA
IPC1262_RS05480	PA14_48380	PA1230	153039_01467		Function unknown	NA	NA	NA
IPC1262_RS05485	PA14_48390	PA1229	153039_01468		Transcription	-0.371758	0.577959	NA
IPC1262_RS05490	PA14_48400	PA1228	153039_01469		Function unknown	-0.302892	0.56007	NA
IPC1262_RS05500	PA14_48420	PA1226	153039_01471		Transcription	0.543686	0.375064	NA
IPC1262_RS05505	PA14_48440	PA1225	153039_01472		General function prediction only	0.941518	0.159021	NA
IPC1262_RS05510		PA1224	153039_01473		General function prediction only	NA	NA	NA
IPC1262_RS05515		PA1223	153039_01474		Transcription	0.179257	0.767157	NA
IPC1262_RS05520	PA14_48520	PA1222	153039_01475		Cell wall/membrane/envelope biogenesis	-0.877047	0.187004	NA
IPC1262_RS05525	PA14_48530	PA1221	153039_01476		Secondary metabolites biosynthesis, transport and catabolism	0.212399	0.748164	NA
IPC1262_RS05555	PA14_48600	PA1215			Lipid transport and metabolism	-0.254386	0.669375	NA
IPC1262_RS05580	PA14_48650	PA1210	153039_01487		General function prediction only	0.214727	0.532538	NA
IPC1262_RS05585	PA14_48660	PA1209	153039_01488		Function unknown	-0.162785	0.633962	NA
IPC1262_RS05590	PA14_48680	PA1208	153039_01489		Inorganic ion transport and metabolism	-0.133769	0.761707	NA
IPC1262_RS05600	PA14_48710	PA1206	153039_01491		Function unknown	NA	NA	NA
IPC1262_RS05605	PA14_48730	PA1205	153039_01492		General function prediction only	NA	NA	NA
IPC1262_RS05610	PA14_48740	PA1204	153039_01493		General function prediction only	0.325417	0.497262	NA
IPC1262_RS05620	PA14_48760	PA1202	153039_01495		Secondary metabolites biosynthesis, transport and catabolism	0.304092	0.625733	NA
IPC1262_RS05630	PA14_48780	PA1200	153039_01497		General function prediction only	0.283935	0.66677	NA
IPC1262_RS05635	PA14_48790	PA1199	153039_01498		Cell wall/membrane/envelope biogenesis	-0.942072	0.153449	NA
IPC1262_RS05640	PA14_48800	PA1198	153039_01499		Cell wall/membrane/envelope biogenesis	-0.0405105	0.93075	NA
IPC1262_RS05650	PA14_48830	PA1196	153039_01501		Signal transduction mechanisms	NA	NA	NA
IPC1262_RS05655	PA14_48840	PA1195	153039_01502		Amino acid transport and metabolism	0.102356	0.763079	NA
IPC1262_RS05660	PA14_48850	PA1194	153039_01503		Amino acid transport and metabolism	NA	NA	NA
IPC1262_RS05670	PA14_48870	PA1192	153039_01505		Cell cycle control, cell division, chromosome partitioning	0.175961	0.790535	NA
IPC1262_RS05720	PA14_48970	PA0720			Function unknown	-0.504465	0.427966	NA
IPC1262_RS05780	PA14_49080	PA1187	153039_01510		Lipid transport and metabolism	0.358024	0.490956	NA
IPC1262_RS05785	PA14_49090	PA1186	153039_01511		Energy production and conversion	0.438648	0.469332	NA
IPC1262_RS05800	PA14_49130	PA1183	153039_01515	dctA	Energy production and conversion	-0.238113	0.51623	NA
IPC1262_RS05810	PA14_49150	PA1182	153039_01516		Transcription	0.205569	0.549274	NA
IPC1262_RS05815	PA14_49160	PA1181	153039_01517		Signal transduction mechanisms	NA	NA	NA
IPC1262_RS05830	PA14_49200	PA1178	153039_01520	oprH	Cell wall/membrane/envelope biogenesis	0.246703	0.713856	NA
IPC1262_RS05855	PA14_49260	PA1173	153039_01525	napB	Energy production and conversion	-0.0936878	0.782617	NA
[truncated: 2,922 more rows]
