# Supplementary material for: Strain-specific variation in the complement resistome of Pseudomonas aeruginosa
Source: Infect Immun. 2025 Aug 11;93(9):e00055-25. doi: 10.1128/iai.00055-25 (PMC12418747; doi:10.1128/iai.00055-25)
Supplement: Table S3 — Tn-seq data for the strain CHA. [file iai.00055-25-s0004.xlsx]

## Sheet: DESeq2_genes
YIK_ID	PA14_ID	PAO1_ID	Name	COG 1	Log2(FC)	P-value	P-adj
153039_02677	PA14_35690	PA2235	pslE	Cell wall/membrane/envelope biogenesis	-5.32843	7.08104e-71	3.68072e-67
153039_00322	PA14_66120	PA5001		Function unknown	-4.31225	5.01205e-60	1.30263e-56
153039_05502					-3.86813	5.97526e-33	1.03531e-29
153039_02674	PA14_35650	PA2238	pslH	Cell wall/membrane/envelope biogenesis	-2.95353	1.05898e-19	1.37615e-16
153039_02370	PA14_42970	PA1663		Transcription	-2.10265	1.88475e-12	1.95938e-09
153039_04706	PA14_70930	PA5371		Lipid transport and metabolism	-1.72124	3.76994e-12	3.26603e-09
153039_03637	PA14_52260	PA0928	gacS	Signal transduction mechanisms	-1.89364	3.90731e-10	2.90146e-07
153039_01624	PA14_50470	PA1078	flgC	Cell motility	-1.5125	7.80203e-10	5.06937e-07
153039_01263	PA14_45720	PA1449	flhB	Cell motility	-1.64471	9.12544e-10	5.27045e-07
153039_00988	PA14_23530	PA3136		Defense mechanisms	-1.8265	2.81471e-09	1.33008e-06
153039_03840	PA14_30650	PA2586	gacA	Transcription	-1.83721	2.6039e-09	1.33008e-06
153039_01621	PA14_50440	PA1081	flgF	Cell motility	-1.64134	5.42606e-09	2.35039e-06
153039_03575	PA14_53000	PA0871	phhB	Coenzyme transport and metabolism	-1.55323	8.64282e-09	3.4558e-06
153039_01616	PA14_50360	PA1086	flgK	Cell motility	-1.29287	2.21088e-08	8.20867e-06
153039_02678		PA2234	pslD	Cell wall/membrane/envelope biogenesis	-1.85587	2.40792e-08	8.34424e-06
153039_01606	PA14_50240	PA1096		Function unknown	-1.83724	2.96943e-08	9.64695e-06
153039_00606	PA14_62620	PA4732	pgi	Carbohydrate transport and metabolism	-1.85381	1.62384e-07	4.68928e-05
153039_01622	PA14_50450	PA1080	flgE	Cell motility	-1.418	1.56679e-07	4.68928e-05
153039_00564	PA14_63090	PA4771	lldD	Energy production and conversion	-1.54183	2.61112e-07	7.14346e-05
153039_05291	PA14_70280	PA5323	argB	Amino acid transport and metabolism	-1.14402	9.32254e-07	0.000242293
153039_00371	PA14_65450	PA4954	motA	Cell motility	-1.17123	1.86107e-06	0.00046066
153039_02585	PA14_40380	PA1864		Transcription	-1.70033	2.71972e-06	0.000642597
153039_01604	PA14_50200	PA1098	fleS	Signal transduction mechanisms	-1.29828	3.14651e-06	0.000711111
153039_03190	PA14_57880	PA4456		Secondary metabolites biosynthesis, transport and catabolism	-1.20794	4.6948e-06	0.00101682
153039_01608	PA14_50270	PA1094	fliD	Cell motility	-1.09506	6.25399e-06	0.00130033
153039_01271	PA14_45830	PA1441		Cell motility	-1.4875	7.55371e-06	0.00151016
153039_03210	PA14_58080	PA4475		General function prediction only	-1.15729	1.24964e-05	0.00240578
153039_01260	PA14_45680	PA1452	flhA	Intracellular trafficking, secretion, and vesicular transport	-1.06248	1.4839e-05	0.00275476
153039_00477	PA14_64180	PA4852		Translation, ribosomal structure and biogenesis	-1.12265	1.83632e-05	0.00318173
153039_02872	PA14_38140	PA2040		Amino acid transport and metabolism	-1.36964	1.83571e-05	0.00318173
153039_01625	PA14_50480	PA1077	flgB	Cell motility	-1.40486	1.91153e-05	0.00320521
153039_01597	PA14_50080	PA1105	fliJ	Intracellular trafficking, secretion, and vesicular transport	-1.16519	2.23712e-05	0.00363392
153039_03960	PA14_32630	PA2475		Secondary metabolites biosynthesis, transport and catabolism	1.32491	2.79715e-05	0.00440594
153039_03189	PA14_57870	PA4455		Secondary metabolites biosynthesis, transport and catabolism	-1.43154	2.97591e-05	0.00454965
153039_01269	PA14_45800	PA1443	fliM	Cell motility	-1.28347	4.14053e-05	0.00614928
153039_00074					-1.01161	5.56988e-05	0.00782492
153039_05052	PA14_20740	PA3350		Cell motility	-1.16749	5.44389e-05	0.00782492
153039_03955	PA14_32570	PA2480		Signal transduction mechanisms	-1.44963	7.63787e-05	0.0104478
153039_02962	PA14_39280	PA1950	rbsK	Carbohydrate transport and metabolism	1.381	8.0833e-05	0.0107736
153039_05647	PA14_61740	PA4668		Cell wall/membrane/envelope biogenesis	-1.39457	9.51348e-05	0.0123628
153039_01602	PA14_50160	PA1100	fliE	Cell motility	-1.4311	9.89523e-05	0.0125452
153039_03833	PA14_30560	PA2593	qteE	Function unknown	-0.957806	0.000118486	0.0146641
153039_01257	PA14_45630	PA1455	fliA	Transcription	-1.00026	0.000122672	0.014829
153039_00372	PA14_65430	PA4953	motB	Cell motility	-1.16008	0.00014547	0.0162814
153039_02018	PA14_15840	PA3756		Function unknown	-1.19163	0.000147215	0.0162814
153039_05017	PA14_20300	PA3384	phnC	Inorganic ion transport and metabolism	-1.39593	0.000143563	0.0162814
153039_05054	PA14_20760	PA3348		Signal transduction mechanisms	-0.935469	0.000145687	0.0162814
153039_02126	PA14_14130	PA3856		General function prediction only	-1.08405	0.000154667	0.0167492
153039_01619	PA14_50420	PA1083	flgH	Cell motility	-1.06626	0.000170399	0.0179077
153039_04103					1.14499	0.000172256	0.0179077
153039_01686	PA14_50760	PA1052		Carbohydrate transport and metabolism	-1.31304	0.000195112	0.0195063
153039_02672	PA14_35630	PA2240	pslJ	Function unknown	-1.29767	0.000198891	0.0195063
153039_02887	PA14_38350	PA2023	galU	Cell wall/membrane/envelope biogenesis	-1.36401	0.000198874	0.0195063
153039_03591	PA14_52800	PA0887	acsA	Lipid transport and metabolism	-0.766996	0.000207173	0.0199424
153039_01617	PA14_50380	PA1085	flgJ	Cell wall/membrane/envelope biogenesis	-1.02535	0.000216809	0.0201245
153039_02680		PA2232	pslB	Cell wall/membrane/envelope biogenesis	-1.21886	0.000216703	0.0201245
153039_05470	PA14_27920	PA2800		Cell wall/membrane/envelope biogenesis	-0.965897	0.000284536	0.0259477
153039_01610	PA14_50290	PA1092	fliC	Cell motility	-0.942017	0.000309291	0.0277188
153039_01179	PA14_33070	PA2439		Posttranslational modification, protein turnover, chaperones	0.924963	0.000391119	0.0344582
153039_00931	PA14_24230	PA3087		Signal transduction mechanisms	1.15411	0.000725001	0.0628092
153039_03187	PA14_57840	PA4453		Secondary metabolites biosynthesis, transport and catabolism	-1.04	0.000737757	0.0628666
153039_04288	PA14_09280	PA4225	pchF	Secondary metabolites biosynthesis, transport and catabolism	0.784039	0.000835629	0.070058
153039_03318	PA14_60560	PA4577		Signal transduction mechanisms	1.08933	0.000875698	0.0722521
153039_02923	PA14_38790	PA1988	pqqD	Function unknown	-1.21119	0.000899439	0.0730513
153039_03391					-1.11712	0.00093386	0.0746801
153039_05142	PA14_03810	PA0292	aguA	Amino acid transport and metabolism	-1.01204	0.000979515	0.0771442
153039_00615	PA14_62530	PA4725	cbrA	Signal transduction mechanisms	-0.90534	0.00101879	0.0784041
153039_02531		PA1813		General function prediction only	1.17735	0.00102568	0.0784041
153039_01681	PA14_50710	PA1056		Energy production and conversion	-1.17034	0.00106753	0.0804207
153039_04300					-1.15931	0.00111016	0.0824375
153039_02020	PA14_15820	PA3758		Carbohydrate transport and metabolism	0.898785	0.00116211	0.0850799
153039_00279	PA14_66650	PA5043	pilN	Intracellular trafficking, secretion, and vesicular transport	-1.04359	0.0012858	0.0928273
153039_01025	PA14_23170	PA3175		Amino acid transport and metabolism	1.03894	0.00131746	0.0935573
153039_02267	PA14_44180	PA1570		Transcription	1.12683	0.0013499	0.0935573
153039_03456	PA14_54410	PA0764	mucB	Signal transduction mechanisms	-0.979439	0.0013482	0.0935573
153039_01365	PA14_47040	PA1331		Inorganic ion transport and metabolism	1.17061	0.00144402	0.0987631
153039_01603	PA14_50180	PA1099	fleR	Signal transduction mechanisms	-0.940208	0.00146449	0.0988627
153039_00996		PA3146	wbpK	Carbohydrate transport and metabolism	-1.06469	0.00166259	0.110797
153039_01266	PA14_45770	PA1446	fliP	Intracellular trafficking, secretion, and vesicular transport	-0.95252	0.00175112	0.11522
153039_01601	PA14_50140	PA1101	fliF	Cell motility	-0.828615	0.00235998	0.153339
153039_04306	PA14_09520	PA4207	mexI	Defense mechanisms	0.660892	0.00255515	0.163971
153039_01431	PA14_47890	PA1263		Transcription	1.09572	0.00267454	0.16954
153039_00004	PA14_69480	PA5262	algZ	Signal transduction mechanisms	-0.639122	0.00298861	0.180637
153039_00410	PA14_64940	PA4917		Coenzyme transport and metabolism	-1.01108	0.00295006	0.180637
153039_01459	PA14_48240	PA1238		Cell wall/membrane/envelope biogenesis	1.09543	0.00293176	0.180637
153039_02202	PA14_13050	PA3928		Function unknown	0.839699	0.00296948	0.180637
153039_02553	PA14_40800	PA1835		Secondary metabolites biosynthesis, transport and catabolism	1.0191	0.00311878	0.186338
153039_05042	PA14_20620	PA3360		Defense mechanisms	-0.916909	0.00323981	0.191369
153039_02796	PA14_37120	PA2123		Transcription	0.916036	0.00329359	0.192361
153039_04214	PA14_05450	PA0419		Function unknown	0.772446	0.00344975	0.199242
153039_01854	PA14_17790	PA3594		Transcription	-0.913611	0.0036182	0.206675
153039_01759					-1.05665	0.00399296	0.225602
153039_01503	PA14_48850	PA1194		Amino acid transport and metabolism	0.930663	0.00413271	0.230987
153039_03292		PA4551	pilV	Intracellular trafficking, secretion, and vesicular transport	-0.64896	0.00448788	0.24817
153039_03652	PA14_52070	PA0942		Transcription	-1.04219	0.00458066	0.250635
153039_01691	PA14_50820	PA1047		Defense mechanisms	-0.648041	0.0047612	0.257799
153039_03401	PA14_55280	PA0699		Posttranslational modification, protein turnover, chaperones	-1.02594	0.00495396	0.265471
153039_01369	PA14_47090	PA1327		Nucleotide transport and metabolism	0.826017	0.00511939	0.271537
153039_03458	PA14_54390	PA0766	mucD	Posttranslational modification, protein turnover, chaperones	-1.02596	0.00531727	0.276392
153039_05373	PA14_12650	PA3959		Amino acid transport and metabolism	-0.976232	0.00526568	0.276392
153039_01600	PA14_50130	PA1102	fliG	Cell motility	-0.892831	0.00614572	0.315106
153039_01620	PA14_50430	PA1082	flgG	Cell motility	-0.912547	0.00622538	0.315106
153039_01762					-0.654115	0.00624392	0.315106
153039_05085	PA14_21130	PA3317		Function unknown	0.762522	0.00639962	0.316812
153039_05280	PA14_70420	PA5334	rph	Translation, ribosomal structure and biogenesis	-0.707057	0.00639756	0.316812
153039_02631	PA14_35080	PA2280		General function prediction only	-0.959892	0.00653276	0.320352
153039_03919	PA14_32110	PA2516	xylZ	Coenzyme transport and metabolism	-0.904063	0.00669833	0.324325
153039_04296	PA14_09400	PA4217	phzS	Coenzyme transport and metabolism	0.738817	0.00673858	0.324325
153039_05120	PA14_03510	PA0270		Function unknown	-0.747784	0.00681862	0.325167
153039_03056	PA14_56240	PA4329	pykA	Carbohydrate transport and metabolism	0.874424	0.00689031	0.325599
153039_01598	PA14_50100	PA1104	fliI	Cell motility	-0.728407	0.00705449	0.330354
153039_01605	PA14_50220	PA1097	fleQ	Signal transduction mechanisms	-0.928653	0.00772986	0.358748
153039_01963					-0.927155	0.00817732	0.370168
153039_02822	PA14_37460	PA2091		Carbohydrate transport and metabolism	0.958259	0.00818956	0.370168
153039_05429	PA14_11910	PA4015		Lipid transport and metabolism	-0.694988	0.00810101	0.370168
153039_01005					-0.931208	0.00829709	0.371795
153039_03976					-0.908744	0.00852748	0.372882
153039_05002	PA14_20120	PA3399		Function unknown	0.924499	0.00853654	0.372882
153039_05282	PA14_70390	PA5332	crc	Replication, recombination and repair	-0.964662	0.00846975	0.372882
153039_00942	PA14_24100	PA3095	xcpZ	Intracellular trafficking, secretion, and vesicular transport	0.921638	0.009351	0.403776
153039_03384					0.845617	0.00939918	0.403776
153039_01454	PA14_48190	PA1241		Transcription	-0.951313	0.00976387	0.405216
153039_02941	PA14_39050	PA1971	braZ	Amino acid transport and metabolism	-0.951184	0.00961444	0.405216
153039_04285	PA14_09240	PA4228	pchD	Secondary metabolites biosynthesis, transport and catabolism	0.679851	0.00982248	0.405216
153039_04804	PA14_72150	PA5467		Function unknown	0.877805	0.00974831	0.405216
153039_05401	PA14_12270	PA3985		Function unknown	-0.900462	0.00964852	0.405216
153039_01623	PA14_50460	PA1079	flgD	Cell motility	-0.854236	0.00998336	0.408296
153039_02831	PA14_37580	PA2082		Transcription	0.883959	0.0100542	0.408296
153039_05510	PA14_28340	PA2765		Inorganic ion transport and metabolism	-0.900013	0.0105781	0.42624
153039_01053	PA14_34750	PA2310		Secondary metabolites biosynthesis, transport and catabolism	-0.85463	0.0109647	0.438421
153039_03345	PA14_60890	PA4602	glyA3	Amino acid transport and metabolism	-0.895063	0.0113537	0.450509
153039_04330	PA14_09870	PA4178		General function prediction only	-0.841471	0.0118936	0.468357
153039_00025	PA14_69230	PA5242	ppk	Inorganic ion transport and metabolism	-0.586952	0.0120201	0.468536
153039_04617	PA14_01520	PA0125		Transcription	0.8711	0.0120785	0.468536
153039_05697	PA14_00460	PA0037	trpI	Transcription	0.762749	0.0122216	0.470576
153039_00579	PA14_62920	PA4757		Amino acid transport and metabolism	0.91921	0.0125462	0.479525
153039_04442	PA14_11250	PA4069		Cell wall/membrane/envelope biogenesis	0.61339	0.0127021	0.481922
153039_05595					0.776828	0.0127944	0.481922
153039_05140	PA14_03790	PA0290		Signal transduction mechanisms	-0.595435	0.0129234	0.483281
153039_00170		PA5149		General function prediction only	0.678613	0.0132087	0.486942
153039_02903	PA14_38530	PA2008	fahA	Secondary metabolites biosynthesis, transport and catabolism	-0.910217	0.0131779	0.486942
153039_01724	PA14_51170	PA1017	pauA	Energy production and conversion	0.863798	0.0134478	0.492265
153039_01057	PA14_34710	PA2314		Carbohydrate transport and metabolism	0.887908	0.0136398	0.495803
153039_03156	PA14_57480	PA4423		General function prediction only	-0.661626	0.014203	0.510624
153039_03228	PA14_58300	PA4493	roxR	Signal transduction mechanisms	0.630162	0.014244	0.510624
153039_01217	PA14_45090	PA1495		Function unknown	0.76967	0.0146039	0.516402
153039_05592					-0.899102	0.0145822	0.516402
153039_01261	PA14_45700	PA1451		General function prediction only	-0.842152	0.0151159	0.530895
153039_00326	PA14_66080	PA4997	msbA	Defense mechanisms	-0.765574	0.0155778	0.539824
153039_01615	PA14_50340	PA1087	flgL	Cell motility	-0.660099	0.0155013	0.539824
153039_01480	PA14_48570	PA1217		Amino acid transport and metabolism	0.792784	0.0159742	0.546276
153039_04686	PA14_00690	PA0057		General function prediction only	0.555946	0.0159027	0.546276
153039_00280	PA14_66640	PA5042	pilO	Cell motility	-0.714676	0.01653	0.549459
153039_02646	PA14_35290	PA2265		Amino acid transport and metabolism	-0.584341	0.0165958	0.549459
153039_03082	PA14_56640	PA4355		Carbohydrate transport and metabolism	0.65549	0.0164667	0.549459
153039_03413	PA14_55130	PA0710	gloA2	Amino acid transport and metabolism	-0.844984	0.0165181	0.549459
153039_04360	PA14_10240	PA4152		General function prediction only	0.878079	0.0163796	0.549459
153039_05614	PA14_22075	PA3240		General function prediction only	-0.712696	0.0171572	0.564449
153039_05651	PA14_61680	PA4664	hemK	Translation, ribosomal structure and biogenesis	-0.848761	0.0172823	0.56499
153039_01183	PA14_33030	PA2443	sdaA	Amino acid transport and metabolism	0.731917	0.0187014	0.603787
153039_02661	PA14_35490	PA2250	lpdV	Energy production and conversion	0.71368	0.0186385	0.603787
153039_05432	PA14_11880	PA4018		General function prediction only	0.670096	0.0192466	0.617553
153039_01028	PA14_23120	PA3178		Function unknown	-0.838231	0.0195862	0.620852
153039_03952	PA14_32520	PA2483		Energy production and conversion	-0.843595	0.0195882	0.620852
153039_03627	PA14_52370	PA0919		Intracellular trafficking, secretion, and vesicular transport	-0.731263	0.0197306	0.621573
153039_05648	PA14_61720	PA4667		General function prediction only	-0.585499	0.0206415	0.646354
153039_01714					0.757253	0.021205	0.660021
153039_00676	PA14_27270	PA2847		General function prediction only	0.796151	0.0214538	0.663791
153039_00187	PA14_67810	PA5134		Cell wall/membrane/envelope biogenesis	-0.510113	0.0217222	0.668118
153039_00252	PA14_66980	PA5070	tatC	Intracellular trafficking, secretion, and vesicular transport	0.727194	0.0218832	0.669112
153039_00179					-0.832255	0.0223733	0.676141
153039_04055					-0.79769	0.0223262	0.676141
153039_02470	PA14_41790	PA1761		Function unknown	-0.790488	0.0226438	0.67645
153039_04945	PA14_19430	PA3454		Lipid transport and metabolism	0.779808	0.0225772	0.67645
153039_01950	PA14_16680	PA3688		Function unknown	0.763421	0.0237878	0.696565
153039_03050	PA14_56170	PA4323		General function prediction only	0.735005	0.0235362	0.696565
153039_04133	PA14_06510	PA0501	bioF	Coenzyme transport and metabolism	0.808305	0.0239871	0.696565
153039_04153	PA14_06260	PA0479		Transcription	0.707423	0.0237872	0.696565
153039_05685	PA14_61290	PA4632		Posttranslational modification, protein turnover, chaperones	0.600098	0.0239626	0.696565
153039_05338	PA14_69640	PA5275		Inorganic ion transport and metabolism	-0.626246	0.0241908	0.698577
153039_00278	PA14_66660	PA5044	pilM	Cell motility	-0.490713	0.0243982	0.700674
153039_02477	PA14_41690	PA1768		Posttranslational modification, protein turnover, chaperones	-0.801783	0.0247431	0.706674
153039_00933	PA14_24210	PA3089		Function unknown	-0.819473	0.0250599	0.708943
153039_01674	PA14_50640	PA1063		Function unknown	0.806446	0.0251762	0.708943
153039_01683	PA14_50730	PA1054		Energy production and conversion	-0.803736	0.0252447	0.708943
153039_02022	PA14_15790	PA3760		Carbohydrate transport and metabolism	0.724978	0.0255045	0.708943
153039_02853	PA14_37870	PA2059		General function prediction only	0.821988	0.0254881	0.708943
153039_02262	PA14_44260	PA1565		Amino acid transport and metabolism	0.662323	0.0259738	0.710868
153039_04425	PA14_11060	PA4086	cupB1	Cell motility	-0.771119	0.0258414	0.710868
153039_04820	PA14_72390	PA5484		Signal transduction mechanisms	-0.647467	0.025984	0.710868
153039_01304	PA14_46240	PA1408		Cell wall/membrane/envelope biogenesis	-0.722445	0.0271623	0.729574
153039_01941	PA14_16780	PA3679		Secondary metabolites biosynthesis, transport and catabolism	0.683052	0.0273696	0.729574
153039_03457	PA14_54400	PA0765	mucC	Signal transduction mechanisms	0.812542	0.0273559	0.729574
153039_05104	PA14_21300	PA3303		Carbohydrate transport and metabolism	0.771312	0.0271093	0.729574
153039_05707					0.591396	0.027016	0.729574
153039_03692	PA14_28880	PA2729		Function unknown	-0.745618	0.0277283	0.735365
153039_00614	PA14_62540	PA4726	cbrB	Signal transduction mechanisms	-0.560098	0.0280065	0.735725
153039_03439					0.698921	0.0280249	0.735725
153039_01735	PA14_51290	PA1008	bcp	Posttranslational modification, protein turnover, chaperones	-0.643375	0.028268	0.738378
153039_05628	PA14_21910	PA3254		Amino acid transport and metabolism	-0.728571	0.0287392	0.746933
153039_00732	PA14_26540	PA2902		Amino acid transport and metabolism	-0.692837	0.029795	0.75377
153039_00785					0.752047	0.0293581	0.75377
153039_00805	PA14_25690	PA2965	fabF1	Lipid transport and metabolism	0.688697	0.0300174	0.75377
153039_03558	PA14_53210	PA0855		Function unknown	0.576296	0.0299285	0.75377
153039_03559	PA14_53200	PA0856		Function unknown	-0.62673	0.029309	0.75377
153039_03780	PA14_29750	PA2655		Function unknown	0.706719	0.0300088	0.75377
153039_04667	PA14_00900	PA0076		Function unknown	0.76197	0.0299809	0.75377
153039_03388	PA14_55430	PA0687		Intracellular trafficking, secretion, and vesicular transport	0.760023	0.0301677	0.753902
153039_00336	PA14_65950	PA4987		Function unknown	0.571473	0.0306564	0.755224
153039_03999	PA14_08160	PA0629		General function prediction only	0.528703	0.030502	0.755224
153039_04988	PA14_19960	PA3412		Function unknown	0.696569	0.0305498	0.755224
153039_02808	PA14_37270	PA2112		General function prediction only	-0.792708	0.0310743	0.761907
153039_00066	PA14_68740	PA5204	argA	Amino acid transport and metabolism	0.496759	0.0316098	0.771397
153039_00104	PA14_68280	PA5168		Carbohydrate transport and metabolism	0.522579	0.0319963	0.773279
153039_00471	PA14_64270	PA4858		Amino acid transport and metabolism	-0.542368	0.0326139	0.773279
153039_00851	PA14_25140	PA3009		Function unknown	-0.758284	0.0334721	0.773279
153039_00869	PA14_24920	PA3027		Transcription	-0.672338	0.0333521	0.773279
153039_01359	PA14_46970	PA1337	ansB	Translation, ribosomal structure and biogenesis	-0.761185	0.032308	0.773279
153039_01618	PA14_50410	PA1084	flgI	Cell motility	-0.755394	0.0326457	0.773279
153039_01829	PA14_18120	PA3570	mmsA	Energy production and conversion	0.611733	0.0334661	0.773279
153039_03006	PA14_39870	PA1906		General function prediction only	-0.77433	0.0328133	0.773279
153039_03715	PA14_29130	PA2707		General function prediction only	-0.702909	0.0330606	0.773279
153039_04664	PA14_00940	PA0079		Function unknown	0.493794	0.0327835	0.773279
153039_05074	PA14_21010	PA3328		Coenzyme transport and metabolism	0.705884	0.0322592	0.773279
153039_05734					-0.473274	0.0334186	0.773279
153039_00947	PA14_24040	PA3100	xcpU	Cell motility	0.781108	0.0336324	0.77354
153039_01558	PA14_49630	PA1142		Transcription	-0.721028	0.033781	0.77354
153039_02082	PA14_14710	PA3815	iscR	Transcription	-0.74704	0.0339827	0.774746
153039_01676	PA14_50660	PA1061		Amino acid transport and metabolism	0.739686	0.0347302	0.781505
153039_03370	PA14_55610	PA0669		Replication, recombination and repair	-0.452955	0.0346846	0.781505
153039_04038	PA14_07700	PA0590	apaH	Signal transduction mechanisms	0.765159	0.0344474	0.781505
153039_02298	PA14_43830	PA1598		Coenzyme transport and metabolism	0.687689	0.0350387	0.785048
153039_04480	PA14_11680	PA4032		Signal transduction mechanisms	-0.506954	0.0353075	0.787676
153039_00111	PA14_68170	PA5161	rmlB	Cell wall/membrane/envelope biogenesis	-0.760419	0.0389351	0.805186
153039_00338					0.525156	0.0390949	0.805186
153039_00845	PA14_25220	PA3003		Function unknown	-0.73626	0.0392957	0.805186
153039_02220	PA14_44690	PA1526		Transcription	-0.702992	0.0388793	0.805186
153039_02301	PA14_43790	PA1601		Energy production and conversion	-0.739874	0.0373613	0.805186
153039_02328	PA14_43460	PA1628		Lipid transport and metabolism	0.717605	0.0369196	0.805186
153039_02613	PA14_40060	PA1891		Function unknown	0.691311	0.0364334	0.805186
153039_02761	PA14_36700	PA2154		Function unknown	0.674128	0.0377172	0.805186
153039_02811	PA14_37320	PA2109		Function unknown	0.598964	0.0393504	0.805186
153039_03129	PA14_57180	PA4399		Function unknown	0.750983	0.0372785	0.805186
153039_03188	PA14_57850	PA4454		Secondary metabolites biosynthesis, transport and catabolism	-0.601315	0.0391314	0.805186
153039_03197	PA14_57940	PA4462	rpoN	Transcription	-0.717807	0.0395673	0.805186
153039_03220	PA14_58210	PA4485		contains C-terminal SPOR domain"	0.730803	0.0366676	0.805186
153039_03273	PA14_58850	PA4536		Function unknown	-0.69512	0.0381102	0.805186
153039_03306	PA14_60420	PA4565	proB	Amino acid transport and metabolism	0.754024	0.0367738	0.805186
153039_03431	PA14_54700	PA0740	sdsA1	Secondary metabolites biosynthesis, transport and catabolism	-0.490606	0.0377608	0.805186
153039_04013					0.762057	0.0383949	0.805186
153039_04389	PA14_10630	PA4123	hpcC	Energy production and conversion	0.524467	0.0380621	0.805186
153039_04483	PA14_11720	PA4029		Function unknown	-0.760069	0.0384575	0.805186
153039_04748	PA14_71440	PA5413	ltaA	Amino acid transport and metabolism	0.471678	0.0368215	0.805186
153039_05183	PA14_04300	PA0329		Function unknown	0.715984	0.0384402	0.805186
153039_05498	PA14_28210	PA2774		Function unknown	0.711687	0.0396552	0.805186
153039_05799	PA14_08810	PA4267	rpsG	Translation, ribosomal structure and biogenesis	-0.673911	0.0377175	0.805186
153039_01014	PA14_23290	PA3165	hisC2	Amino acid transport and metabolism	0.754624	0.0403337	0.80779
153039_01268	PA14_45790	PA1444	fliN	Cell motility	-0.608327	0.0401155	0.80779
153039_01426	PA14_47850	PA1267		Amino acid transport and metabolism	0.724561	0.0402696	0.80779
153039_04122	PA14_06680	PA0512		Transcription	0.753059	0.040405	0.80779
153039_02012	PA14_15910	PA3750		Amino acid transport and metabolism	0.753023	0.0407158	0.810883
153039_00436	PA14_64650	PA4891	ureE	Posttranslational modification, protein turnover, chaperones	0.64496	0.0438628	0.813208
153039_00651	PA14_62110	PA4692		General function prediction only	0.525768	0.0420987	0.813208
153039_01333	PA14_46670	PA1362		Function unknown	-0.741618	0.0439741	0.813208
153039_01335	PA14_46700	PA1360		General function prediction only	0.733445	0.0416149	0.813208
153039_01852	PA14_17820	PA3592		Energy production and conversion	-0.50602	0.0437602	0.813208
153039_02013	PA14_15890	PA3751	purT	Nucleotide transport and metabolism	-0.679806	0.0434712	0.813208
153039_02221	PA14_44680	PA1527		Cell cycle control, cell division, chromosome partitioning	-0.505494	0.043011	0.813208
153039_02356	PA14_43110	PA1655		Posttranslational modification, protein turnover, chaperones	0.571389	0.042035	0.813208
153039_02367					-0.530696	0.0419214	0.813208
153039_02657	PA14_35430	PA2254	pvcA	Secondary metabolites biosynthesis, transport and catabolism	-0.715489	0.0428154	0.813208
153039_02837	PA14_37660	PA2076		Transcription	0.672959	0.0438256	0.813208
153039_03379	PA14_55520	PA0678		Cell motility	-0.632778	0.0422777	0.813208
153039_03754					-0.742572	0.0429714	0.813208
153039_03927	PA14_32230	PA2508	catC	Secondary metabolites biosynthesis, transport and catabolism	-0.726407	0.0416615	0.813208
153039_04026	PA14_07850	PA0602		Amino acid transport and metabolism	0.490724	0.0429537	0.813208
153039_04218	PA14_05410	PA0415	chpC	Cell motility	0.736098	0.0433933	0.813208
153039_05135	PA14_03720	PA0285		Signal transduction mechanisms	0.663402	0.0412522	0.813208
153039_05199	PA14_04510	PA0344		General function prediction only	0.66613	0.0441179	0.813208
153039_05247	PA14_70810	PA5366	pstB	Inorganic ion transport and metabolism	0.742317	0.0438288	0.813208
153039_05300	PA14_70160	PA5313		Coenzyme transport and metabolism	0.473728	0.0431077	0.813208
153039_05448					-0.707927	0.0430333	0.813208
153039_05192	PA14_04410	PA0337	ptsP	Signal transduction mechanisms	0.392979	0.0443035	0.813743
153039_00357	PA14_65670	PA4968		General function prediction only	0.738237	0.0446448	0.815232
153039_00400	PA14_65060	PA4927		Function unknown	0.552244	0.0447846	0.815232
153039_00831					0.56474	0.044855	0.815232
153039_01946	PA14_16720	PA3684		Function unknown	0.643571	0.0450786	0.816441
153039_01089	PA14_34270	PA2350		Inorganic ion transport and metabolism	0.673712	0.0453397	0.817329
153039_01400	PA14_47500	PA1292		Inorganic ion transport and metabolism	0.713018	0.0455994	0.817329
153039_05050	PA14_20720	PA3352		Function unknown	-0.735807	0.0455173	0.817329
153039_01245	PA14_45460	PA1467		Transcription	-0.584271	0.0459423	0.817835
153039_04213	PA14_05460	PA0420	bioA	Coenzyme transport and metabolism	0.685925	0.0458051	0.817835
153039_01482					0.530043	0.0463758	0.822735
153039_01067	PA14_34580	PA2324		Lipid transport and metabolism	0.728252	0.0468576	0.822858
153039_02269	PA14_44160	PA1572		Function unknown	-0.72619	0.0466297	0.822858
153039_04134	PA14_06500	PA0500	bioB	Coenzyme transport and metabolism	0.675449	0.0467796	0.822858
153039_01085	PA14_34320	PA2346		Lipid transport and metabolism	0.673735	0.0473349	0.822899
153039_04039	PA14_07690	PA0589		Inorganic ion transport and metabolism	-0.502819	0.0472252	0.822899
153039_04670	PA14_00860	PA0073		Defense mechanisms	0.691268	0.0470793	0.822899
153039_05527	PA14_28510	PA2752		Function unknown	0.712707	0.0476374	0.825397
153039_04523	PA14_02750	PA0225	erfA	Function unknown	-0.684017	0.0478772	0.826797
153039_02692					-0.675197	0.048353	0.828336
153039_02693					-0.725229	0.0484444	0.828336
153039_03577	PA14_52980	PA0873	phhR	Transcription	-0.468582	0.0484026	0.828336
153039_05599	PA14_22470	PA3225		Transcription	0.724239	0.0487693	0.82844
153039_05725	PA14_00110	PA0010	tag	Replication, recombination and repair	0.550163	0.0486553	0.82844
153039_00292	PA14_66520	PA5031		Lipid transport and metabolism	0.614598	0.0493049	0.83394
153039_00761					0.619934	0.0497327	0.83394
153039_03101	PA14_56870	PA4373		Function unknown	0.624229	0.0500557	0.83394
153039_03653	PA14_52060	PA0943		Function unknown	-0.615896	0.0497893	0.83394
153039_04131	PA14_06540	PA0503		Coenzyme transport and metabolism	0.658416	0.0498	0.83394
153039_05367	PA14_12730	PA3953		Secondary metabolites biosynthesis, transport and catabolism	-0.60173	0.0499664	0.83394
153039_00347	PA14_65795	PA4977	aruI	Amino acid transport and metabolism	0.461638	0.0504797	0.836248
153039_01435	PA14_47930	PA1259		Function unknown	0.713233	0.0517552	0.836248
153039_02245	PA14_44440	PA1549		Inorganic ion transport and metabolism	0.476236	0.0516786	0.836248
153039_02447	PA14_42060	PA1738		Transcription	-0.670674	0.0515437	0.836248
153039_02554	PA14_40790	PA1836		Transcription	0.563766	0.0521228	0.836248
153039_02591	PA14_40310	PA1869		Secondary metabolites biosynthesis, transport and catabolism	-0.707372	0.0510453	0.836248
153039_03031	PA14_55930	PA4305	rcpC	Intracellular trafficking, secretion, and vesicular transport	0.614647	0.0507283	0.836248
153039_03647	PA14_52130	PA0938		Cell wall/membrane/envelope biogenesis	-0.651374	0.0518436	0.836248
153039_03852	PA14_30770	PA2577		Transcription	-0.71644	0.0517107	0.836248
153039_03997	PA14_08190	PA0631		Function unknown	0.707071	0.0515352	0.836248
153039_04923	PA14_19130	PA3476	rhlI	Secondary metabolites biosynthesis, transport and catabolism	-0.522946	0.0516052	0.836248
153039_05018	PA14_20320	PA3383		Inorganic ion transport and metabolism	-0.547076	0.0521247	0.836248
153039_04929	PA14_19205	PA3470		General function prediction only	0.623296	0.0524218	0.838427
153039_01968	PA14_16450	PA3706	wspC	Cell motility	0.647185	0.0529443	0.841604
153039_02640	PA14_35200	PA2271		General function prediction only	-0.623641	0.0528006	0.841604
153039_02824	PA14_37490	PA2089		Inorganic ion transport and metabolism	0.633257	0.0534812	0.845759
153039_03307	PA14_60445	PA4566	obg	General function prediction only	-0.687688	0.0535311	0.845759
153039_00050	PA14_68940	PA5220		Function unknown	0.400358	0.0569505	0.847177
153039_01561	PA14_49660	PA1139		Function unknown	0.70873	0.0542904	0.847177
153039_01675	PA14_50650	PA1062		Transcription	0.50755	0.0549629	0.847177
153039_01717	PA14_51090	PA1023		General function prediction only	-0.691955	0.0548481	0.847177
153039_02086	PA14_14660	PA3819		Function unknown	0.480353	0.0560706	0.847177
153039_02164	PA14_13520	PA3894		Cell wall/membrane/envelope biogenesis	0.48867	0.0558622	0.847177
153039_02658	PA14_35440	PA2253	ansA	Amino acid transport and metabolism	0.706935	0.0548389	0.847177
153039_02731	PA14_36350	PA2189		Posttranslational modification, protein turnover, chaperones	-0.678086	0.0558774	0.847177
153039_02803	PA14_37200	PA2117		Function unknown	-0.697049	0.0560727	0.847177
153039_03029	PA14_55900	PA4303	tadZ	Intracellular trafficking, secretion, and vesicular transport	0.69426	0.0546931	0.847177
153039_03207	PA14_58050	PA4472	pmbA	General function prediction only	0.534224	0.0549016	0.847177
153039_03438	PA14_54620	PA0747		Energy production and conversion	-0.700857	0.0569116	0.847177
153039_03751	PA14_29440	PA2681		Transcription	0.704599	0.0550525	0.847177
153039_03906	PA14_31870	PA2528		Cell wall/membrane/envelope biogenesis	-0.567627	0.0570435	0.847177
153039_03923	PA14_32160	PA2512	antA	General function prediction only	0.665807	0.0567833	0.847177
153039_04001	PA14_08140	PA0627		General function prediction only	0.701785	0.0563346	0.847177
153039_04069	PA14_07340	PA0564		Function unknown	0.61938	0.0552822	0.847177
153039_04247	PA14_05050	PA0387		Nucleotide transport and metabolism	0.702624	0.056355	0.847177
153039_04511	PA14_02930	PA0237		General function prediction only	0.543562	0.0559849	0.847177
153039_04719	PA14_71110	PA5384		Lipid transport and metabolism	0.484919	0.0564239	0.847177
153039_05763	PA14_21780	PA3264		General function prediction only	0.563058	0.0557981	0.847177
153039_02489	PA14_41540	PA1780	nirD	Inorganic ion transport and metabolism	-0.563194	0.057921	0.848094
153039_02583	PA14_40410	PA1862	modB	Inorganic ion transport and metabolism	-0.654053	0.0578988	0.848094
153039_04739	PA14_71340	PA5404		Function unknown	-0.619873	0.0578461	0.848094
153039_04814	PA14_72300	PA5477		Function unknown	0.417761	0.0574678	0.848094
153039_05072	PA14_20980	PA3330		Lipid transport and metabolism	0.684744	0.057678	0.848094
153039_01644					0.560502	0.0581211	0.848633
153039_01477	PA14_48540	PA1220		Secondary metabolites biosynthesis, transport and catabolism	-0.619967	0.0585202	0.852068
153039_03229	PA14_58320	PA4494	roxS	Signal transduction mechanisms	0.485072	0.0587995	0.853742
153039_01908	PA14_17170	PA3647		Cell wall/membrane/envelope biogenesis	-0.521463	0.0594706	0.856311
153039_02898	PA14_38470	PA2013	liuC	Lipid transport and metabolism	0.68795	0.0592486	0.856311
153039_05257	PA14_70710	PA5356	glcC	Transcription	0.499876	0.0593175	0.856311
153039_03159	PA14_57510	PA4426		General function prediction only	0.677853	0.0599217	0.860422
153039_00042					-0.680125	0.06264	0.861831
153039_00455	PA14_64440	PA4872		Carbohydrate transport and metabolism	0.538116	0.0608146	0.861831
153039_01056					-0.562139	0.0642669	0.861831
153039_01311	PA14_46310	PA1401		General function prediction only	-0.670512	0.0620904	0.861831
153039_01389	PA14_47370	PA1303		Intracellular trafficking, secretion, and vesicular transport	0.565998	0.0640513	0.861831
153039_01554	PA14_49580	PA1146		Energy production and conversion	0.687718	0.0603633	0.861831
153039_01768	PA14_18910	PA3492		Energy production and conversion	0.552281	0.0614177	0.861831
153039_01773	PA14_18860	PA3515		Transcription	-0.49398	0.0617363	0.861831
153039_01922	PA14_17010	PA3660		Inorganic ion transport and metabolism	-0.685886	0.0611281	0.861831
153039_01936	PA14_16840	PA3674		Function unknown	0.68607	0.0604718	0.861831
153039_01943	PA14_16750	PA3681		Function unknown	-0.497333	0.0639144	0.861831
153039_02149	PA14_13710	PA3881		Function unknown	0.513553	0.0627712	0.861831
153039_02544	PA14_40910	PA1826		Transcription	0.645604	0.0631185	0.861831
153039_02707	PA14_36070	PA2215		General function prediction only	0.664494	0.0634833	0.861831
153039_02867	PA14_38060	PA2045		Function unknown	-0.598088	0.0630991	0.861831
153039_03045	PA14_56100	PA4318		Function unknown	0.58109	0.0643143	0.861831
153039_03264					-0.375239	0.0620552	0.861831
153039_03761	PA14_29530	PA2673		Cell motility	-0.605543	0.0626932	0.861831
153039_03931	PA14_32280	PA2504		Function unknown	0.522437	0.0643306	0.861831
153039_03939	PA14_32370	PA2496		Function unknown	0.678485	0.0617456	0.861831
153039_04400	PA14_10770	PA4112		Transcription	0.432684	0.0638785	0.861831
153039_05309	PA14_70040	PA5304	dadA	Amino acid transport and metabolism	-0.622924	0.0617536	0.861831
153039_05327	PA14_69780	PA5286		Function unknown	-0.479435	0.061731	0.861831
153039_05371	PA14_12680	PA3957		Lipid transport and metabolism	-0.484674	0.0624604	0.861831
153039_05703	PA14_00400	PA0032		Transcription	0.411386	0.0638061	0.861831
153039_05762	PA14_21770	PA3265		Inorganic ion transport and metabolism	-0.536702	0.0610887	0.861831
153039_05379					0.417319	0.0645932	0.863124
153039_01140					0.418985	0.0655045	0.866704
153039_02065	PA14_14940	PA3798		Amino acid transport and metabolism	0.426234	0.0654723	0.866704
153039_03327	PA14_60670	PA4585	rtcA	RNA processing and modification	-0.678579	0.0653825	0.866704
153039_04527	PA14_02700	PA0221		Coenzyme transport and metabolism	0.417083	0.065528	0.866704
153039_00221	PA14_67380	PA5102		Lipid transport and metabolism	0.395041	0.0684317	0.869778
153039_00277	PA14_66670	PA5045	ponA	Cell wall/membrane/envelope biogenesis	-0.391269	0.0672838	0.869778
153039_00656	PA14_27510	PA2827		Posttranslational modification, protein turnover, chaperones	-0.614787	0.0682983	0.869778
153039_01152	PA14_33500	PA2413	pvdH	Amino acid transport and metabolism	0.672422	0.0678607	0.869778
153039_01473		PA1224		General function prediction only	0.671021	0.0684377	0.869778
153039_02050	PA14_15140	PA3783		Secondary metabolites biosynthesis, transport and catabolism	0.545157	0.0673135	0.869778
153039_02349	PA14_43190	PA1648		General function prediction only	-0.668203	0.0679808	0.869778
153039_03968	PA14_32720	PA2467	foxR	Signal transduction mechanisms	0.667872	0.0682	0.869778
153039_03979	PA14_08520	PA0666		Posttranslational modification, protein turnover, chaperones	-0.620234	0.0672609	0.869778
153039_04186	PA14_05850	PA0448		Transcription	0.479665	0.0671003	0.869778
153039_04189	PA14_05810	PA0444		Amino acid transport and metabolism	0.542628	0.0664544	0.869778
153039_04361	PA14_10250	PA4151	acoB	Energy production and conversion	0.485671	0.0675159	0.869778
153039_04714	PA14_71060	PA5379	sdaB	Amino acid transport and metabolism	0.384726	0.0680674	0.869778
153039_04949	PA14_19490	PA3450		Posttranslational modification, protein turnover, chaperones	0.670629	0.0663119	0.869778
153039_05044	PA14_20640	PA3358		General function prediction only	0.611002	0.0671745	0.869778
153039_05694	PA14_00490	PA0040		Intracellular trafficking, secretion, and vesicular transport	0.480902	0.068264	0.869778
153039_03319	PA14_60570	PA4578		Function unknown	-0.572979	0.0686411	0.870235
153039_00883	PA14_24770	PA3040		Function unknown	-0.609098	0.0702507	0.871193
153039_02847		PA2065	pcoA	Inorganic ion transport and metabolism	-0.596498	0.0698441	0.871193
153039_03589	PA14_52820	PA0885		Carbohydrate transport and metabolism	0.582578	0.0700602	0.871193
153039_04362	PA14_10260	PA4150		Energy production and conversion	0.510414	0.0697448	0.871193
153039_04514	PA14_02890	PA0234		Function unknown	0.452475	0.0703414	0.871193
153039_04793	PA14_72020	PA5456		Cell wall/membrane/envelope biogenesis	0.379239	0.0705602	0.871193
153039_04846					0.461512	0.0705541	0.871193
153039_04942	PA14_19390	PA3457		General function prediction only	0.483593	0.0698845	0.871193
153039_05213	PA14_04680	PA0358		Lipid transport and metabolism	-0.469838	0.0691626	0.871193
153039_05319	PA14_69890	PA5294		Defense mechanisms	0.367311	0.0693049	0.871193
153039_05348	PA14_12980	PA3934		Function unknown	0.505389	0.0699834	0.871193
153039_01425	PA14_47840	PA1268		Amino acid transport and metabolism	0.623471	0.0713923	0.879377
153039_01874	PA14_17570	PA3614		Translation, ribosomal structure and biogenesis	0.408064	0.0720974	0.881793
153039_04316	PA14_09680	PA4197	bfiS	Signal transduction mechanisms	0.52694	0.0719403	0.881793
153039_04568	PA14_02190	PA0174		Signal transduction mechanisms	0.476468	0.0719881	0.881793
153039_01678	PA14_50680	PA1059		Inorganic ion transport and metabolism	-0.532855	0.0726539	0.885294
153039_01814	PA14_18330	PA3556	arnT	Cell wall/membrane/envelope biogenesis	-0.625541	0.0732352	0.885294
153039_02584	PA14_40390	PA1863	modA	Inorganic ion transport and metabolism	-0.626583	0.0731299	0.885294
153039_03477	PA14_54120	PA0785	azoR1	Lipid transport and metabolism	-0.527225	0.0730521	0.885294
153039_03804	PA14_30090	PA2631		General function prediction only	0.658097	0.0732244	0.885294
153039_03185					-0.465922	0.0739789	0.890144
153039_04278	PA14_09160	PA4235	bfrA	Inorganic ion transport and metabolism	-0.545019	0.0739659	0.890144
153039_00751	PA14_26310	PA2918		General function prediction only	0.652155	0.0742163	0.890939
153039_00183	PA14_67850	PA5138		Amino acid transport and metabolism	0.527414	0.0745461	0.891805
153039_05109					-0.62041	0.0746317	0.891805
153039_04148	PA14_06310	PA0484		Amino acid transport and metabolism	-0.635061	0.0748627	0.8919
153039_05386	PA14_12490	PA3970	amn	Nucleotide transport and metabolism	-0.462545	0.0749827	0.8919
153039_00196					0.643813	0.0758806	0.898467
153039_02374	PA14_42920	PA1667		Function unknown	-0.601823	0.0757675	0.898467
153039_02263	PA14_44240	PA1566		Amino acid transport and metabolism	0.625361	0.0761041	0.899066
153039_01649					0.514461	0.0771585	0.905349
153039_04836	PA14_72560	PA5499	np20	Inorganic ion transport and metabolism	0.528437	0.0770622	0.905349
153039_04876	PA14_73050	PA5539		Function unknown	0.386216	0.0769435	0.905349
153039_02139	PA14_13840	PA3871		Posttranslational modification, protein turnover, chaperones	0.49584	0.0773334	0.905358
153039_05124	PA14_03560	PA0274		Function unknown	0.507072	0.0777089	0.907709
153039_01396	PA14_47440	PA1296		Amino acid transport and metabolism	-0.602841	0.078222	0.909615
153039_04047	PA14_07580	PA0581		Function unknown	-0.5965	0.0781606	0.909615
153039_00441	PA14_64580	PA4886		Signal transduction mechanisms	0.54485	0.0805486	0.915231
153039_01409	PA14_47610	PA1283		Transcription	-0.545284	0.080619	0.915231
153039_01424	PA14_47820	PA1269		Transcription	0.63608	0.0799447	0.915231
153039_02178	PA14_13360	PA3907		Function unknown	-0.438873	0.0797131	0.915231
153039_02617	PA14_40020	PA1895		Lipid transport and metabolism	-0.589453	0.0798711	0.915231
153039_02904	PA14_38550	PA2007	maiA	Posttranslational modification, protein turnover, chaperones	-0.581444	0.0795643	0.915231
153039_03610	PA14_52570	PA0905	rsmA	Signal transduction mechanisms	-0.523753	0.0800857	0.915231
153039_03826	PA14_30360	PA2609		Amino acid transport and metabolism	-0.612807	0.0806418	0.915231
153039_04287	PA14_09270	PA4226	pchE	Secondary metabolites biosynthesis, transport and catabolism	0.437176	0.0799997	0.915231
153039_04319	PA14_09710	PA4189		Energy production and conversion	0.479236	0.0805311	0.915231
153039_04376	PA14_10470	PA4136		Carbohydrate transport and metabolism	0.512003	0.079174	0.915231
153039_02243	PA14_44460	PA1547		Function unknown	0.47147	0.0819614	0.927505
153039_04436	PA14_11170	PA4075		General function prediction only	0.589532	0.0820801	0.927505
153039_00975	PA14_23670	PA3127		Transcription	0.501843	0.0826542	0.931966
153039_02368	PA14_42990	PA1661		Function unknown	0.636587	0.0832757	0.934918
153039_03630	PA14_52330	PA0922		Function unknown	0.556045	0.0832013	0.934918
153039_00903	PA14_24530	PA3060	pelE	Energy production and conversion	-0.63446	0.0847284	0.935435
153039_01833	PA14_18080	PA3574	nalD	Transcription	0.617633	0.0845006	0.935435
153039_02016	PA14_15860	PA3754		Replication, recombination and repair	0.614292	0.0839676	0.935435
153039_02129	PA14_14080	PA3859		General function prediction only	-0.628965	0.0851134	0.935435
153039_02573	PA14_40550	PA1853		Transcription	-0.616202	0.0851213	0.935435
153039_03623	PA14_52430	PA0915		Function unknown	0.628815	0.0849866	0.935435
153039_03642	PA14_52190	PA0933	ygcA	Translation, ribosomal structure and biogenesis	0.486309	0.0841259	0.935435
153039_04662		PA0081	fha1	Signal transduction mechanisms	0.431642	0.0840663	0.935435
153039_05038	PA14_20580	PA3364	amiC	Amino acid transport and metabolism	-0.425674	0.0851099	0.935435
153039_05507	PA14_28310	PA2767		Lipid transport and metabolism	0.636017	0.0839427	0.935435
153039_02916	PA14_38710	PA1995		Function unknown	-0.491766	0.0858666	0.935712
153039_03009	PA14_55660	PA4283	recD	Replication, recombination and repair	0.576265	0.085626	0.935712
153039_03044	PA14_56090	PA4317		Function unknown	-0.563829	0.0857013	0.935712
153039_04342	PA14_09940	PA4171		General function prediction only	0.600736	0.0855658	0.935712
153039_01953	PA14_16640	PA3691		Function unknown	-0.579781	0.0861914	0.937286
153039_01437	PA14_47950	PA1257		Amino acid transport and metabolism	-0.55024	0.0866909	0.94075
153039_04735					0.523011	0.0873149	0.945547
153039_00069	PA14_68710	PA5201		Transcription	-0.619978	0.0877518	0.948049
153039_00362	PA14_65590	PA4963		Function unknown	0.488501	0.0910112	0.948049
153039_00468	PA14_64300	PA4861		General function prediction only	-0.598924	0.0907934	0.948049
153039_00735	PA14_26500	PA2905	cobH	Coenzyme transport and metabolism	0.598985	0.0894012	0.948049
153039_00758	PA14_26220	PA2925	hisM	Amino acid transport and metabolism	-0.509174	0.0885999	0.948049
153039_01267	PA14_45780	PA1445	fliO	Cell motility	-0.444352	0.0885981	0.948049
153039_01501	PA14_48830	PA1196		Signal transduction mechanisms	0.496193	0.0904538	0.948049
153039_01803	PA14_18500	PA3545	algG	Inorganic ion transport and metabolism	-0.569842	0.090802	0.948049
153039_01815	PA14_18320	PA3557	arnE	Function unknown	-0.487606	0.0882672	0.948049
153039_02194	PA14_13170	PA3920		Inorganic ion transport and metabolism	0.42675	0.0908961	0.948049
153039_02436	PA14_42200	PA1728		Function unknown	0.520409	0.0897446	0.948049
153039_02462	PA14_41880	PA1753		Signal transduction mechanisms	-0.558726	0.0898792	0.948049
153039_03071	PA14_56480	PA4344		General function prediction only	-0.471869	0.0909302	0.948049
153039_03226	PA14_58270	PA4491		Function unknown	-0.476384	0.090772	0.948049
153039_03377	PA14_55540	PA0676	vreR	Signal transduction mechanisms	0.61492	0.0883033	0.948049
153039_03699	PA14_28960	PA2721		Function unknown	-0.601289	0.0892186	0.948049
153039_04166					0.573845	0.0898932	0.948049
153039_04798	PA14_72070	PA5461		Function unknown	-0.623846	0.08907	0.948049
153039_04862	PA14_72890	PA5525		Transcription	0.381895	0.0889883	0.948049
153039_01008					-0.532016	0.0915273	0.949619
153039_05267					-0.596667	0.0913811	0.949619
153039_00380	PA14_65320	PA4945	miaA	Translation, ribosomal structure and biogenesis	-0.593977	0.0919406	0.950114
153039_01434	PA14_47920	PA1260		Amino acid transport and metabolism	-0.573127	0.0918692	0.950114
153039_01249	PA14_45510	PA1463		Signal transduction mechanisms	-0.609964	0.0923153	0.950207
153039_01737	PA14_51310	PA1006		Posttranslational modification, protein turnover, chaperones	-0.47346	0.0922798	0.950207
153039_00068	PA14_68720	PA5202		Secondary metabolites biosynthesis, transport and catabolism	0.51305	0.0942872	0.950542
153039_00142					-0.470954	0.0939314	0.950542
153039_00197					0.605144	0.092634	0.950542
153039_00282	PA14_66620	PA5040	pilQ	Intracellular trafficking, secretion, and vesicular transport	-0.337961	0.094255	0.950542
153039_00876					0.555164	0.0943979	0.950542
153039_00989	PA14_23520	PA3137		Carbohydrate transport and metabolism	-0.51283	0.0944651	0.950542
153039_01115	PA14_33930	PA2375		Function unknown	0.600755	0.0939872	0.950542
153039_01951	PA14_16670	PA3689		Transcription	-0.544849	0.09461	0.950542
153039_02160	PA14_13580	PA3891		General function prediction only	0.354215	0.094725	0.950542
153039_02755	PA14_36630	PA2160		Carbohydrate transport and metabolism	0.613977	0.0942483	0.950542
153039_03335	PA14_60780	PA4593		Defense mechanisms	0.470711	0.0928479	0.950542
153039_04916	PA14_19030	PA3483		Function unknown	-0.616277	0.0942215	0.950542
153039_05765					-0.494225	0.0937606	0.950542
153039_00309	PA14_66270	PA5014	glnE	Signal transduction mechanisms	-0.372786	0.0960893	0.953191
153039_03430	PA14_54710	PA0739		Transcription	0.611847	0.0958484	0.953191
153039_04332					0.446998	0.0960518	0.953191
153039_04471	PA14_11580	PA4041		General function prediction only	-0.402732	0.0957963	0.953191
153039_05320	PA14_69880	PA5293		Transcription	0.42815	0.0955055	0.953191
153039_05441					-0.529236	0.0957024	0.953191
153039_05587	PA14_22590	PA3219		Function unknown	0.571561	0.0964913	0.955356
153039_00219	PA14_67410	PA5104		Function unknown	0.406885	0.0973363	0.957636
153039_00567	PA14_63060	PA4768	smpB	Posttranslational modification, protein turnover, chaperones	0.549004	0.0980577	0.957636
153039_00729	PA14_26570	PA2899		Transcription	-0.49264	0.0985633	0.957636
153039_02359					-0.515644	0.0980811	0.957636
153039_02526	PA14_41150	PA1808		General function prediction only	-0.483399	0.0974499	0.957636
153039_03452					0.607858	0.098463	0.957636
153039_03556	PA14_53230	PA0853		General function prediction only	0.555547	0.0981409	0.957636
153039_03722	PA14_29220	PA2700	opdB	Function unknown	-0.563545	0.098564	0.957636
153039_04410	PA14_10890	PA4098		Lipid transport and metabolism	0.559254	0.0980187	0.957636
153039_05664	PA14_61530	PA4651		Intracellular trafficking, secretion, and vesicular transport	0.562826	0.097874	0.957636
153039_00092	PA14_68430	PA5180		Energy production and conversion	-0.537691	0.0995708	0.959733
153039_00307	PA14_66310	PA5016	aceF	Energy production and conversion	0.498652	0.0993272	0.959733
153039_01334	PA14_46680	PA1361		Defense mechanisms	0.587744	0.0992008	0.959733
153039_03540	PA14_53430	PA0837	slyD	Posttranslational modification, protein turnover, chaperones	-0.451572	0.0997029	0.959733
153039_03599					0.496615	0.0994599	0.959733
153039_01911	PA14_17130	PA3650	dxr	Lipid transport and metabolism	0.604256	0.100106	0.961829
153039_04011	PA14_08010	PA0616		General function prediction only	0.418993	0.100292	0.961838
153039_00800	PA14_25770	PA2960	pilZ	Intracellular trafficking, secretion, and vesicular transport	-0.372107	0.101091	0.967399
153039_05201	PA14_04530	PA0346		Function unknown	0.437265	0.101244	0.967399
153039_00627	PA14_62390	PA4714		General function prediction only	0.594962	0.101847	0.969231
153039_01591	PA14_50020	PA1111		Function unknown	-0.601323	0.102454	0.969231
153039_01696	PA14_50870	PA1042		Function unknown	-0.59605	0.102332	0.969231
153039_03261					-0.513629	0.102077	0.969231
153039_04050	PA14_07550	PA0578		Function unknown	-0.518764	0.102325	0.969231
153039_04749	PA14_71450	PA5414		Function unknown	-0.461276	0.102554	0.969231
153039_03759	PA14_29510	PA2675		Cell motility	0.501874	0.102813	0.969916
153039_02762	PA14_36710	PA2153	glgB	Carbohydrate transport and metabolism	0.555343	0.103078	0.970651
153039_02297	PA14_43840	PA1597		Secondary metabolites biosynthesis, transport and catabolism	0.579953	0.10361	0.9719
153039_03048	PA14_56140	PA4321		Function unknown	0.447517	0.103959	0.9719
153039_04048	PA14_07570	PA0580	gcp	Posttranslational modification, protein turnover, chaperones	-0.597405	0.103872	0.9719
153039_05272	PA14_70530	PA5342		Transcription	0.358129	0.103608	0.9719
153039_00078	PA14_68580	PA5192	pckA	Energy production and conversion	0.581063	0.1132	0.980824
153039_00116					0.401049	0.110537	0.980824
153039_00147					0.562254	0.115827	0.980824
153039_00176	PA14_67940	PA5144		General function prediction only	0.58515	0.11195	0.980824
153039_00193	PA14_67720	PA5128	secB	Intracellular trafficking, secretion, and vesicular transport	-0.400413	0.118388	0.980824
153039_00200	PA14_67650	PA5123		Function unknown	0.402703	0.119631	0.980824
153039_00209	PA14_67530	PA5114		Function unknown	0.335959	0.113501	0.980824
153039_00442	PA14_64570	PA4885	irlR	Signal transduction mechanisms	-0.565836	0.109055	0.980824
153039_00533					0.515909	0.119514	0.980824
153039_01098	PA14_34150	PA2359		Signal transduction mechanisms	0.56919	0.113348	0.980824
153039_01160	PA14_33380	PA2421		Energy production and conversion	0.506578	0.118658	0.980824
153039_01230	PA14_45280	PA1483	cycH	Posttranslational modification, protein turnover, chaperones	0.481623	0.116268	0.980824
153039_01234	PA14_45330	PA1479	ccmE	Posttranslational modification, protein turnover, chaperones	0.524775	0.118735	0.980824
153039_01358	PA14_46960	PA1338	ggt	Amino acid transport and metabolism	-0.503935	0.119461	0.980824
153039_01416	PA14_47720	PA1276	cobC	Amino acid transport and metabolism	0.471968	0.115522	0.980824
153039_01511	PA14_49090	PA1186		Energy production and conversion	0.560128	0.106329	0.980824
153039_01559	PA14_49640	PA1141		Transcription	0.580382	0.11482	0.980824
153039_01654					0.416216	0.118679	0.980824
153039_01684	PA14_50740	PA1053		Cell wall/membrane/envelope biogenesis	0.399594	0.107669	0.980824
153039_01728	PA14_51220	PA1014		Cell wall/membrane/envelope biogenesis	-0.539406	0.118656	0.980824
153039_01742	PA14_51360	PA1001	phnA	Coenzyme transport and metabolism	-0.434605	0.11624	0.980824
153039_01816	PA14_18310	PA3558	arnF	Function unknown	0.487219	0.105899	0.980824
153039_01820	PA14_18250	PA3562	fruI	Carbohydrate transport and metabolism	0.485634	0.112686	0.980824
153039_01861	PA14_17700	PA3601		Translation, ribosomal structure and biogenesis	-0.569718	0.105734	0.980824
153039_01862	PA14_17690	PA3602		Amino acid transport and metabolism	-0.533824	0.114412	0.980824
153039_01994	PA14_16130	PA3733		Energy production and conversion	0.466895	0.116814	0.980824
153039_02132	PA14_14020	PA3862	dauB	Amino acid transport and metabolism	0.509114	0.106353	0.980824
153039_02176	PA14_13380	PA3905		Function unknown	-0.49714	0.1066	0.980824
153039_02252	PA14_44360	PA1555	ccoP2	Energy production and conversion	0.370782	0.109524	0.980824
153039_02275	PA14_44100	PA1578		Function unknown	0.532819	0.118003	0.980824
153039_02415	PA14_42460	PA1707	pcrH	General function prediction only	-0.572462	0.117087	0.980824
153039_02491					0.494906	0.114658	0.980824
153039_02498	PA14_41450	PA1788		General function prediction only	-0.586438	0.109586	0.980824
153039_02524	PA14_41170	PA1806	fabI	Lipid transport and metabolism	0.539378	0.117842	0.980824
153039_02608	PA14_40120	PA1886	polB	Replication, recombination and repair	-0.495746	0.111304	0.980824
153039_02668	PA14_35570	PA2244	pslN	Replication, recombination and repair	0.448573	0.116702	0.980824
153039_02682					0.565606	0.109859	0.980824
153039_02942	PA14_39060	PA1970		Function unknown	-0.412479	0.119525	0.980824
153039_02981	PA14_39570	PA1929		Function unknown	0.421924	0.113917	0.980824
153039_03257	PA14_58670	PA4522	ampD	Defense mechanisms	0.484725	0.108713	0.980824
153039_03546	PA14_53370	PA0843	plcR	Function unknown	0.47923	0.110766	0.980824
153039_03626	PA14_52380	PA0918		Energy production and conversion	-0.58745	0.109706	0.980824
153039_03762	PA14_29540	PA2672		Cell motility	0.585781	0.108894	0.980824
153039_03839	PA14_30630	PA2587	pqsH	Coenzyme transport and metabolism	-0.411223	0.10911	0.980824
153039_04002	PA14_08130	PA0626		General function prediction only	0.395007	0.119274	0.980824
153039_04098	PA14_06960	PA0534		Amino acid transport and metabolism	0.381569	0.109976	0.980824
153039_04109	PA14_06840	PA0525		Inorganic ion transport and metabolism	0.460776	0.105714	0.980824
153039_04155	PA14_06240	PA0477		Transcription	0.442951	0.110346	0.980824
153039_04157	PA14_06210	PA0475		Transcription	0.513629	0.11025	0.980824
153039_04175	PA14_05990	PA0458		Carbohydrate transport and metabolism	0.375056	0.106558	0.980824
153039_04286	PA14_09260	PA4227	pchR	Transcription	-0.565287	0.119072	0.980824
153039_04297					0.569519	0.111562	0.980824
153039_04370	PA14_10350	PA4142		Cell wall/membrane/envelope biogenesis	0.519347	0.115696	0.980824
153039_04379	PA14_10500	PA4133		Posttranslational modification, protein turnover, chaperones	0.371456	0.106778	0.980824
153039_04387	PA14_10610	PA4125	hpcD	Amino acid transport and metabolism	0.521815	0.105183	0.980824
153039_04458	PA14_11420	PA4054	ribB	Coenzyme transport and metabolism	0.480939	0.117093	0.980824
153039_04590	PA14_01870	PA0151		Inorganic ion transport and metabolism	0.330642	0.111644	0.980824
153039_04652	PA14_01110	PA0091	vgrG1	Function unknown	0.306485	0.119346	0.980824
153039_04668	PA14_00890	PA0075	pppA	Signal transduction mechanisms	0.468295	0.118476	0.980824
153039_04680	PA14_00750	PA0063		General function prediction only	0.375538	0.117604	0.980824
153039_04743	PA14_71390	PA5409		Function unknown	-0.582659	0.11338	0.980824
153039_04750	PA14_71460	PA5415	glyA1	Amino acid transport and metabolism	0.412479	0.111429	0.980824
153039_04899	PA14_73330	PA5562	spoOJ	Transcription	-0.445679	0.117519	0.980824
153039_04963	PA14_19640	PA3437	folM	Lipid transport and metabolism	0.57122	0.115903	0.980824
153039_05090	PA14_21180	PA3312		Lipid transport and metabolism	-0.553082	0.119601	0.980824
153039_05163	PA14_04060	PA0311		Function unknown	0.551882	0.112488	0.980824
153039_05209	PA14_04640	PA0354		General function prediction only	0.361534	0.111699	0.980824
153039_05360	PA14_12820	PA3946	rocS1	Signal transduction mechanisms	-0.341607	0.113417	0.980824
153039_05420	PA14_12020	PA4006	nadD	Coenzyme transport and metabolism	-0.450149	0.113661	0.980824
153039_05431	PA14_11890	PA4017		Cell wall/membrane/envelope biogenesis	0.544008	0.113535	0.980824
153039_05490	PA14_28120	PA2781		Function unknown	0.439617	0.113774	0.980824
153039_05508	PA14_28320	PA2766		Transcription	-0.5719	0.118613	0.980824
153039_05555	PA14_23000	PA3188		Carbohydrate transport and metabolism	0.489573	0.110042	0.980824
153039_05609	PA14_22340	PA3235		Function unknown	0.431578	0.117817	0.980824
153039_05736	PA14_21520	PA3288		Secondary metabolites biosynthesis, transport and catabolism	0.578323	0.116251	0.980824
153039_05783					-0.565848	0.108534	0.980824
153039_05788	PA14_08710	PA4275	nusG	Transcription	-0.493186	0.115149	0.980824
153039_05821					-0.346552	0.114502	0.980824
153039_04858	PA14_72840	PA5521		Lipid transport and metabolism	-0.392683	0.120055	0.982746
153039_03490	PA14_53940	PA0796	prpB	Carbohydrate transport and metabolism	-0.518563	0.120387	0.983916
153039_03582	PA14_52910	PA0878		Function unknown	-0.571116	0.120915	0.985132
153039_04696	PA14_00620	PA0049		Function unknown	0.347213	0.120866	0.985132
153039_00174	PA14_67970	PA5145		General function prediction only	0.432471	0.131354	0.985699
153039_00230	PA14_67260	PA5093		Amino acid transport and metabolism	0.369132	0.129339	0.985699
153039_00293	PA14_66510	PA5030		Carbohydrate transport and metabolism	0.328207	0.122509	0.985699
153039_00340	PA14_65880	PA4983		Signal transduction mechanisms	0.388044	0.129142	0.985699
153039_00417	PA14_64870	PA4910		Amino acid transport and metabolism	0.481361	0.132524	0.985699
153039_00558	PA14_63160	PA4777	pmrB	Signal transduction mechanisms	0.377688	0.123853	0.985699
153039_00653					-0.525558	0.12227	0.985699
153039_00797	PA14_25790	PA2958		Amino acid transport and metabolism	-0.401676	0.129938	0.985699
153039_00899	PA14_24580	PA3056		Transcription	0.421431	0.126871	0.985699
153039_01138					-0.43049	0.13184	0.985699
153039_01238	PA14_45380	PA1475	ccmA	Posttranslational modification, protein turnover, chaperones	-0.419366	0.127612	0.985699
153039_01242	PA14_45430	PA1470		Lipid transport and metabolism	0.526649	0.123589	0.985699
153039_01255	PA14_45610	PA1457	cheZ	Signal transduction mechanisms	-0.533219	0.125452	0.985699
153039_01325	PA14_46470	PA1375	pdxB	Coenzyme transport and metabolism	0.477114	0.124134	0.985699
153039_01349	PA14_46850	PA1347		Transcription	-0.56923	0.121976	0.985699
153039_01385	PA14_47330	PA1307		General function prediction only	-0.519932	0.132253	0.985699
153039_01579	PA14_49880	PA1121	yfiR	Function unknown	-0.339434	0.131103	0.985699
153039_01755	PA14_51510	PA0988		General function prediction only	0.532125	0.132082	0.985699
153039_01760	PA14_51600	PA0981		Function unknown	-0.556157	0.128194	0.985699
153039_02148	PA14_13720	PA3880		Function unknown	-0.447606	0.131179	0.985699
153039_02167	PA14_13490	PA3897		Amino acid transport and metabolism	0.470031	0.128543	0.985699
153039_02254	PA14_44350	PA1556	ccoO2	Energy production and conversion	0.400164	0.132186	0.985699
153039_02514	PA14_41270	PA1798	parS	Signal transduction mechanisms	-0.551738	0.131963	0.985699
153039_02703		PA2219	opdE	Carbohydrate transport and metabolism	-0.457382	0.125207	0.985699
153039_02738	PA14_36420	PA2177		Signal transduction mechanisms	-0.400652	0.128129	0.985699
153039_02791					0.436099	0.132362	0.985699
153039_02820	PA14_37430	PA2093		Transcription	0.497323	0.129215	0.985699
153039_02830	PA14_37570	PA2083		Inorganic ion transport and metabolism	0.533598	0.127581	0.985699
153039_03030	PA14_55920	PA4304	rcpA	Intracellular trafficking, secretion, and vesicular transport	0.429122	0.128103	0.985699
153039_03265	PA14_58770	PA4528	pilD	Cell motility	-0.524092	0.128776	0.985699
153039_03295		PA4554	pilY1	Cell motility	-0.319046	0.125475	0.985699
153039_03580	PA14_52930	PA0876		Transcription	0.404995	0.123419	0.985699
153039_03628	PA14_52350	PA0920		Function unknown	0.355992	0.129043	0.985699
153039_03639	PA14_52240	PA0930		Signal transduction mechanisms	0.545276	0.123704	0.985699
153039_03742					0.475921	0.132527	0.985699
153039_03932	PA14_32290	PA2503		Function unknown	0.56441	0.122615	0.985699
153039_03945	PA14_32440	PA2490		Carbohydrate transport and metabolism	0.507294	0.129501	0.985699
153039_04021	PA14_07910	PA0607	rpe	Carbohydrate transport and metabolism	-0.542265	0.132082	0.985699
153039_04078	PA14_07210	PA0554		Function unknown	-0.469789	0.132552	0.985699
153039_04116	PA14_06740	PA0518	nirM	Energy production and conversion	0.516876	0.122162	0.985699
153039_04145	PA14_06340	PA0487		General function prediction only	0.369459	0.128795	0.985699
153039_04170	PA14_06060	PA0463	creB	Signal transduction mechanisms	0.508316	0.123273	0.985699
153039_04198	PA14_05640	PA0434		Inorganic ion transport and metabolism	0.334516	0.131301	0.985699
153039_04225	PA14_05320	PA0408	pilG	Signal transduction mechanisms	-0.397587	0.127219	0.985699
153039_04322	PA14_09750	PA4186		Amino acid transport and metabolism	0.434121	0.13231	0.985699
153039_04323	PA14_09760	PA4185		Transcription	-0.516398	0.128649	0.985699
153039_04406					0.428234	0.123445	0.985699
153039_04446	PA14_11280	PA4066		Function unknown	0.456864	0.121995	0.985699
153039_04642					0.326942	0.124189	0.985699
153039_04825	PA14_72450	PA5489	dsbA	Posttranslational modification, protein turnover, chaperones	-0.376166	0.12925	0.985699
153039_04875	PA14_73040	PA5538	amiA	Cell wall/membrane/envelope biogenesis	0.320876	0.130747	0.985699
153039_05005	PA14_20150	PA3396	nosL	Energy production and conversion	0.557012	0.129061	0.985699
153039_05204	PA14_04570	PA0349		Function unknown	0.359335	0.12852	0.985699
153039_05214	PA14_04690	PA0359		Function unknown	0.371145	0.127062	0.985699
153039_05296	PA14_70200	PA5317		Amino acid transport and metabolism	-0.31522	0.126996	0.985699
153039_05368	PA14_12710	PA3954		Energy production and conversion	0.394784	0.131212	0.985699
153039_05424	PA14_11970	PA4010		Replication, recombination and repair	-0.413375	0.131885	0.985699
153039_05458	PA14_27770	PA2812		Defense mechanisms	-0.569429	0.12123	0.985699
153039_05518	PA14_28410	PA2759		Function unknown	-0.537707	0.125294	0.985699
153039_05686	PA14_61280	PA4631		Carbohydrate transport and metabolism	0.470898	0.124546	0.985699
153039_05718	PA14_00180	PA0017		Translation, ribosomal structure and biogenesis	0.331424	0.125806	0.985699
153039_00686	PA14_27160	PA2856	tesA	Amino acid transport and metabolism	-0.499135	0.133117	0.987077
153039_03310	PA14_60470	PA4569	ispB	Coenzyme transport and metabolism	-0.493026	0.132955	0.987077
153039_00542	PA14_63330	PA4792		Energy production and conversion	0.441675	0.138124	0.989431
153039_00665	PA14_27420	PA2836		Defense mechanisms	0.403735	0.143191	0.989431
153039_00748	PA14_26350	PA2915		General function prediction only	-0.51831	0.144215	0.989431
153039_00801	PA14_25760	PA2961	holB	Replication, recombination and repair	0.540905	0.141717	0.989431
153039_00908		PA3065		Function unknown	0.46923	0.140245	0.989431
153039_00919	PA14_24370	PA3076		Secondary metabolites biosynthesis, transport and catabolism	-0.481902	0.14359	0.989431
153039_00948	PA14_24020	PA3101	xcpT	Cell motility	-0.484982	0.136023	0.989431
153039_01062	PA14_34660	PA2320	gntR	Transcription	0.531853	0.141466	0.989431
153039_01101	PA14_34110	PA2362		Function unknown	-0.447273	0.138578	0.989431
153039_01104	PA14_34070	PA2365		Function unknown	0.413054	0.141752	0.989431
153039_01181					0.550681	0.134185	0.989431
153039_01226	PA14_45210	PA1486		Secondary metabolites biosynthesis, transport and catabolism	0.546165	0.134031	0.989431
153039_01270	PA14_45810	PA1442		Cell motility	0.508387	0.140992	0.989431
153039_01341	PA14_46770	PA1354		Function unknown	-0.405976	0.138282	0.989431
153039_01370	PA14_47100	PA1326	ilvA2	Amino acid transport and metabolism	0.443026	0.136974	0.989431
153039_01377	PA14_47160	PA1320	cyoD	Energy production and conversion	-0.534399	0.144284	0.989431
153039_01629	PA14_50530	PA1073	braD	Amino acid transport and metabolism	0.382102	0.142138	0.989431
153039_01640					-0.435519	0.135535	0.989431
153039_01688	PA14_50790	PA1050		Transcription	0.512605	0.139069	0.989431
153039_01731	PA14_51250	PA1012		General function prediction only	0.532105	0.135495	0.989431
153039_02171	PA14_13430	PA3901	fecA	Inorganic ion transport and metabolism	-0.383016	0.138389	0.989431
153039_02343	PA14_43270	PA1643		General function prediction only	-0.53347	0.136035	0.989431
153039_02363	PA14_43040	PA1657		Function unknown	-0.535407	0.142175	0.989431
153039_02500	PA14_41430	PA1790		Nucleotide transport and metabolism	-0.464114	0.140647	0.989431
153039_02626	PA14_35030	PA2285		Function unknown	0.536119	0.143984	0.989431
153039_02732					-0.540908	0.141274	0.989431
153039_02802	PA14_37190	PA2118	ada	Nucleotide transport and metabolism	0.461273	0.140618	0.989431
153039_02901	PA14_38500	PA2010		Transcription	-0.393919	0.143252	0.989431
153039_02963	PA14_39300	PA1949	rbsR	Transcription	-0.530469	0.141982	0.989431
153039_02966	PA14_39350	PA1946	rbsB	Carbohydrate transport and metabolism	0.505534	0.137357	0.989431
153039_03134	PA14_57240	PA4404		Cell wall/membrane/envelope biogenesis	-0.538875	0.141375	0.989431
153039_03135					0.510134	0.143086	0.989431
153039_03163	PA14_57560	PA4430		Energy production and conversion	0.427748	0.139535	0.989431
153039_03338					0.428844	0.138811	0.989431
153039_03342	PA14_60850	PA4599	mexC	Cell wall/membrane/envelope biogenesis	0.429013	0.140024	0.989431
153039_03455	PA14_54420	PA0763	mucA	Signal transduction mechanisms	-0.533425	0.136545	0.989431
153039_03605	PA14_52640	PA0900		Function unknown	-0.484794	0.136892	0.989431
153039_03640	PA14_52230	PA0931	pirA	Inorganic ion transport and metabolism	-0.373153	0.141525	0.989431
153039_03978	PA14_08540	PA0667		Cell wall/membrane/envelope biogenesis	-0.434511	0.14277	0.989431
153039_03983	PA14_08480	PA0662	argC	Amino acid transport and metabolism	0.482511	0.135023	0.989431
153039_04146	PA14_06330	PA0486		General function prediction only	0.38904	0.14401	0.989431
153039_04398	PA14_10740	PA4114		General function prediction only	0.498967	0.144168	0.989431
153039_04399	PA14_10750	PA4113		Carbohydrate transport and metabolism	-0.351211	0.138251	0.989431
153039_04469	PA14_11560	PA4043	ispA	Coenzyme transport and metabolism	-0.538597	0.14325	0.989431
153039_04574	PA14_02100	PA0168		Function unknown	0.419261	0.138084	0.989431
153039_05034					-0.327716	0.138922	0.989431
153039_05065	PA14_20890	PA3337	rfaD	Cell wall/membrane/envelope biogenesis	0.438072	0.136935	0.989431
153039_05089					-0.402808	0.139244	0.989431
153039_05307	PA14_70060	PA5306		Function unknown	-0.426858	0.141097	0.989431
153039_05488	PA14_28100	PA2783		Function unknown	-0.341217	0.13594	0.989431
153039_05562	PA14_22890	PA3195	gapA	Carbohydrate transport and metabolism	-0.513755	0.134375	0.989431
153039_05656	PA14_61620	PA4659		Transcription	0.540476	0.1421	0.989431
153039_05668	PA14_61480	PA4647	uraA	Nucleotide transport and metabolism	-0.398666	0.134601	0.989431
153039_05699	PA14_00440	PA0035	trpA	Amino acid transport and metabolism	-0.394493	0.137977	0.989431
153039_05705	PA14_00360	PA0030		Amino acid transport and metabolism	0.313979	0.14426	0.989431
153039_05726	PA14_00100	PA0009	glyQ	Translation, ribosomal structure and biogenesis	-0.526404	0.137954	0.989431
153039_05754	PA14_21690	PA3272		General function prediction only	0.388443	0.141897	0.989431
153039_01954	PA14_16630	PA3692	lptF	Cell wall/membrane/envelope biogenesis	0.38999	0.144814	0.991223
153039_03263	PA14_58750	PA4526	pilB	Intracellular trafficking, secretion, and vesicular transport	-0.35955	0.145117	0.991223
153039_05022	PA14_20370	PA3379		Inorganic ion transport and metabolism	-0.33606	0.145018	0.991223
153039_02120	PA14_14210	PA3850		Function unknown	0.388249	0.145775	0.99441
153039_01657					-0.487196	0.146024	0.994802
153039_02818	PA14_37410	PA2095		Function unknown	-0.514965	0.146774	0.998454
153039_02877	PA14_38220	PA2033		Inorganic ion transport and metabolism	0.477897	0.146944	0.998454
153039_00002					0.096716	0.725722	0.999496
153039_00003	PA14_69500	PA5263	argH	Amino acid transport and metabolism	-0.172232	0.50043	0.999496
153039_00005	PA14_69470	PA5261	algR	Transcription	0.0927919	0.649218	0.999496
153039_00008	PA14_69430	PA5258		Coenzyme transport and metabolism	0.156786	0.576122	0.999496
153039_00009	PA14_69420	PA5257		Coenzyme transport and metabolism	0.157506	0.559225	0.999496
153039_00010	PA14_69400	PA5256	dsbH	Posttranslational modification, protein turnover, chaperones	-0.164045	0.600357	0.999496
153039_00011	PA14_69390	PA5255	algQ	Transcription	0.145123	0.612357	0.999496
153039_00012	PA14_69380	PA5254		Posttranslational modification, protein turnover, chaperones	0.282738	0.3028	0.999496
153039_00013					-0.21205	0.525998	0.999496
153039_00014					0.1687	0.605575	0.999496
153039_00015	PA14_69340	PA5252		General function prediction only	-0.0326944	0.893319	0.999496
153039_00016	PA14_69330	PA5251		Cell wall/membrane/envelope biogenesis	-0.0400008	0.864489	0.999496
153039_00017	PA14_69320	PA5250		Inorganic ion transport and metabolism	-0.431527	0.161976	0.999496
153039_00018	PA14_69310	PA5249		Amino acid transport and metabolism	0.313682	0.256725	0.999496
153039_00019	PA14_69300	PA5248		Inorganic ion transport and metabolism	0.0355977	0.861725	0.999496
153039_00020	PA14_69280	PA5247		Function unknown	-0.111611	0.705526	0.999496
153039_00021	PA14_69270	PA5246		Secondary metabolites biosynthesis, transport and catabolism	0.40903	0.243634	0.999496
153039_00022	PA14_69260	PA5245		Secondary metabolites biosynthesis, transport and catabolism	-0.0154768	0.943312	0.999496
153039_00023	PA14_69250	PA5244		Function unknown	-0.0650305	0.771485	0.999496
153039_00024	PA14_69240	PA5243	hemB	Coenzyme transport and metabolism	-0.04596	0.90068	0.999496
153039_00026	PA14_69220	PA5241	ppx	Nucleotide transport and metabolism	0.126572	0.670512	0.999496
153039_00028					-0.333852	0.361466	0.999496
153039_00029	PA14_69190	PA5239	rho	Transcription	-0.114708	0.750716	0.999496
153039_00030	PA14_69170	PA5238		Lipid transport and metabolism	0.180265	0.399426	0.999496
153039_00031	PA14_69150	PA5237		Coenzyme transport and metabolism	-0.0578525	0.875161	0.999496
153039_00032	PA14_69140	PA5236		Coenzyme transport and metabolism	0.176979	0.402717	0.999496
153039_00033	PA14_69130	PA5235	glpT	Carbohydrate transport and metabolism	0.0180076	0.931692	0.999496
153039_00034	PA14_69110	PA5234		General function prediction only	-0.0212009	0.926436	0.999496
153039_00035	PA14_69100	PA5233		Cell motility	-0.0605651	0.760613	0.999496
153039_00036	PA14_69090	PA5232		Cell wall/membrane/envelope biogenesis	0.0180233	0.959899	0.999496
153039_00037	PA14_69070	PA5231		Defense mechanisms	-0.108949	0.738818	0.999496
153039_00038	PA14_69060	PA5230		Function unknown	0.121632	0.725435	0.999496
153039_00039	PA14_69050	PA5229		Function unknown	0.0274485	0.930856	0.999496
153039_00040					-0.403261	0.226114	0.999496
153039_00041	PA14_69040	PA5228		Coenzyme transport and metabolism	0.40241	0.225471	0.999496
153039_00043	PA14_69030	PA5227		Function unknown	-0.402379	0.26472	0.999496
153039_00044					-0.181927	0.391136	0.999496
153039_00045	PA14_69010	PA5225		Function unknown	-0.0153692	0.941904	0.999496
153039_00046	PA14_69000	PA5224	pepP	Amino acid transport and metabolism	0.120021	0.562168	0.999496
153039_00047	PA14_68980	PA5223	ubiH	Coenzyme transport and metabolism	0.338989	0.353566	0.999496
153039_00048	PA14_68970	PA5222		Secondary metabolites biosynthesis, transport and catabolism	-0.109716	0.62195	0.999496
153039_00049	PA14_68955	PA5221		Coenzyme transport and metabolism	-0.142286	0.647805	0.999496
153039_00051	PA14_68930	PA5219		Carbohydrate transport and metabolism	-0.0936769	0.698101	0.999496
153039_00052	PA14_68920	PA5218		Transcription	0.278056	0.33587	0.999496
153039_00053	PA14_68900	PA5217		Inorganic ion transport and metabolism	0.123515	0.621659	0.999496
153039_00054	PA14_68890	PA5216		Inorganic ion transport and metabolism	0.127696	0.65778	0.999496
153039_00055	PA14_68870	PA5215	gcvT1	Amino acid transport and metabolism	-0.246607	0.376151	0.999496
153039_00056	PA14_68860	PA5214	gcvH1	Amino acid transport and metabolism	-0.197029	0.469062	0.999496
153039_00057	PA14_68850	PA5213	gcvP1	Amino acid transport and metabolism	0.00528103	0.980491	0.999496
153039_00058	PA14_68840	PA5212		Function unknown	0.200221	0.514943	0.999496
153039_00059	PA14_68830	PA5211		Intracellular trafficking, secretion, and vesicular transport	-0.102599	0.774012	0.999496
153039_00060	PA14_68820	PA5210		Intracellular trafficking, secretion, and vesicular transport	0.033667	0.872473	0.999496
153039_00061	PA14_68810	PA5209		Function unknown	-0.240437	0.304183	0.999496
153039_00062	PA14_68800	PA5208		Inorganic ion transport and metabolism	-0.147901	0.687551	0.999496
153039_00063	PA14_68780	PA5207		Inorganic ion transport and metabolism	0.218284	0.294883	0.999496
153039_00064	PA14_68770	PA5206	argE	Amino acid transport and metabolism	0.295625	0.249936	0.999496
153039_00065	PA14_68750	PA5205		Intracellular trafficking, secretion, and vesicular transport	-0.09582	0.689966	0.999496
153039_00067	PA14_68730	PA5203	gshA	Coenzyme transport and metabolism	0.128148	0.705009	0.999496
153039_00071	PA14_68680	PA5199	amgS	Signal transduction mechanisms	0.0257895	0.929486	0.999496
153039_00072	PA14_68670	PA5198		Defense mechanisms	0.0726062	0.84095	0.999496
153039_00073	PA14_68660	PA5197	rimK	Translation, ribosomal structure and biogenesis	-0.265048	0.306828	0.999496
153039_00075	PA14_68630	PA5195		Translation, ribosomal structure and biogenesis	-0.0182079	0.960484	0.999496
153039_00076	PA14_68620	PA5194		Lipid transport and metabolism	-0.23278	0.487681	0.999496
153039_00077	PA14_68610	PA5193	yrfI	Posttranslational modification, protein turnover, chaperones	-0.0167718	0.939367	0.999496
153039_00079	PA14_68570	PA5191		Function unknown	-0.219559	0.390133	0.999496
153039_00080	PA14_68560	PA5190		Energy production and conversion	0.285705	0.390543	0.999496
153039_00081	PA14_68550	PA5189		Transcription	0.309216	0.207556	0.999496
153039_00082	PA14_68530	PA5188		Lipid transport and metabolism	-0.0407017	0.854132	0.999496
153039_00083	PA14_68510	PA5187		Lipid transport and metabolism	-0.203146	0.334282	0.999496
153039_00084	PA14_68500	PA5186		Energy production and conversion	0.141257	0.583107	0.999496
153039_00085	PA14_68490	PA5185		General function prediction only	0.0420814	0.844402	0.999496
153039_00086	PA14_68480	PA5184		Amino acid transport and metabolism	0.049261	0.874316	0.999496
153039_00087	PA14_68470	PA5183.1			0.158001	0.642685	0.999496
153039_00088	PA14_68460	PA5183		Function unknown	0.173109	0.468492	0.999496
153039_00089					0.131854	0.577304	0.999496
153039_00090					-0.224377	0.531469	0.999496
153039_00091	PA14_68440	PA5181		Energy production and conversion	0.1932	0.379627	0.999496
153039_00093	PA14_68420	PA5179		Transcription	0.105252	0.66897	0.999496
153039_00094	PA14_68400	PA5178		Function unknown	-0.251535	0.41227	0.999496
153039_00095	PA14_68390	PA5177		Amino acid transport and metabolism	0.480876	0.168806	0.999496
153039_00096	PA14_68380	PA5176		General function prediction only	-0.255419	0.351478	0.999496
153039_00097	PA14_68370	PA5175	cysQ	Inorganic ion transport and metabolism	0.0184022	0.949117	0.999496
153039_00099	PA14_68350	PA5173	arcC	Amino acid transport and metabolism	-0.0160605	0.9489	0.999496
153039_00100	PA14_68340	PA5172	arcB	Amino acid transport and metabolism	-0.0952144	0.78876	0.999496
153039_00101	PA14_68330	PA5171	arcA	Amino acid transport and metabolism	0.0307396	0.917794	0.999496
153039_00102	PA14_68300	PA5170	arcD	Amino acid transport and metabolism	0.16225	0.604268	0.999496
153039_00103	PA14_68290	PA5169		Carbohydrate transport and metabolism	0.01644	0.941951	0.999496
153039_00105	PA14_68260	PA5167		Carbohydrate transport and metabolism	-0.0869058	0.688283	0.999496
153039_00106	PA14_68250	PA5166		Signal transduction mechanisms	0.25608	0.344409	0.999496
153039_00107	PA14_68230	PA5165		Signal transduction mechanisms	0.000812902	0.997141	0.999496
153039_00108	PA14_68210	PA5164	rmlC	Cell wall/membrane/envelope biogenesis	0.26853	0.464413	0.999496
153039_00112					0.128647	0.581963	0.999496
153039_00113					-0.0528915	0.879188	0.999496
153039_00114					0.0178128	0.953438	0.999496
153039_00115					0.0940976	0.719066	0.999496
153039_00117					-0.266365	0.454317	0.999496
153039_00121					-0.138994	0.620146	0.999496
153039_00122					-0.27663	0.382772	0.999496
153039_00128					-0.336252	0.360727	0.999496
153039_00129					-0.25641	0.446377	0.999496
153039_00130					-0.125003	0.731882	0.999496
153039_00131					0.0851057	0.698552	0.999496
153039_00132					0.0460872	0.872992	0.999496
153039_00133					0.143807	0.542738	0.999496
153039_00134					-0.061783	0.863296	0.999496
153039_00135					0.0695858	0.820382	0.999496
153039_00136					0.323792	0.200817	0.999496
153039_00137					0.139608	0.625752	0.999496
153039_00138					-0.0210876	0.920053	0.999496
153039_00139					0.109538	0.728708	0.999496
153039_00140					0.264512	0.27777	0.999496
153039_00141					-0.492459	0.17385	0.999496
153039_00143					-0.0372561	0.911667	0.999496
153039_00144					-0.503526	0.16994	0.999496
153039_00145					0.0917798	0.79898	0.999496
153039_00146					-0.172557	0.487938	0.999496
153039_00148					0.139221	0.696391	0.999496
153039_00149					-0.371245	0.183383	0.999496
153039_00150					0.181951	0.581666	0.999496
153039_00151					0.325035	0.301298	0.999496
153039_00152					-0.0219904	0.939085	0.999496
153039_00153					-0.0933292	0.790968	0.999496
153039_00154					0.0665095	0.813224	0.999496
153039_00155					-0.246464	0.355215	0.999496
153039_00156					-0.213696	0.346461	0.999496
153039_00157					-0.123222	0.725469	0.999496
153039_00158	PA14_68140	PA5160		Carbohydrate transport and metabolism	0.115462	0.605869	0.999496
153039_00159	PA14_68130	PA5159		Defense mechanisms	0.0105567	0.967603	0.999496
153039_00160	PA14_68120	PA5158		Cell wall/membrane/envelope biogenesis	-0.0063437	0.979853	0.999496
153039_00161	PA14_68110	PA5157		Transcription	-0.126745	0.683551	0.999496
153039_00162					0.156307	0.509292	0.999496
153039_00163	PA14_68090	PA5155		Amino acid transport and metabolism	0.0792478	0.723625	0.999496
153039_00164	PA14_68080	PA5154		Amino acid transport and metabolism	-0.0750913	0.756046	0.999496
153039_00165	PA14_68070	PA5153		Amino acid transport and metabolism	0.0911602	0.695384	0.999496
153039_00166	PA14_68060	PA5152		Amino acid transport and metabolism	0.325452	0.364317	0.999496
153039_00167	PA14_68050	PA5151		Function unknown	0.142182	0.538888	0.999496
153039_00168	PA14_68040	PA5150		General function prediction only	-0.224929	0.431848	0.999496
153039_00169					0.115451	0.696104	0.999496
153039_00171	PA14_68000	PA5148		Energy production and conversion	0.100082	0.774696	0.999496
153039_00172	PA14_67990	PA5147	mutY	Replication, recombination and repair	-0.15115	0.584437	0.999496
153039_00173	PA14_67975	PA5146		Cell wall/membrane/envelope biogenesis	-0.0688255	0.780491	0.999496
153039_00175					-0.0487815	0.893003	0.999496
153039_00177	PA14_67930	PA5143	hisB	Amino acid transport and metabolism	-0.210282	0.390219	0.999496
153039_00178	PA14_67920	PA5142	hisH1	Amino acid transport and metabolism	-0.18031	0.604533	0.999496
153039_00180	PA14_67890	PA5141	hisA	Amino acid transport and metabolism	-0.015137	0.954837	0.999496
153039_00181	PA14_67880	PA5140	hisF1	Amino acid transport and metabolism	0.505899	0.169439	0.999496
153039_00182	PA14_67860	PA5139		Amino acid transport and metabolism	0.227452	0.451144	0.999496
153039_00184	PA14_67840	PA5137		Signal transduction mechanisms	0.188911	0.491667	0.999496
153039_00185	PA14_67830	PA5136		Function unknown	-0.00157538	0.994169	0.999496
153039_00186	PA14_67820	PA5135		Function unknown	0.266441	0.450411	0.999496
153039_00188					-0.262588	0.394169	0.999496
153039_00189	PA14_67780	PA5132		General function prediction only	-0.191144	0.537974	0.999496
153039_00190	PA14_67770	PA5131	pgm	Carbohydrate transport and metabolism	0.10046	0.763139	0.999496
153039_00191	PA14_67750	PA5130		Inorganic ion transport and metabolism	-0.0941105	0.692624	0.999496
153039_00194	PA14_67710	PA5127		Translation, ribosomal structure and biogenesis	-0.258509	0.429309	0.999496
153039_00195					0.11676	0.750276	0.999496
153039_00198	PA14_67680	PA5125	ntrC	Signal transduction mechanisms	-0.193862	0.593027	0.999496
153039_00199	PA14_67670	PA5124	ntrB	Signal transduction mechanisms	0.00527604	0.984905	0.999496
153039_00201	PA14_67640	PA5122		Function unknown	0.289903	0.237465	0.999496
153039_00202	PA14_67630	PA5121		Cell wall/membrane/envelope biogenesis	0.208057	0.435781	0.999496
153039_00203	PA14_67620	PA5120		Function unknown	0.0186193	0.948817	0.999496
153039_00204	PA14_67600	PA5119	glnA	Amino acid transport and metabolism	0.279414	0.447938	0.999496
153039_00205	PA14_67580	PA5118	thiI	Coenzyme transport and metabolism	-0.506322	0.154458	0.999496
153039_00206	PA14_67560	PA5117	typA	Signal transduction mechanisms	0.00427084	0.990717	0.999496
153039_00207	PA14_67550	PA5116		Transcription	-0.12745	0.724136	0.999496
153039_00208	PA14_67540	PA5115		Function unknown	0.12693	0.648213	0.999496
153039_00210	PA14_67520	PA5113		Function unknown	-0.115467	0.647775	0.999496
153039_00211	PA14_67510	PA5112	estA	Lipid transport and metabolism	-0.0736374	0.732772	0.999496
153039_00212	PA14_67500	PA5111	gloA3	Amino acid transport and metabolism	0.023499	0.923105	0.999496
153039_00214	PA14_67470	PA5109		Function unknown	0.00198838	0.994567	0.999496
153039_00215	PA14_67460	PA5108		Function unknown	-0.178413	0.520738	0.999496
153039_00216	PA14_67450	PA5107	blc	Cell wall/membrane/envelope biogenesis	0.0401315	0.886144	0.999496
153039_00217	PA14_67440	PA5106		General function prediction only	0.0148134	0.942563	0.999496
153039_00218	PA14_67420	PA5105	hutC	Transcription	-0.318279	0.305832	0.999496
153039_00220	PA14_67400	PA5103		Amino acid transport and metabolism	-0.231463	0.390017	0.999496
153039_00222	PA14_67370	PA5101		Inorganic ion transport and metabolism	0.162419	0.459102	0.999496
153039_00223	PA14_67350	PA5100	hutU	Amino acid transport and metabolism	0.15579	0.487531	0.999496
153039_00224	PA14_67340	PA5099		Nucleotide transport and metabolism	-0.0381399	0.860934	0.999496
153039_00225	PA14_67320	PA5098	hutH	Amino acid transport and metabolism	-0.233435	0.471184	0.999496
153039_00226	PA14_67310	PA5097		Amino acid transport and metabolism	0.256148	0.319251	0.999496
153039_00227	PA14_67300	PA5096		Amino acid transport and metabolism	0.0873783	0.747302	0.999496
153039_00229	PA14_67270	PA5094		Amino acid transport and metabolism	0.15578	0.661994	0.999496
153039_00231	PA14_67250	PA5092	hutI	Secondary metabolites biosynthesis, transport and catabolism	0.0340463	0.881152	0.999496
153039_00232	PA14_67240	PA5091	hutG	Amino acid transport and metabolism	0.161665	0.501273	0.999496
153039_00233	PA14_67230	PA5090		Function unknown	0.0315657	0.885577	0.999496
153039_00234	PA14_67220	PA5089		Lipid transport and metabolism	-0.0525779	0.814357	0.999496
153039_00235	PA14_67200	PA5087		General function prediction only	-0.309779	0.327005	0.999496
153039_00236					0.0770256	0.772355	0.999496
153039_00237	PA14_67170	PA5085		Transcription	0.063338	0.799375	0.999496
153039_00238	PA14_67150	PA5084		Amino acid transport and metabolism	0.0428729	0.881086	0.999496
153039_00239	PA14_67140	PA5083		Translation, ribosomal structure and biogenesis	0.088034	0.739342	0.999496
153039_00240	PA14_67130	PA5082		Amino acid transport and metabolism	0.00295137	0.989737	0.999496
153039_00241	PA14_67120	PA5081		Nucleotide transport and metabolism	0.284504	0.203346	0.999496
153039_00242	PA14_67110	PA5080		General function prediction only	-0.0523932	0.821156	0.999496
153039_00243	PA14_67100	PA5079		Translation, ribosomal structure and biogenesis	0.227466	0.528232	0.999496
153039_00244	PA14_67090	PA5078		Inorganic ion transport and metabolism	-0.247616	0.309734	0.999496
153039_00245	PA14_67065	PA5077	mdoH	Cell wall/membrane/envelope biogenesis	0.169108	0.396263	0.999496
153039_00246	PA14_67050	PA5076		Amino acid transport and metabolism	-0.155398	0.515007	0.999496
153039_00247	PA14_67040	PA5075		Amino acid transport and metabolism	0.275017	0.33213	0.999496
153039_00248	PA14_67030	PA5074		Amino acid transport and metabolism	0.28625	0.313163	0.999496
153039_00249	PA14_67020	PA5073		Function unknown	-0.153021	0.649742	0.999496
153039_00250	PA14_67010	PA5072		Signal transduction mechanisms	-0.0208672	0.945385	0.999496
153039_00253	PA14_66970	PA5069	tatB	Function unknown	0.0844798	0.812211	0.999496
153039_00254	PA14_66960	PA5068	tatA	Intracellular trafficking, secretion, and vesicular transport	0.13315	0.660591	0.999496
153039_00255	PA14_66950	PA5067	hisE	Amino acid transport and metabolism	-0.189648	0.545663	0.999496
153039_00256	PA14_66940	PA5066	hisI	Amino acid transport and metabolism	0.137912	0.60917	0.999496
153039_00257	PA14_66920	PA5065	ubiB	General function prediction only	0.0572026	0.86851	0.999496
153039_00259	PA14_66900	PA5063	ubiE	Coenzyme transport and metabolism	0.248938	0.449568	0.999496
153039_00260	PA14_66890	PA5062		Function unknown	-0.249937	0.373172	0.999496
153039_00261	PA14_66880	PA5061		Function unknown	-0.0492721	0.863151	0.999496
153039_00262					0.0279618	0.935014	0.999496
153039_00263	PA14_66850	PA5059		Transcription	-0.149567	0.532187	0.999496
153039_00264	PA14_66840	PA5058	phaC2	Lipid transport and metabolism	0.0419264	0.857861	0.999496
153039_00265	PA14_66830	PA5057	phaD	Lipid transport and metabolism	-0.244183	0.293507	0.999496
153039_00266	PA14_66820	PA5056	phaC1	Lipid transport and metabolism	-0.0495743	0.845381	0.999496
153039_00267	PA14_66800	PA5055		Function unknown	-0.359182	0.157535	0.999496
153039_00271	PA14_66750	PA5051	argS	Translation, ribosomal structure and biogenesis	-0.21997	0.521716	0.999496
153039_00272	PA14_66720	PA5050	priA	Replication, recombination and repair	-0.261908	0.275419	0.999496
153039_00273	PA14_66710	PA5049	rpmE	Translation, ribosomal structure and biogenesis	0.278085	0.397536	0.999496
153039_00274	PA14_66700	PA5048		Replication, recombination and repair	0.0705165	0.809604	0.999496
153039_00275	PA14_66690	PA5047		General function prediction only	-0.0646278	0.746737	0.999496
153039_00276	PA14_66680	PA5046		Energy production and conversion	0.216779	0.509467	0.999496
153039_00281	PA14_66630	PA5041	pilP	Intracellular trafficking, secretion, and vesicular transport	-0.124607	0.6615	0.999496
153039_00283	PA14_66610	PA5039	aroK	Amino acid transport and metabolism	0.036696	0.916456	0.999496
153039_00284	PA14_66600	PA5038	aroB	Amino acid transport and metabolism	0.334474	0.256168	0.999496
153039_00285	PA14_66580	PA5037		Intracellular trafficking, secretion, and vesicular transport	-0.00630809	0.978892	0.999496
153039_00287	PA14_66570	PA5036	gltB	Amino acid transport and metabolism	-0.0185174	0.924081	0.999496
153039_00288	PA14_66560	PA5035	gltD	Amino acid transport and metabolism	-0.223239	0.322497	0.999496
153039_00289	PA14_66550	PA5034	hemE	Coenzyme transport and metabolism	0.0610997	0.865774	0.999496
153039_00290	PA14_66540	PA5033		Function unknown	0.110829	0.643932	0.999496
153039_00291	PA14_66530	PA5032		Transcription	-0.0208518	0.941078	0.999496
153039_00294	PA14_66490	PA5029		Transcription	-0.124566	0.664503	0.999496
153039_00295	PA14_66480	PA5028		Cell cycle control, cell division, chromosome partitioning	-0.163089	0.605687	0.999496
153039_00296	PA14_66460	PA5027		Signal transduction mechanisms	0.116119	0.689688	0.999496
153039_00297	PA14_66450	PA5026		Secondary metabolites biosynthesis, transport and catabolism	-0.0363147	0.85586	0.999496
153039_00298	PA14_66440	PA5025	metY	Amino acid transport and metabolism	-0.151473	0.467273	0.999496
153039_00299					0.0724211	0.762101	0.999496
153039_00300	PA14_66410	PA5023		Function unknown	0.0648185	0.780817	0.999496
153039_00301	PA14_66400	PA5022		Cell wall/membrane/envelope biogenesis	0.0522593	0.798901	0.999496
153039_00302	PA14_66380	PA5021		Inorganic ion transport and metabolism	0.142261	0.59084	0.999496
153039_00303	PA14_66350	PA5020		Lipid transport and metabolism	0.185685	0.41937	0.999496
153039_00304	PA14_66340	PA5019		General function prediction only	-0.223472	0.330811	0.999496
153039_00305	PA14_66330	PA5018	msrA	Posttranslational modification, protein turnover, chaperones	-0.113621	0.661378	0.999496
153039_00306	PA14_66320	PA5017		Signal transduction mechanisms	0.0479107	0.884057	0.999496
153039_00308	PA14_66290	PA5015	aceE	Energy production and conversion	-0.228719	0.420177	0.999496
153039_00310	PA14_66260	PA5013	ilvE	Coenzyme transport and metabolism	-0.350985	0.232394	0.999496
153039_00316	PA14_66200	PA5007		Replication, recombination and repair	-0.0611009	0.804532	0.999496
153039_00317	PA14_66190	PA5006		General function prediction only	-0.0338552	0.88139	0.999496
153039_00318	PA14_66170	PA5005		Posttranslational modification, protein turnover, chaperones	-0.357866	0.330699	0.999496
153039_00321	PA14_66140	PA5002		Function unknown	-0.500597	0.165656	0.999496
153039_00323	PA14_66110	PA5000	wapR	Cell wall/membrane/envelope biogenesis	0.252065	0.464419	0.999496
153039_00325	PA14_66090	PA4998		Signal transduction mechanisms	-0.325848	0.154923	0.999496
153039_00328	PA14_66050	PA4995		Lipid transport and metabolism	-0.270377	0.422205	0.999496
153039_00329	PA14_66040	PA4994		Lipid transport and metabolism	0.316696	0.206119	0.999496
153039_00330	PA14_66020	PA4993		Function unknown	0.203209	0.395126	0.999496
153039_00331	PA14_66010	PA4992		Energy production and conversion	-0.296846	0.37586	0.999496
153039_00332	PA14_66000	PA4991		Amino acid transport and metabolism	-0.178458	0.627889	0.999496
153039_00333	PA14_65990	PA4990		Inorganic ion transport and metabolism	-0.107508	0.748643	0.999496
153039_00334	PA14_65970	PA4989		Transcription	0.211117	0.519181	0.999496
153039_00337	PA14_65940	PA4986		Energy production and conversion	0.172457	0.44767	0.999496
153039_00339	PA14_65900	PA4984		Transcription	0.223322	0.533302	0.999496
153039_00341					0.249739	0.486542	0.999496
153039_00342					0.0186545	0.955433	0.999496
153039_00343	PA14_65850	PA4981		Amino acid transport and metabolism	0.0287952	0.901053	0.999496
153039_00344	PA14_65840	PA4980		Lipid transport and metabolism	-0.359044	0.299426	0.999496
153039_00345	PA14_65820	PA4979		Lipid transport and metabolism	0.109012	0.672539	0.999496
153039_00346	PA14_65810	PA4978		Energy production and conversion	0.247728	0.389034	0.999496
153039_00348	PA14_65770	PA4976	aruH	Amino acid transport and metabolism	0.0974803	0.715101	0.999496
153039_00349	PA14_65760	PA4975		General function prediction only	0.0553459	0.862883	0.999496
153039_00350	PA14_65750	PA4974		Intracellular trafficking, secretion, and vesicular transport	-0.0742796	0.838712	0.999496
153039_00351					0.249857	0.388775	0.999496
153039_00352	PA14_65740	PA4973	thiC	Coenzyme transport and metabolism	0.185284	0.466385	0.999496
153039_00353	PA14_65720	PA4972		Function unknown	0.0150353	0.949292	0.999496
153039_00354	PA14_65710	PA4971	aspP	Replication, recombination and repair	-0.187366	0.606915	0.999496
153039_00355	PA14_65700	PA4970		Function unknown	0.308821	0.187101	0.999496
153039_00356	PA14_65690	PA4969	cpdA	General function prediction only	0.0253062	0.93153	0.999496
153039_00358	PA14_65660	PA4967	parE	Replication, recombination and repair	-0.0367305	0.88304	0.999496
153039_00359	PA14_65640	PA4966		Function unknown	-0.305836	0.333096	0.999496
153039_00360	PA14_65630	PA4965		General function prediction only	0.22916	0.416266	0.999496
153039_00361	PA14_65605	PA4964	parC	Replication, recombination and repair	0.114553	0.747261	0.999496
153039_00363	PA14_65580	PA4962		General function prediction only	0.225826	0.489148	0.999496
153039_00364	PA14_65570	PA4961		Function unknown	0.375083	0.276066	0.999496
153039_00365	PA14_65560	PA4960		Signal transduction mechanisms	-0.409585	0.177157	0.999496
153039_00366	PA14_65540	PA4959	fimX	Signal transduction mechanisms	-0.0906562	0.65594	0.999496
153039_00367	PA14_65520	PA4958		Function unknown	0.130654	0.620285	0.999496
153039_00369	PA14_65480	PA4956	rhdA	Inorganic ion transport and metabolism	0.0131655	0.969193	0.999496
153039_00370	PA14_65470	PA4955		Signal transduction mechanisms	0.363339	0.289701	0.999496
153039_00373	PA14_65420	PA4952		General function prediction only	0.0739181	0.835937	0.999496
153039_00375	PA14_65400	PA4950		Energy production and conversion	-0.288117	0.27835	0.999496
153039_00376	PA14_65390	PA4949		Carbohydrate transport and metabolism	0.253792	0.323358	0.999496
153039_00378	PA14_65370	PA4947	amiB	Cell wall/membrane/envelope biogenesis	-0.28264	0.235333	0.999496
153039_00379	PA14_65350	PA4946	mutL	Replication, recombination and repair	0.257781	0.333726	0.999496
153039_00381	PA14_65310	PA4944	hfq	General function prediction only	0.445802	0.22604	0.999496
153039_00382	PA14_65300	PA4943		General function prediction only	-0.0491899	0.856418	0.999496
153039_00383	PA14_65280	PA4942	hflK	Posttranslational modification, protein turnover, chaperones	0.205566	0.574723	0.999496
153039_00386	PA14_65250	PA4939		Amino acid transport and metabolism	-0.298345	0.362996	0.999496
153039_00387	PA14_65230	PA4938	purA	Nucleotide transport and metabolism	0.0777518	0.740415	0.999496
153039_00390	PA14_65200	PA4937	rnr	Transcription	0.181908	0.375431	0.999496
153039_00391	PA14_65190	PA4936		Translation, ribosomal structure and biogenesis	0.323143	0.371019	0.999496
153039_00394	PA14_65160	PA4933		Function unknown	-0.00574914	0.979635	0.999496
153039_00395	PA14_65150	PA4932	rplI	Translation, ribosomal structure and biogenesis	0.0289158	0.935024	0.999496
153039_00396	PA14_65130	PA4931	dnaB	Replication, recombination and repair	-0.149013	0.681593	0.999496
153039_00397	PA14_65110	PA4930	alr	Cell wall/membrane/envelope biogenesis	0.211598	0.513771	0.999496
153039_00398	PA14_65090	PA4929		Signal transduction mechanisms	0.069036	0.788911	0.999496
153039_00399	PA14_65080	PA4928		Energy production and conversion	-0.285146	0.218347	0.999496
153039_00401	PA14_65050	PA4926		Amino acid transport and metabolism	0.346624	0.242845	0.999496
153039_00402	PA14_65040	PA4925		Cell wall/membrane/envelope biogenesis	0.0239359	0.933245	0.999496
153039_00403	PA14_65030	PA4924		Cell wall/membrane/envelope biogenesis	0.13765	0.607859	0.999496
153039_00404	PA14_65010	PA4923		General function prediction only	0.250597	0.471316	0.999496
153039_00405	PA14_65000	PA4922	azu	Energy production and conversion	0.0422226	0.886841	0.999496
153039_00406	PA14_64990	PA4921		Lipid transport and metabolism	0.119977	0.624776	0.999496
153039_00408	PA14_64960	PA4919	pncB1	Coenzyme transport and metabolism	-0.322609	0.246216	0.999496
153039_00409	PA14_64950	PA4918		Secondary metabolites biosynthesis, transport and catabolism	-0.107063	0.754234	0.999496
153039_00411	PA14_64930	PA4916		Nucleotide transport and metabolism	0.00666813	0.98494	0.999496
153039_00412	PA14_64920	PA4915		Cell motility	0.27975	0.226264	0.999496
153039_00413	PA14_64910	PA4914		Transcription	0.0916996	0.684325	0.999496
153039_00414	PA14_64900	PA4913		Amino acid transport and metabolism	-0.0298262	0.8917	0.999496
153039_00415	PA14_64890	PA4912		Amino acid transport and metabolism	-0.00406058	0.985909	0.999496
153039_00416	PA14_64880	PA4911		Amino acid transport and metabolism	0.153729	0.516794	0.999496
153039_00418	PA14_64860	PA4909		Amino acid transport and metabolism	0.300715	0.274854	0.999496
153039_00419		PA4908		Amino acid transport and metabolism	0.511284	0.151041	0.999496
153039_00420	PA14_64840	PA4907		General function prediction only	0.220561	0.545541	0.999496
153039_00421	PA14_64820	PA4906		Transcription	-0.155736	0.635147	0.999496
153039_00422	PA14_64810	PA4905	vanB	Energy production and conversion	0.345305	0.255866	0.999496
153039_00423	PA14_64800	PA4904	vanA	General function prediction only	-0.0405514	0.900307	0.999496
153039_00424	PA14_64790	PA4903		Carbohydrate transport and metabolism	0.192125	0.434567	0.999496
153039_00425	PA14_64780	PA4902		Transcription	-0.205078	0.496413	0.999496
153039_00426	PA14_64770	PA4901	mdlC	Coenzyme transport and metabolism	0.250039	0.308564	0.999496
153039_00427	PA14_64750	PA4900		Carbohydrate transport and metabolism	0.0909013	0.757089	0.999496
153039_00428	PA14_64740	PA4899		Energy production and conversion	0.16985	0.584782	0.999496
153039_00429	PA14_64720	PA4898	opdK	Function unknown	0.299748	0.20816	0.999496
153039_00430	PA14_64710	PA4897		Inorganic ion transport and metabolism	-0.100681	0.637511	0.999496
153039_00431	PA14_64700	PA4896		Transcription	-0.0510003	0.889854	0.999496
153039_00432	PA14_64690	PA4895		Inorganic ion transport and metabolism	0.206733	0.498091	0.999496
153039_00433	PA14_64680	PA4894		Posttranslational modification, protein turnover, chaperones	0.526717	0.152361	0.999496
153039_00434	PA14_64670	PA4893	ureG	Posttranslational modification, protein turnover, chaperones	-0.184682	0.538783	0.999496
153039_00435	PA14_64660	PA4892	ureF	Posttranslational modification, protein turnover, chaperones	-0.205785	0.574154	0.999496
153039_00437	PA14_64640	PA4890	desT	Transcription	0.0217365	0.952695	0.999496
153039_00438	PA14_64620	PA4889		Energy production and conversion	-0.16347	0.656021	0.999496
153039_00439	PA14_64610	PA4888	desB	Lipid transport and metabolism	-0.11266	0.623406	0.999496
153039_00440	PA14_64590	PA4887		Carbohydrate transport and metabolism	-0.0347126	0.875228	0.999496
153039_00443	PA14_64560	PA4884		Function unknown	0.364773	0.244487	0.999496
153039_00444	PA14_64550	PA4883		Energy production and conversion	-0.238821	0.450152	0.999496
153039_00445	PA14_64540	PA4882		General function prediction only	-0.227187	0.534348	0.999496
153039_00447	PA14_64520	PA4880		Inorganic ion transport and metabolism	0.175158	0.53826	0.999496
153039_00448	PA14_64510	PA4879		Cell wall/membrane/envelope biogenesis	0.20369	0.414761	0.999496
153039_00449	PA14_64500	PA4878		Function unknown	0.156927	0.512875	0.999496
153039_00450	PA14_64490	PA4877		Function unknown	0.381839	0.24527	0.999496
153039_00451	PA14_64480	PA4876	osmE	Translation, ribosomal structure and biogenesis	0.0055974	0.98249	0.999496
153039_00452					0.0978732	0.778834	0.999496
153039_00453	PA14_64460	PA4874		Function unknown	0.188272	0.4447	0.999496
153039_00454	PA14_64450	PA4873		Posttranslational modification, protein turnover, chaperones	0.0466934	0.888374	0.999496
153039_00456					0.481376	0.160589	0.999496
153039_00457					-0.0671468	0.845283	0.999496
153039_00458	PA14_64410	PA4870		Signal transduction mechanisms	-0.220538	0.542602	0.999496
153039_00459					-0.0539478	0.848247	0.999496
153039_00460	PA14_64390	PA4868	ureC	Amino acid transport and metabolism	0.147105	0.576782	0.999496
153039_00462	PA14_64370	PA4867	ureB	Amino acid transport and metabolism	0.436535	0.214746	0.999496
153039_00463	PA14_64360	PA4866		Cell wall/membrane/envelope biogenesis	0.188898	0.607125	0.999496
153039_00464	PA14_64350	PA4865	ureA	Amino acid transport and metabolism	0.432799	0.216567	0.999496
153039_00465	PA14_64335	PA4864	ureD	Posttranslational modification, protein turnover, chaperones	-0.0974827	0.706735	0.999496
153039_00466	PA14_64320	PA4863		General function prediction only	0.139973	0.616119	0.999496
153039_00467	PA14_64310	PA4862		Amino acid transport and metabolism	0.0344385	0.920117	0.999496
153039_00469	PA14_64290	PA4860		Amino acid transport and metabolism	0.160115	0.589179	0.999496
153039_00470					0.241678	0.446693	0.999496
153039_00472	PA14_64240	PA4857		Intracellular trafficking, secretion, and vesicular transport	-0.503602	0.158681	0.999496
153039_00473	PA14_64230	PA4856	retS	Signal transduction mechanisms	-0.252396	0.46697	0.999496
153039_00474	PA14_64220	PA4855	purD	Nucleotide transport and metabolism	-0.203919	0.407281	0.999496
153039_00475	PA14_64200	PA4854	purH	Nucleotide transport and metabolism	0.165481	0.564284	0.999496
153039_00476	PA14_64190	PA4853	fis	Replication, recombination and repair	-0.329711	0.348462	0.999496
153039_00478	PA14_64170	PA4851		Function unknown	-0.0806501	0.742867	0.999496
153039_00479	PA14_64140	PA4850	prmA	Translation, ribosomal structure and biogenesis	-0.24331	0.505104	0.999496
153039_00480	PA14_64120	PA4849		Function unknown	-0.0588128	0.84889	0.999496
153039_00483	PA14_64090	PA4846	aroQ1	Amino acid transport and metabolism	0.142108	0.56899	0.999496
153039_00484	PA14_64080	PA4845	dipZ	Energy production and conversion	0.122086	0.545092	0.999496
153039_00485	PA14_64060	PA4844		Signal transduction mechanisms	-0.144505	0.693348	0.999496
153039_00487					-0.192189	0.590009	0.999496
153039_00488	PA14_64030	PA4842		Function unknown	0.329218	0.2023	0.999496
153039_00489	PA14_64010	PA4841		General function prediction only	-0.0336163	0.925053	0.999496
153039_00490	PA14_64000	PA4840		Translation, ribosomal structure and biogenesis	0.00795847	0.969864	0.999496
153039_00491	PA14_63990	PA4839	speA	Amino acid transport and metabolism	0.0573504	0.853188	0.999496
153039_00492	PA14_63970	PA4838		Function unknown	0.285518	0.418154	0.999496
153039_00493	PA14_63960	PA4837		Inorganic ion transport and metabolism	0.211165	0.437237	0.999496
153039_00494	PA14_63940	PA4836		Function unknown	0.0816688	0.823378	0.999496
153039_00495	PA14_63920	PA4835		Function unknown	0.0506475	0.846778	0.999496
153039_00496	PA14_63910	PA4834		General function prediction only	0.246952	0.290677	0.999496
153039_00497	PA14_63900	PA4833		General function prediction only	0.121873	0.623064	0.999496
153039_00498	PA14_63890	PA4832		General function prediction only	0.269147	0.268938	0.999496
153039_00499	PA14_63880	PA4831		Transcription	-0.251259	0.48782	0.999496
153039_00500	PA14_63860	PA4830		Secondary metabolites biosynthesis, transport and catabolism	-0.0685413	0.81372	0.999496
153039_00501	PA14_63850	PA4829	lpd3	Energy production and conversion	0.14106	0.609475	0.999496
153039_00502	PA14_63840	PA4828		Function unknown	-0.133811	0.685948	0.999496
153039_00503	PA14_63830	PA4827		Secondary metabolites biosynthesis, transport and catabolism	-0.436355	0.180555	0.999496
153039_00505	PA14_63800	PA4825	mgtA	Inorganic ion transport and metabolism	-0.0459402	0.884955	0.999496
153039_00506	PA14_63780	PA4824		Function unknown	0.169724	0.644507	0.999496
153039_00508	PA14_63750	PA4822		Inorganic ion transport and metabolism	0.374974	0.256709	0.999496
153039_00509					0.209861	0.323676	0.999496
153039_00510	PA14_63730	PA4821		Defense mechanisms	-0.156109	0.562282	0.999496
153039_00512	PA14_63710	PA4819		Cell wall/membrane/envelope biogenesis	0.0145335	0.961389	0.999496
153039_00513	PA14_63700	PA4818		Cell wall/membrane/envelope biogenesis	0.167938	0.636054	0.999496
153039_00514					0.255011	0.448982	0.999496
153039_00515	PA14_63660	PA4816		Function unknown	-0.208935	0.552841	0.999496
153039_00516	PA14_63650	PA4815		Function unknown	0.0847784	0.768514	0.999496
153039_00517	PA14_63640	PA4814	fadH2	General function prediction only	0.115931	0.6912	0.999496
153039_00518	PA14_63620	PA4813	lipC	General function prediction only	-0.279412	0.360866	0.999496
153039_00519					-0.107827	0.707135	0.999496
153039_00521					-0.0112965	0.959197	0.999496
153039_00522	PA14_63580	PA4811	fdnH	Energy production and conversion	0.0916847	0.738194	0.999496
153039_00523	PA14_63570	PA4810	fdnI	Energy production and conversion	-0.0604657	0.862478	0.999496
153039_00524	PA14_63550	PA4809	fdhE	Posttranslational modification, protein turnover, chaperones	0.109466	0.682515	0.999496
153039_00525	PA14_63540	PA4808	selA	Amino acid transport and metabolism	-0.202862	0.574985	0.999496
153039_00526	PA14_63530	PA4807	selB	Translation, ribosomal structure and biogenesis	0.138066	0.681633	0.999496
153039_00527					-0.23011	0.441888	0.999496
153039_00528	PA14_63500	PA4805		Coenzyme transport and metabolism	0.048753	0.853973	0.999496
153039_00529	PA14_63480	PA4804		Amino acid transport and metabolism	0.132925	0.571049	0.999496
153039_00530	PA14_63470	PA4803		Secondary metabolites biosynthesis, transport and catabolism	-0.00786953	0.977236	0.999496
153039_00532		PA4802		General function prediction only	0.353312	0.31015	0.999496
153039_00535	PA14_63410	PA4800		Coenzyme transport and metabolism	-0.144512	0.668682	0.999496
153039_00536	PA14_63390	PA4799		Nucleotide transport and metabolism	-0.243618	0.430967	0.999496
153039_00537	PA14_63380	PA4798		Function unknown	0.300628	0.324274	0.999496
153039_00538	PA14_63370	PA4796		Amino acid transport and metabolism	-0.264131	0.405658	0.999496
153039_00539	PA14_63360	PA4795		General function prediction only	0.0266187	0.92016	0.999496
153039_00540	PA14_63350	PA4794		General function prediction only	-0.00988626	0.971545	0.999496
153039_00541	PA14_63340	PA4793		Function unknown	-0.232565	0.413128	0.999496
153039_00543	PA14_63320	PA4791		Function unknown	0.19858	0.52634	0.999496
153039_00544	PA14_63310	PA4790		Coenzyme transport and metabolism	0.309653	0.399814	0.999496
153039_00545	PA14_63300	PA4789		General function prediction only	0.0401604	0.897721	0.999496
153039_00546	PA14_63290	PA4788		Lipid transport and metabolism	-0.00334052	0.992759	0.999496
153039_00547	PA14_63280	PA4787		Transcription	0.313609	0.263195	0.999496
153039_00548	PA14_63270	PA4786		General function prediction only	0.427772	0.171945	0.999496
153039_00549	PA14_63250	PA4785		Lipid transport and metabolism	0.12781	0.628777	0.999496
153039_00550	PA14_63240	PA4784		Transcription	0.281377	0.394784	0.999496
153039_00551	PA14_63230	PA4783		Amino acid transport and metabolism	-0.0582751	0.841314	0.999496
153039_00552	PA14_63220	PA4782		Function unknown	0.0591769	0.85736	0.999496
153039_00553	PA14_63210	PA4781		Transcription	0.25171	0.489091	0.999496
153039_00554	PA14_63200	PA4780		Signal transduction mechanisms	-0.203888	0.493967	0.999496
153039_00555	PA14_63190	PA4779		General function prediction only	0.0487325	0.874439	0.999496
153039_00556					-0.43821	0.202595	0.999496
153039_00557	PA14_63170	PA4778	cueR	Transcription	0.135086	0.646338	0.999496
153039_00559	PA14_63150	PA4776	pmrA	Transcription	0.304505	0.405752	0.999496
153039_00560	PA14_63130	PA4775		Function unknown	0.365621	0.226954	0.999496
153039_00561	PA14_63120	PA4774		Amino acid transport and metabolism	0.217571	0.325841	0.999496
153039_00562	PA14_63110	PA4773		Amino acid transport and metabolism	0.412545	0.218326	0.999496
153039_00563	PA14_63100	PA4772		Energy production and conversion	0.0153295	0.958099	0.999496
153039_00565	PA14_63080	PA4770	lldP	Energy production and conversion	-0.0541141	0.864979	0.999496
153039_00566	PA14_63070	PA4769		Transcription	-0.15867	0.490589	0.999496
153039_00568	PA14_63050	PA4767		Lipid transport and metabolism	0.235347	0.483684	0.999496
153039_00569	PA14_63040	PA4766		Function unknown	0.103931	0.751321	0.999496
153039_00570	PA14_63030	PA4765	omlA	Translation, ribosomal structure and biogenesis	-0.063128	0.841073	0.999496
153039_00571	PA14_63020	PA4764	fur	Inorganic ion transport and metabolism	0.312378	0.36161	0.999496
153039_00572	PA14_63010	PA4763	recN	Replication, recombination and repair	-0.338813	0.336301	0.999496
153039_00573	PA14_62990	PA4762	grpE	Posttranslational modification, protein turnover, chaperones	-0.394598	0.283326	0.999496
153039_00574	PA14_62970	PA4761	dnaK	Posttranslational modification, protein turnover, chaperones	0.132745	0.516677	0.999496
153039_00575	PA14_62960	PA4760	dnaJ	Posttranslational modification, protein turnover, chaperones	0.141097	0.695493	0.999496
153039_00576	PA14_62940	PA4759	dapB	Amino acid transport and metabolism	0.53062	0.148151	0.999496
153039_00577					-0.165675	0.590931	0.999496
153039_00580	PA14_62910	PA4756	carB	Amino acid transport and metabolism	-0.00370826	0.98941	0.999496
153039_00581	PA14_62900	PA4755	greA	Transcription	-0.366937	0.297885	0.999496
153039_00582	PA14_62890	PA4754		Function unknown	-0.181221	0.55535	0.999496
153039_00585	PA14_62860	PA4751	ftsH	Posttranslational modification, protein turnover, chaperones	0.0421881	0.873346	0.999496
153039_00589					0.293327	0.214003	0.999496
153039_00590					0.218027	0.52609	0.999496
153039_00592	PA14_62770	PA4745	nusA	Transcription	0.121754	0.6636	0.999496
153039_00593	PA14_62760	PA4744	infB	Translation, ribosomal structure and biogenesis	0.129524	0.616222	0.999496
153039_00595	PA14_62730	PA4742	truB	Translation, ribosomal structure and biogenesis	-0.288804	0.432081	0.999496
153039_00598	PA14_62710	PA4740	pnp	Translation, ribosomal structure and biogenesis	0.294306	0.42172	0.999496
153039_00599	PA14_62690	PA4739		General function prediction only	0.146773	0.689054	0.999496
153039_00600	PA14_62680	PA4738		Function unknown	0.240176	0.480926	0.999496
153039_00601		PA4737		Function unknown	-0.43435	0.21782	0.999496
153039_00602	PA14_62660	PA4736		Function unknown	0.211329	0.469333	0.999496
153039_00603	PA14_62650	PA4735		Cell wall/membrane/envelope biogenesis	0.320052	0.173962	0.999496
153039_00604	PA14_62640	PA4734		Function unknown	0.0833198	0.749236	0.999496
153039_00605	PA14_62630	PA4733	acsB	Lipid transport and metabolism	0.0986918	0.631107	0.999496
153039_00607	PA14_62600	PA4731	panD	Coenzyme transport and metabolism	0.0156675	0.955085	0.999496
153039_00611	PA14_62560	PA4727	pcnB	Translation, ribosomal structure and biogenesis	-0.0427184	0.904779	0.999496
153039_00612					0.122845	0.701163	0.999496
153039_00616	PA14_62520	PA4724.1		Function unknown	0.156423	0.655864	0.999496
153039_00617	PA14_62510	PA4724		Translation, ribosomal structure and biogenesis	-0.156898	0.550095	0.999496
153039_00619	PA14_62480	PA4722		Amino acid transport and metabolism	0.00499653	0.98607	0.999496
153039_00620	PA14_62470	PA4721		General function prediction only	0.313687	0.341391	0.999496
153039_00621	PA14_62450	PA4720	trmA	Translation, ribosomal structure and biogenesis	0.252653	0.314686	0.999496
153039_00622	PA14_62440	PA4719		General function prediction only	-0.00336912	0.989977	0.999496
153039_00623	PA14_62430	PA4718		Intracellular trafficking, secretion, and vesicular transport	0.219979	0.490958	0.999496
153039_00624	PA14_62420	PA4717		General function prediction only	0.0611982	0.852125	0.999496
153039_00625	PA14_62410	PA4716		General function prediction only	-0.318655	0.249832	0.999496
153039_00626	PA14_62400	PA4715		Amino acid transport and metabolism	-0.25932	0.228361	0.999496
153039_00628	PA14_62380	PA4713		Function unknown	0.256668	0.436183	0.999496
153039_00629	PA14_62370	PA4712		Function unknown	0.0784088	0.811627	0.999496
153039_00630	PA14_62360	PA4711		General function prediction only	0.132369	0.664599	0.999496
153039_00631	PA14_62350	PA4710	phuR	Inorganic ion transport and metabolism	-0.196185	0.360855	0.999496
153039_00632	PA14_62330	PA4709		Inorganic ion transport and metabolism	-0.342359	0.211516	0.999496
153039_00633	PA14_62300	PA4708	phuT	Inorganic ion transport and metabolism	0.263796	0.444949	0.999496
153039_00634	PA14_62290	PA4707		Inorganic ion transport and metabolism	0.196889	0.441289	0.999496
153039_00635	PA14_62280	PA4706		Inorganic ion transport and metabolism	0.0697703	0.814768	0.999496
153039_00636	PA14_62270	PA4705		Function unknown	0.286392	0.279971	0.999496
153039_00637					-0.202526	0.582212	0.999496
153039_00638					-0.300441	0.385275	0.999496
153039_00639	PA14_62260	PA4704	cbpA	Signal transduction mechanisms	-0.0476843	0.82094	0.999496
153039_00640	PA14_62250	PA4703		Function unknown	-0.40866	0.21039	0.999496
153039_00641	PA14_62240	PA4702		Function unknown	-0.0181853	0.946923	0.999496
153039_00642	PA14_62230	PA4701		General function prediction only	-0.113777	0.606973	0.999496
153039_00643	PA14_62200	PA4700	mrcB	Cell wall/membrane/envelope biogenesis	0.149688	0.515704	0.999496
153039_00644	PA14_62190	PA4699		Coenzyme transport and metabolism	0.379369	0.302248	0.999496
153039_00645	PA14_62180	PA4698		Function unknown	-0.387812	0.197608	0.999496
153039_00646	PA14_62170	PA4697		Function unknown	-0.18093	0.612796	0.999496
153039_00647	PA14_62160	PA4696	ilvI	Amino acid transport and metabolism	0.141767	0.700258	0.999496
153039_00649	PA14_62130	PA4694	ilvC	Amino acid transport and metabolism	-0.082057	0.765174	0.999496
153039_00650	PA14_62120	PA4693	pssA	Lipid transport and metabolism	0.0041727	0.98659	0.999496
153039_00652	PA14_62100	PA4691		Function unknown	-0.257722	0.330316	0.999496
153039_00654	PA14_27530	PA2825	ospR	Transcription	0.165927	0.651328	0.999496
153039_00655	PA14_27520	PA2826		Posttranslational modification, protein turnover, chaperones	0.267941	0.364801	0.999496
153039_00657	PA14_27500	PA2828		Amino acid transport and metabolism	-0.265279	0.296415	0.999496
153039_00658	PA14_27490	PA2829		Function unknown	0.29283	0.4228	0.999496
153039_00659	PA14_27480	PA2830	htpX	Posttranslational modification, protein turnover, chaperones	-0.210825	0.358316	0.999496
153039_00660	PA14_27470	PA2831		Amino acid transport and metabolism	-0.340317	0.250962	0.999496
153039_00661	PA14_27460	PA2832	tpm	Function unknown	0.391946	0.228775	0.999496
153039_00662	PA14_27450	PA2833		Signal transduction mechanisms	0.0951489	0.66849	0.999496
153039_00663	PA14_27440	PA2834		Transcription	-0.463159	0.20501	0.999496
153039_00664	PA14_27430	PA2835		General function prediction only	-0.112394	0.661125	0.999496
153039_00666	PA14_27410	PA2837		Cell wall/membrane/envelope biogenesis	-0.0785143	0.796951	0.999496
153039_00667	PA14_27400	PA2838		Transcription	0.440887	0.19919	0.999496
153039_00668	PA14_27390	PA2839		Function unknown	0.00117533	0.996616	0.999496
153039_00670					0.170727	0.601295	0.999496
153039_00671	PA14_27350	PA2842		Amino acid transport and metabolism	-0.330384	0.342682	0.999496
153039_00672	PA14_27330	PA2843		Amino acid transport and metabolism	0.0315381	0.917729	0.999496
153039_00673	PA14_27310	PA2844		Function unknown	0.244971	0.404072	0.999496
153039_00674	PA14_27290	PA2845		Function unknown	-0.268672	0.35883	0.999496
153039_00675	PA14_27280	PA2846		Transcription	0.48526	0.180697	0.999496
153039_00677	PA14_27250	PA2848		Transcription	-0.104858	0.712834	0.999496
153039_00678	PA14_27230	PA2849	ohrR	Transcription	-0.188591	0.546629	0.999496
153039_00679	PA14_27220	PA2850	ohr	Posttranslational modification, protein turnover, chaperones	0.348866	0.316622	0.999496
153039_00681	PA14_27200	PA2852		Function unknown	-0.342874	0.247559	0.999496
153039_00683					-0.245655	0.488426	0.999496
153039_00684	PA14_27180	PA2854		Function unknown	-0.0285623	0.916102	0.999496
153039_00685	PA14_27170	PA2855		Function unknown	-0.455913	0.18824	0.999496
153039_00687	PA14_27150	PA2857		Secondary metabolites biosynthesis, transport and catabolism	-0.0478864	0.866953	0.999496
153039_00688	PA14_27140	PA2858		Secondary metabolites biosynthesis, transport and catabolism	0.327407	0.203908	0.999496
153039_00689	PA14_27130	PA2859	greB	Transcription	0.435718	0.205199	0.999496
153039_00690					-0.0415954	0.903633	0.999496
153039_00692	PA14_27100	PA2862	lipA	General function prediction only	-0.0834166	0.752514	0.999496
153039_00693					0.197003	0.537702	0.999496
153039_00694	PA14_27070	PA2864		Function unknown	0.164357	0.567037	0.999496
153039_00695	PA14_27050	PA2865		Cell wall/membrane/envelope biogenesis	-0.368179	0.174847	0.999496
153039_00696	PA14_27020	PA2866	mttC	Replication, recombination and repair	0.450708	0.176099	0.999496
153039_00697	PA14_27000	PA2867		Cell motility	0.366278	0.16703	0.999496
153039_00698	PA14_26990	PA2868		Function unknown	0.337349	0.312317	0.999496
153039_00699	PA14_26980	PA2869		Function unknown	0.177978	0.61616	0.999496
153039_00700	PA14_26970	PA2870		Signal transduction mechanisms	-0.325687	0.34216	0.999496
153039_00701	PA14_26960	PA2871		Lipid transport and metabolism	-0.196729	0.558156	0.999496
153039_00703	PA14_26930	PA2873		Amino acid transport and metabolism	0.219622	0.464896	0.999496
153039_00704	PA14_26920	PA2874		General function prediction only	0.234919	0.519109	0.999496
153039_00705	PA14_26910	PA2875		General function prediction only	-0.0792958	0.829411	0.999496
153039_00707	PA14_26880	PA2877		Transcription	-0.300313	0.390949	0.999496
153039_00708	PA14_26870	PA2878		Function unknown	0.165755	0.652072	0.999496
153039_00709	PA14_26860	PA2879		Transcription	0.221415	0.421694	0.999496
153039_00710	PA14_26850	PA2880		Function unknown	0.381953	0.244091	0.999496
153039_00711	PA14_26830	PA2881		Transcription	-0.0876778	0.810486	0.999496
153039_00712					-0.0138678	0.952902	0.999496
153039_00713	PA14_26780	PA2883		Function unknown	-0.0214072	0.95244	0.999496
153039_00714	PA14_26770	PA2884		General function prediction only	0.074467	0.829486	0.999496
153039_00715	PA14_26760	PA2885	atuR	Transcription	-0.23405	0.524383	0.999496
153039_00716	PA14_26750	PA2886	atuA	Function unknown	-0.0252968	0.931452	0.999496
153039_00717	PA14_26730	PA2887	atuB	General function prediction only	-0.288087	0.422414	0.999496
153039_00718	PA14_26720	PA2888	atuC	Lipid transport and metabolism	-0.291452	0.329209	0.999496
153039_00719	PA14_26700	PA2889	atuD	Lipid transport and metabolism	0.27112	0.36409	0.999496
153039_00721	PA14_26670	PA2891	atuF	Lipid transport and metabolism	-0.0119501	0.96659	0.999496
153039_00722	PA14_26650	PA2892	atuG	Lipid transport and metabolism	0.285109	0.437366	0.999496
153039_00723	PA14_26640	PA2893	atuH	Secondary metabolites biosynthesis, transport and catabolism	0.0574468	0.836639	0.999496
153039_00724	PA14_26620	PA2894		Function unknown	0.0148142	0.967061	0.999496
153039_00725	PA14_26610	PA2895		Function unknown	-0.176495	0.598866	0.999496
153039_00726	PA14_26600	PA2896		Transcription	-0.354798	0.32335	0.999496
153039_00727	PA14_26590	PA2897		Amino acid transport and metabolism	-0.510231	0.152468	0.999496
153039_00730	PA14_26560	PA2900		Cell wall/membrane/envelope biogenesis	-0.243006	0.457734	0.999496
153039_00731	PA14_26550	PA2901		Function unknown	-0.0990571	0.783507	0.999496
153039_00733	PA14_26530	PA2903	cobJ	Coenzyme transport and metabolism	0.235587	0.452652	0.999496
153039_00734	PA14_26510	PA2904	cobI	Coenzyme transport and metabolism	0.451947	0.160252	0.999496
153039_00736	PA14_26485	PA2906		Inorganic ion transport and metabolism	0.0473093	0.892119	0.999496
153039_00737					-0.308261	0.400042	0.999496
153039_00739	PA14_26470	PA2908	cbiD	Coenzyme transport and metabolism	-0.0416208	0.856021	0.999496
153039_00744	PA14_26420	PA2911		Inorganic ion transport and metabolism	0.325161	0.325663	0.999496
153039_00746	PA14_26390	PA2913		Inorganic ion transport and metabolism	0.0519555	0.878401	0.999496
153039_00747	PA14_26360	PA2914		Inorganic ion transport and metabolism	0.170689	0.635925	0.999496
153039_00750	PA14_26330	PA2917		Function unknown	0.0581897	0.869759	0.999496
153039_00753	PA14_26280	PA2920		Signal transduction mechanisms	0.229189	0.446915	0.999496
153039_00754	PA14_26270	PA2921		Transcription	0.160327	0.630064	0.999496
153039_00755	PA14_26260	PA2922		General function prediction only	-0.186725	0.45322	0.999496
153039_00756	PA14_26240	PA2923	hisJ	Amino acid transport and metabolism	0.0608289	0.868184	0.999496
153039_00757	PA14_26230	PA2924	hisQ	Amino acid transport and metabolism	-0.118561	0.742837	0.999496
153039_00759	PA14_26210	PA2926	hisP	Amino acid transport and metabolism	-0.280207	0.437952	0.999496
153039_00760	PA14_26190	PA2927		Lipid transport and metabolism	-0.0168289	0.9465	0.999496
153039_00762	PA14_26160	PA2929		Amino acid transport and metabolism	-0.04558	0.901466	0.999496
153039_00763	PA14_26150	PA2930		Transcription	0.137231	0.706625	0.999496
153039_00764	PA14_26140	PA2931	cifR	Transcription	0.276315	0.438918	0.999496
153039_00765	PA14_26130	PA2932	morB	Energy production and conversion	-0.411967	0.238598	0.999496
153039_00766	PA14_26110	PA2933		Carbohydrate transport and metabolism	-0.128413	0.711063	0.999496
153039_00767	PA14_26090	PA2934	cif	General function prediction only	-0.391289	0.156407	0.999496
153039_00768					0.355785	0.313567	0.999496
153039_00769					0.272468	0.453312	0.999496
153039_00770	PA14_26070	PA2936		Energy production and conversion	-0.134253	0.702604	0.999496
153039_00771					-0.0311468	0.932598	0.999496
153039_00772	PA14_26050	PA2938		Nucleotide transport and metabolism	-0.151806	0.560453	0.999496
153039_00773	PA14_26020	PA2939		General function prediction only	-0.0606203	0.806252	0.999496
153039_00774	PA14_26010	PA2940		Lipid transport and metabolism	-0.111513	0.756686	0.999496
153039_00775	PA14_26000	PA2941		Coenzyme transport and metabolism	0.410804	0.203696	0.999496
153039_00776	PA14_25990	PA2942		Coenzyme transport and metabolism	-0.104548	0.704457	0.999496
153039_00778					-0.154267	0.510877	0.999496
153039_00779	PA14_25980	PA2943		Amino acid transport and metabolism	-0.181503	0.609496	0.999496
153039_00780	PA14_25970	PA2944	cobN	Coenzyme transport and metabolism	0.258994	0.309481	0.999496
153039_00781	PA14_25960	PA2945		General function prediction only	0.0114623	0.972974	0.999496
153039_00782					-0.0379175	0.858707	0.999496
153039_00784					-0.362535	0.205829	0.999496
153039_00786	PA14_25930	PA2947		Function unknown	-0.00607506	0.986087	0.999496
153039_00787	PA14_25920	PA2948	cobM	Coenzyme transport and metabolism	-0.242188	0.502158	0.999496
153039_00788	PA14_25910	PA2949		Lipid transport and metabolism	0.315232	0.311782	0.999496
153039_00789	PA14_25900	PA2950		Function unknown	-0.268252	0.306134	0.999496
153039_00792	PA14_25840	PA2953		Energy production and conversion	0.214658	0.542429	0.999496
153039_00793	PA14_25830	PA2954		Function unknown	-0.125359	0.732986	0.999496
153039_00794	PA14_25820	PA2955		Function unknown	-0.00979211	0.972448	0.999496
153039_00795	PA14_25810	PA2956		Energy production and conversion	0.0283351	0.909551	0.999496
153039_00796	PA14_25800	PA2957		Transcription	0.355862	0.322452	0.999496
153039_00798					0.014106	0.965338	0.999496
153039_00799	PA14_25780	PA2959		Replication, recombination and repair	0.0553763	0.870673	0.999496
153039_00803	PA14_25730	PA2963		General function prediction only	-0.151155	0.627172	0.999496
153039_00804	PA14_25710	PA2964	pabC	Amino acid transport and metabolism	0.0360098	0.905154	0.999496
153039_00809	PA14_25640	PA2969	plsX	Lipid transport and metabolism	-0.246051	0.461751	0.999496
153039_00811	PA14_25620	PA2971		General function prediction only	-0.378293	0.168304	0.999496
153039_00812	PA14_25610	PA2972		Cell cycle control, cell division, chromosome partitioning	-0.0730747	0.840837	0.999496
153039_00813	PA14_25600	PA2973		Posttranslational modification, protein turnover, chaperones	-0.0622078	0.819618	0.999496
153039_00814	PA14_25590	PA2974		General function prediction only	0.215545	0.550664	0.999496
153039_00815	PA14_25580	PA2975	rluC	Translation, ribosomal structure and biogenesis	-0.00791173	0.982378	0.999496
153039_00817	PA14_25560	PA2976	rne	Translation, ribosomal structure and biogenesis	0.0553842	0.822619	0.999496
153039_00819	PA14_25540	PA2978	ptpA	Signal transduction mechanisms	-0.342673	0.32699	0.999496
153039_00821	PA14_25520	PA2980		Function unknown	-0.164902	0.615261	0.999496
153039_00822	PA14_25510	PA2981	lpxK	Cell wall/membrane/envelope biogenesis	-0.115186	0.677779	0.999496
153039_00824	PA14_25490	PA2983		Intracellular trafficking, secretion, and vesicular transport	0.0997465	0.692336	0.999496
153039_00825	PA14_25480	PA2984		General function prediction only	-0.389473	0.214218	0.999496
153039_00826	PA14_25470	PA2985		Function unknown	0.0107215	0.965819	0.999496
153039_00830					0.0397462	0.913861	0.999496
153039_00832	PA14_25400	PA2990		Energy production and conversion	-0.343805	0.341577	0.999496
153039_00834	PA14_25370	PA2992		Function unknown	-0.0788329	0.818698	0.999496
153039_00835	PA14_25360	PA2993		Coenzyme transport and metabolism	-0.21274	0.452778	0.999496
153039_00836	PA14_25350	PA2994	nqrF	Energy production and conversion	-0.371783	0.234382	0.999496
153039_00837	PA14_25340	PA2995	nqrE	Energy production and conversion	-0.0930258	0.690715	0.999496
153039_00838	PA14_25330	PA2996	nqrD	Energy production and conversion	-0.28233	0.28981	0.999496
153039_00839	PA14_25320	PA2997	nqrC	Energy production and conversion	-0.391644	0.189065	0.999496
153039_00840	PA14_25305	PA2998	nqrB	Energy production and conversion	0.144837	0.595105	0.999496
153039_00841	PA14_25280	PA2999	nqrA	Energy production and conversion	-0.110653	0.696913	0.999496
153039_00842	PA14_25270	PA3000	aroP1	Amino acid transport and metabolism	-0.393741	0.214399	0.999496
153039_00843	PA14_25250	PA3001		Carbohydrate transport and metabolism	-0.0780162	0.780603	0.999496
153039_00844	PA14_25230	PA3002	mfd	Transcription	-0.270105	0.31274	0.999496
153039_00846	PA14_25210	PA3004		Nucleotide transport and metabolism	0.341845	0.274969	0.999496
153039_00847	PA14_25195	PA3005	nagZ	Carbohydrate transport and metabolism	-0.242737	0.309001	0.999496
153039_00848	PA14_25180	PA3006	psrA	Transcription	0.283394	0.44004	0.999496
153039_00849	PA14_25160	PA3007	lexA	Transcription	-0.0196045	0.940194	0.999496
153039_00850	PA14_25150	PA3008		Cell cycle control, cell division, chromosome partitioning	-0.189084	0.599646	0.999496
153039_00852	PA14_25130	PA3010		Function unknown	-0.321374	0.298044	0.999496
153039_00853	PA14_25110	PA3011	topA	Replication, recombination and repair	0.129618	0.724851	0.999496
153039_00854	PA14_25100	PA3012		Function unknown	-0.198128	0.489119	0.999496
153039_00856	PA14_25080	PA3014	faoA	Lipid transport and metabolism	-0.0922614	0.704309	0.999496
153039_00857	PA14_25060	PA3015		Function unknown	0.187622	0.601563	0.999496
153039_00859	PA14_25040	PA3017		Signal transduction mechanisms	0.0301068	0.91857	0.999496
153039_00860	PA14_25030	PA3018		Function unknown	0.0298074	0.934971	0.999496
153039_00861	PA14_25020	PA3019		General function prediction only	-0.166383	0.62693	0.999496
153039_00862	PA14_25000	PA3020		Cell wall/membrane/envelope biogenesis	0.19366	0.503343	0.999496
153039_00863	PA14_24990	PA3021		Function unknown	0.0156558	0.96322	0.999496
153039_00864	PA14_24980	PA3022		General function prediction only	-0.305893	0.307639	0.999496
153039_00865	PA14_24970	PA3023		General function prediction only	0.151851	0.638016	0.999496
153039_00866	PA14_24960	PA3024		Carbohydrate transport and metabolism	0.0779251	0.738159	0.999496
153039_00867	PA14_24950	PA3025		Energy production and conversion	0.369795	0.249974	0.999496
153039_00868	PA14_24940	PA3026		Energy production and conversion	-0.25107	0.368756	0.999496
153039_00870					0.0633894	0.80414	0.999496
153039_00871	PA14_24900	PA3029	moaB2	Coenzyme transport and metabolism	0.381199	0.29692	0.999496
153039_00872	PA14_24890	PA3030	mobA	Coenzyme transport and metabolism	-0.352522	0.327727	0.999496
153039_00873	PA14_24880	PA3031		Function unknown	0.283084	0.44066	0.999496
153039_00875	PA14_24860	PA3032	snr1	Inorganic ion transport and metabolism	-0.0214978	0.952139	0.999496
153039_00877	PA14_24840	PA3034		Transcription	-0.0400421	0.91028	0.999496
153039_00878	PA14_24830	PA3035		Posttranslational modification, protein turnover, chaperones	0.00539335	0.988309	0.999496
153039_00880	PA14_24810	PA3037		General function prediction only	-0.353819	0.336474	0.999496
153039_00881	PA14_24790	PA3038		Function unknown	-0.0893913	0.775154	0.999496
153039_00882					0.0285079	0.93828	0.999496
153039_00884	PA14_24760	PA3041		Function unknown	0.174552	0.626832	0.999496
153039_00885	PA14_24740	PA3042		Function unknown	-0.275077	0.329266	0.999496
153039_00886	PA14_24730	PA3043		Nucleotide transport and metabolism	-0.0756381	0.800691	0.999496
153039_00887	PA14_24720	PA3044		Signal transduction mechanisms	0.0103163	0.973355	0.999496
153039_00888	PA14_24710	PA3045		Transcription	-0.132147	0.713604	0.999496
153039_00889	PA14_24700	PA3046		Function unknown	-0.224454	0.514275	0.999496
153039_00890	PA14_24690	PA3047		Cell wall/membrane/envelope biogenesis	-0.050049	0.862277	0.999496
153039_00891		PA3048		Replication, recombination and repair	-0.0266868	0.923168	0.999496
153039_00892					0.0963347	0.788999	0.999496
153039_00895	PA14_24620	PA3052		Function unknown	0.243922	0.340297	0.999496
153039_00896	PA14_24610	PA3053		Lipid transport and metabolism	0.0250824	0.916904	0.999496
153039_00897	PA14_24600	PA3054		Amino acid transport and metabolism	-0.313901	0.290834	0.999496
153039_00898	PA14_24590	PA3055		Transcription	-0.103931	0.770415	0.999496
153039_00900	PA14_24570	PA3057		Function unknown	0.221072	0.409944	0.999496
153039_00901	PA14_24560	PA3058	pelG	Function unknown	-0.0755578	0.770449	0.999496
153039_00902	PA14_24550	PA3059	pelF	Cell wall/membrane/envelope biogenesis	-0.358317	0.205614	0.999496
153039_00904	PA14_24510	PA3061	pelD	Signal transduction mechanisms	0.344694	0.235813	0.999496
153039_00905	PA14_24500	PA3062	pelC	Function unknown	0.167288	0.636274	0.999496
153039_00906	PA14_24490	PA3063	pelB	General function prediction only	0.366387	0.163662	0.999496
153039_00907	PA14_24480	PA3064	pelA	Function unknown	-0.0180308	0.939121	0.999496
153039_00909		PA3066		Secondary metabolites biosynthesis, transport and catabolism	-0.0759936	0.833626	0.999496
153039_00911	PA14_24445	PA3068	gdhB	Amino acid transport and metabolism	0.0138473	0.954838	0.999496
153039_00912					0.195529	0.539275	0.999496
153039_00913	PA14_24430	PA3070		General function prediction only	0.0346294	0.920523	0.999496
153039_00914	PA14_24420	PA3071		General function prediction only	0.441602	0.184636	0.999496
153039_00917	PA14_24390	PA3074		General function prediction only	0.361257	0.15921	0.999496
153039_00918	PA14_24380	PA3075		Function unknown	-0.0267454	0.941538	0.999496
153039_00920					-0.160979	0.475737	0.999496
153039_00921	PA14_24350	PA3077		Signal transduction mechanisms	0.142339	0.690154	0.999496
153039_00922	PA14_24340	PA3078		Signal transduction mechanisms	-0.113285	0.72778	0.999496
153039_00923	PA14_24330	PA3079		General function prediction only	-0.120693	0.621301	0.999496
153039_00924	PA14_24310	PA3080		General function prediction only	-0.310987	0.233507	0.999496
153039_00925	PA14_24300	PA3081		Function unknown	0.0551745	0.811969	0.999496
153039_00926	PA14_24290	PA3082	gbt	Function unknown	-0.0496975	0.84959	0.999496
153039_00927	PA14_24270	PA3083	pepN	Amino acid transport and metabolism	-0.255397	0.366807	0.999496
153039_00928	PA14_24260	PA3084		Function unknown	0.257916	0.365668	0.999496
153039_00929	PA14_24245	PA3085		Function unknown	0.191268	0.540574	0.999496
153039_00934					0.0951936	0.781386	0.999496
153039_00935	PA14_24180	PA3091		Function unknown	0.285682	0.322316	0.999496
153039_00936	PA14_24170	PA3092	fadH1	General function prediction only	0.199589	0.55824	0.999496
153039_00937	PA14_24150	PA3093		General function prediction only	0.195308	0.562867	0.999496
153039_00938	PA14_24140	PA3094		Transcription	-0.00430022	0.988486	0.999496
153039_00940					-0.0489793	0.856036	0.999496
153039_00941					-0.0205373	0.929837	0.999496
153039_00943	PA14_24080	PA3096	xcpY	Intracellular trafficking, secretion, and vesicular transport	-0.314976	0.286502	0.999496
153039_00944	PA14_24070	PA3097	xcpX	Intracellular trafficking, secretion, and vesicular transport	0.158826	0.65423	0.999496
153039_00945	PA14_24060	PA3098	xcpW	Intracellular trafficking, secretion, and vesicular transport	0.228098	0.487195	0.999496
153039_00949	PA14_24010	PA3102	xcpS	Intracellular trafficking, secretion, and vesicular transport	0.142958	0.697121	0.999496
153039_00950	PA14_23990	PA3103	xcpR	Cell motility	0.33202	0.315488	0.999496
153039_00951	PA14_23980	PA3104	xcpP	Function unknown	-0.192941	0.398587	0.999496
153039_00952	PA14_23970	PA3105	xcpQ	Intracellular trafficking, secretion, and vesicular transport	-0.291468	0.280236	0.999496
153039_00953	PA14_23950	PA3106		Secondary metabolites biosynthesis, transport and catabolism	0.0484657	0.895295	0.999496
153039_00954	PA14_23930	PA3107	metZ	Amino acid transport and metabolism	0.190038	0.598987	0.999496
153039_00955	PA14_23920	PA3108	purF	Nucleotide transport and metabolism	0.182317	0.607086	0.999496
153039_00956	PA14_23900	PA3109		General function prediction only	0.0131393	0.954671	0.999496
153039_00960	PA14_23850	PA3113	trpF	Amino acid transport and metabolism	-0.156222	0.547785	0.999496
153039_00961	PA14_23840	PA3114	truA	Translation, ribosomal structure and biogenesis	-0.283778	0.440666	0.999496
153039_00962	PA14_23830	PA3115	fimV	Intracellular trafficking, secretion, and vesicular transport	-0.197356	0.296682	0.999496
153039_00963	PA14_23810	PA3116		Amino acid transport and metabolism	0.231679	0.516166	0.999496
153039_00964	PA14_23800	PA3117	asd	Amino acid transport and metabolism	0.10914	0.753563	0.999496
153039_00965	PA14_23790	PA3118	leuB	Energy production and conversion	-0.327365	0.238016	0.999496
153039_00966					-0.237456	0.516001	0.999496
153039_00967	PA14_23760	PA3120	leuD	Amino acid transport and metabolism	0.00731347	0.983052	0.999496
153039_00968	PA14_23750	PA3121	leuC	Amino acid transport and metabolism	0.103056	0.77935	0.999496
153039_00969	PA14_23730	PA3122		Transcription	0.0653953	0.814817	0.999496
153039_00970	PA14_23720	PA3123		Translation, ribosomal structure and biogenesis	0.0899721	0.794333	0.999496
153039_00971	PA14_23700	PA3124		Transcription	0.23638	0.416149	0.999496
153039_00972	PA14_23690	PA3125		Amino acid transport and metabolism	-0.473304	0.17296	0.999496
153039_00973	PA14_23680	PA3126	ibpA	Posttranslational modification, protein turnover, chaperones	0.354026	0.288921	0.999496
153039_00974					0.0915936	0.802941	0.999496
153039_00976	PA14_23650	PA3128		Lipid transport and metabolism	-0.299788	0.25509	0.999496
153039_00977	PA14_23640	PA3129		Translation, ribosomal structure and biogenesis	0.141534	0.654079	0.999496
153039_00978	PA14_23630	PA3130		General function prediction only	0.256217	0.478148	0.999496
153039_00979	PA14_23620	PA3131		Carbohydrate transport and metabolism	-0.388644	0.24385	0.999496
153039_00980	PA14_23610	PA3132		General function prediction only	0.417635	0.188257	0.999496
153039_00981	PA14_23590	PA3133		Transcription	-0.186043	0.569774	0.999496
153039_00982					0.00905057	0.971287	0.999496
153039_00983					0.109506	0.758526	0.999496
153039_00986	PA14_23560	PA3134	gltX	Translation, ribosomal structure and biogenesis	0.0548446	0.807856	0.999496
153039_00987	PA14_23540	PA3135		Transcription	-0.0720928	0.8165	0.999496
153039_00990	PA14_23510	PA3138	uvrB	Replication, recombination and repair	-0.246596	0.396114	0.999496
153039_00991	PA14_23500	PA3139		Amino acid transport and metabolism	0.255016	0.399385	0.999496
153039_00993	PA14_23480	PA3140		Replication, recombination and repair	-0.332143	0.364563	0.999496
153039_00994	PA14_23470	PA3141	wbpM	Carbohydrate transport and metabolism	0.0611887	0.811313	0.999496
153039_00997					-0.0759668	0.74038	0.999496
153039_01003					0.0676566	0.793162	0.999496
153039_01007					-0.206253	0.408858	0.999496
153039_01009					0.25756	0.456819	0.999496
153039_01010	PA14_23340	PA3161	himD	Replication, recombination and repair	-0.1933	0.524181	0.999496
153039_01011	PA14_23330	PA3162	rpsA	Translation, ribosomal structure and biogenesis	-0.0631364	0.827368	0.999496
153039_01013					0.265091	0.471033	0.999496
153039_01016	PA14_23270	PA3167	serC	Coenzyme transport and metabolism	0.118995	0.728757	0.999496
153039_01017	PA14_23260	PA3168	gyrA	Replication, recombination and repair	-0.200803	0.426504	0.999496
153039_01019	PA14_23250	PA3169		Translation, ribosomal structure and biogenesis	-0.151504	0.538614	0.999496
153039_01020	PA14_23240	PA3170		General function prediction only	0.00431603	0.990311	0.999496
153039_01023	PA14_23200	PA3173		Lipid transport and metabolism	0.0496331	0.832463	0.999496
153039_01024	PA14_23190	PA3174		Transcription	0.283589	0.409818	0.999496
153039_01026	PA14_23160	PA3176	gltS	Amino acid transport and metabolism	-0.340839	0.277458	0.999496
153039_01027	PA14_23130	PA3177		Signal transduction mechanisms	-0.160811	0.64479	0.999496
153039_01029	PA14_23110	PA3179		Translation, ribosomal structure and biogenesis	-0.403146	0.263762	0.999496
153039_01030	PA14_23100	PA3180		Replication, recombination and repair	-0.157677	0.554268	0.999496
153039_01031	PA14_23090	PA3181		Carbohydrate transport and metabolism	-0.106539	0.683769	0.999496
153039_01032	PA14_23080	PA3182	pgl	Carbohydrate transport and metabolism	0.058126	0.76869	0.999496
153039_01033	PA14_23070	PA3183	zwf	Carbohydrate transport and metabolism	-0.032012	0.925386	0.999496
153039_01034	PA14_23060	PA3184		Transcription	-0.230906	0.503565	0.999496
153039_01035	PA14_23050	PA3185		Carbohydrate transport and metabolism	-0.440066	0.187346	0.999496
153039_01036	PA14_34960	PA2291		Cell wall/membrane/envelope biogenesis	0.234503	0.31331	0.999496
153039_01037	PA14_34940	PA2292		Function unknown	0.194242	0.561736	0.999496
153039_01038	PA14_34930	PA2293		Energy production and conversion	0.038515	0.896096	0.999496
153039_01040	PA14_34920	PA2297		Energy production and conversion	0.324059	0.378132	0.999496
153039_01041	PA14_34900	PA2298		Energy production and conversion	-0.204288	0.488896	0.999496
153039_01042	PA14_34880	PA2299		Transcription	0.257572	0.465522	0.999496
153039_01043	PA14_34870	PA2300	chiC	Carbohydrate transport and metabolism	-0.139946	0.631321	0.999496
153039_01044	PA14_34850	PA2301		Function unknown	0.0659503	0.842042	0.999496
153039_01045	PA14_34840	PA2302	ambE	Secondary metabolites biosynthesis, transport and catabolism	0.374346	0.160351	0.999496
153039_01046	PA14_34830	PA2303	ambD	Secondary metabolites biosynthesis, transport and catabolism	-0.110784	0.763522	0.999496
153039_01047	PA14_34820	PA2304	ambC	Secondary metabolites biosynthesis, transport and catabolism	0.0835272	0.801598	0.999496
153039_01048	PA14_34810	PA2305	ambB	Secondary metabolites biosynthesis, transport and catabolism	-0.0138063	0.965323	0.999496
153039_01049	PA14_34800	PA2306	ambA	Amino acid transport and metabolism	0.135	0.711133	0.999496
153039_01050	PA14_34790	PA2307		Inorganic ion transport and metabolism	0.079414	0.815328	0.999496
153039_01051	PA14_34780	PA2308		Inorganic ion transport and metabolism	0.0680967	0.785453	0.999496
153039_01052	PA14_34770	PA2309		Inorganic ion transport and metabolism	-0.409525	0.229951	0.999496
153039_01054	PA14_34740	PA2311		Function unknown	0.0536399	0.831926	0.999496
153039_01055	PA14_34730	PA2312		Transcription	-0.184926	0.567091	0.999496
153039_01058	PA14_34700	PA2315		Defense mechanisms	0.230201	0.53107	0.999496
153039_01060	PA14_34680	PA2317		Amino acid transport and metabolism	0.283785	0.433722	0.999496
153039_01061	PA14_34670	PA2318		General function prediction only	0.298031	0.380865	0.999496
153039_01064	PA14_34630	PA2322		Carbohydrate transport and metabolism	0.39169	0.2821	0.999496
153039_01066	PA14_34600	PA2323		Energy production and conversion	0.327751	0.372859	0.999496
153039_01068	PA14_34550	PA2325		Lipid transport and metabolism	0.0125406	0.972679	0.999496
153039_01069	PA14_34540	PA2326		Energy production and conversion	-0.187754	0.579212	0.999496
153039_01070	PA14_34520	PA2327		Inorganic ion transport and metabolism	0.0239586	0.937228	0.999496
153039_01071	PA14_34510	PA2328		Inorganic ion transport and metabolism	-0.514201	0.162625	0.999496
153039_01074	PA14_34460	PA2331		Function unknown	0.210143	0.55884	0.999496
153039_01075	PA14_34450	PA2332		Transcription	-0.365056	0.199666	0.999496
153039_01076	PA14_34440	PA2337	mtlR	Transcription	0.0939379	0.739775	0.999496
153039_01077	PA14_34420	PA2338		Carbohydrate transport and metabolism	-0.0330101	0.928438	0.999496
153039_01079	PA14_34390	PA2340		Carbohydrate transport and metabolism	0.223731	0.532688	0.999496
153039_01080	PA14_34370	PA2341		Amino acid transport and metabolism	0.024189	0.925792	0.999496
153039_01081	PA14_34360	PA2342	mtlD	Carbohydrate transport and metabolism	-0.128339	0.726478	0.999496
153039_01082	PA14_34350	PA2343	mtlY	Carbohydrate transport and metabolism	0.0300549	0.907031	0.999496
153039_01083	PA14_34340	PA2344	mtlZ	Carbohydrate transport and metabolism	-0.264345	0.297272	0.999496
153039_01084	PA14_34330	PA2345		General function prediction only	-0.0767153	0.78306	0.999496
153039_01086	PA14_34300	PA2347		Lipid transport and metabolism	0.0633491	0.862954	0.999496
153039_01087	PA14_34290	PA2348		Energy production and conversion	0.318799	0.360435	0.999496
153039_01088	PA14_34280	PA2349		Inorganic ion transport and metabolism	-0.252569	0.468292	0.999496
153039_01091	PA14_34250	PA2352		Energy production and conversion	0.372994	0.266246	0.999496
153039_01092	PA14_34230	PA2353		General function prediction only	-0.14484	0.653131	0.999496
153039_01093	PA14_34210	PA2354		Signal transduction mechanisms	-0.0393627	0.910655	0.999496
153039_01094	PA14_34200	PA2355		Lipid transport and metabolism	0.310325	0.380375	0.999496
153039_01099	PA14_34140	PA2360		Function unknown	0.439057	0.233125	0.999496
153039_01100	PA14_34130	PA2361		Function unknown	0.118728	0.722675	0.999496
153039_01102	PA14_34100	PA2363		Function unknown	-0.200848	0.423378	0.999496
153039_01103	PA14_34080	PA2364		Function unknown	0.219971	0.549274	0.999496
153039_01105	PA14_34050	PA2366		Function unknown	0.306731	0.395696	0.999496
153039_01106	PA14_34030	PA2367		Function unknown	-0.253819	0.404246	0.999496
153039_01108	PA14_34010	PA2369		Function unknown	0.349786	0.341719	0.999496
153039_01109	PA14_34000	PA2370		Function unknown	-0.31873	0.243264	0.999496
153039_01110	PA14_33990	PA2371		Posttranslational modification, protein turnover, chaperones	0.0846395	0.818015	0.999496
153039_01111					0.181798	0.612731	0.999496
153039_01112					0.191679	0.518821	0.999496
153039_01113	PA14_33960	PA2373		Function unknown	-0.279676	0.443965	0.999496
153039_01114	PA14_33940	PA2374		Function unknown	0.181111	0.613457	0.999496
153039_01117	PA14_33910	PA2377		Inorganic ion transport and metabolism	0.205532	0.548023	0.999496
153039_01118	PA14_33900	PA2378		Energy production and conversion	0.00167254	0.995229	0.999496
153039_01122	PA14_33860	PA2382	lldA	Energy production and conversion	-0.220895	0.533049	0.999496
153039_01123	PA14_33840	PA2383		Transcription	0.141623	0.645677	0.999496
153039_01125	PA14_33820	PA2385	pvdQ	General function prediction only	-0.0941685	0.744403	0.999496
153039_01126	PA14_33810	PA2386	pvdA	Secondary metabolites biosynthesis, transport and catabolism	0.0113061	0.972688	0.999496
153039_01127	PA14_33800	PA2387	fpvI	Transcription	0.296204	0.332162	0.999496
153039_01128	PA14_33780	PA2388	fpvR	Signal transduction mechanisms	-0.30144	0.410937	0.999496
153039_01129	PA14_33770	PA2389	pvdR	Cell wall/membrane/envelope biogenesis	0.236522	0.405292	0.999496
153039_01130	PA14_33760	PA2390	pvdT	Defense mechanisms	-0.0637479	0.78827	0.999496
153039_01131	PA14_33750	PA2391	opmQ	Intracellular trafficking, secretion, and vesicular transport	-0.107208	0.747031	0.999496
153039_01132	PA14_33740	PA2392	pvdP	Function unknown	0.00807613	0.981113	0.999496
153039_01134	PA14_33720	PA2394	pvdN	Amino acid transport and metabolism	-0.062883	0.863675	0.999496
153039_01135	PA14_33710	PA2395	pvdO	Function unknown	0.237461	0.459553	0.999496
153039_01136	PA14_33700	PA2396	pvdF	Nucleotide transport and metabolism	0.0839176	0.770041	0.999496
153039_01137	PA14_33690	PA2397	pvdE	Inorganic ion transport and metabolism	-0.228227	0.457124	0.999496
153039_01139					0.0394087	0.913083	0.999496
153039_01141					-0.0410053	0.863185	0.999496
153039_01142	PA14_33600	PA2403		Function unknown	0.317263	0.377769	0.999496
153039_01143	PA14_33590	PA2404		Function unknown	0.0911451	0.780533	0.999496
153039_01145	PA14_33570	PA2406		Function unknown	-0.365178	0.211146	0.999496
153039_01146	PA14_33560	PA2407		Inorganic ion transport and metabolism	0.0244528	0.925785	0.999496
153039_01148	PA14_33540	PA2409		Inorganic ion transport and metabolism	0.36155	0.202392	0.999496
153039_01150	PA14_33520	PA2411		Secondary metabolites biosynthesis, transport and catabolism	0.176776	0.599478	0.999496
153039_01151	PA14_33510	PA2412		Function unknown	-0.0584228	0.844078	0.999496
153039_01153	PA14_33480	PA2414		Carbohydrate transport and metabolism	0.00919577	0.979964	0.999496
153039_01154	PA14_33460	PA2415		Function unknown	0.247863	0.40299	0.999496
153039_01155	PA14_33450	PA2416	treA	Carbohydrate transport and metabolism	-0.367933	0.234717	0.999496
153039_01156	PA14_33440	PA2417		Transcription	0.248678	0.491349	0.999496
153039_01157	PA14_33430	PA2418		General function prediction only	-0.275483	0.446372	0.999496
153039_01158	PA14_33420	PA2419		Secondary metabolites biosynthesis, transport and catabolism	0.254346	0.489597	0.999496
153039_01159	PA14_33410	PA2420		Function unknown	0.302538	0.353942	0.999496
153039_01161	PA14_33370	PA2422		Function unknown	-0.273716	0.393567	0.999496
153039_01162					0.403649	0.272825	0.999496
153039_01163	PA14_33280	PA2424	pvdL	Lipid transport and metabolism	0.184957	0.413981	0.999496
153039_01164	PA14_33270	PA2425	pvdG	Secondary metabolites biosynthesis, transport and catabolism	0.255978	0.473696	0.999496
153039_01165	PA14_33260	PA2426	pvdS	Transcription	-0.280225	0.446509	0.999496
153039_01166					-0.0398373	0.861378	0.999496
153039_01167	PA14_33240	PA2428		Function unknown	0.0284973	0.938271	0.999496
153039_01168	PA14_33230	PA2429		Function unknown	-0.406078	0.180365	0.999496
153039_01169	PA14_33220	PA2430		Defense mechanisms	0.269154	0.406203	0.999496
153039_01170					0.313109	0.280556	0.999496
153039_01171	PA14_33190	PA2431		Function unknown	0.338694	0.353137	0.999496
153039_01172	PA14_33170	PA2432	bexR	Transcription	0.169481	0.561513	0.999496
153039_01175	PA14_33130	PA2435		Inorganic ion transport and metabolism	0.428931	0.188916	0.999496
153039_01176	PA14_33120	PA2436		Function unknown	0.105397	0.712372	0.999496
153039_01177	PA14_33110	PA2437		Posttranslational modification, protein turnover, chaperones	0.46207	0.196728	0.999496
153039_01178	PA14_33080	PA2438		Posttranslational modification, protein turnover, chaperones	-0.236527	0.51596	0.999496
153039_01182	PA14_33040	PA2442	gcvT2	Amino acid transport and metabolism	0.35083	0.340757	0.999496
153039_01184	PA14_33010	PA2444	glyA2	Amino acid transport and metabolism	0.167815	0.634368	0.999496
153039_01185	PA14_33000	PA2445	gcvP2	Amino acid transport and metabolism	0.32062	0.186281	0.999496
153039_01187	PA14_32970	PA2447		Transcription	0.362036	0.296917	0.999496
153039_01188	PA14_32950	PA2448		General function prediction only	0.29109	0.423974	0.999496
153039_01189	PA14_32940	PA2449		Amino acid transport and metabolism	-0.0203476	0.936213	0.999496
153039_01190	PA14_32930	PA2450		Function unknown	0.126354	0.727578	0.999496
153039_01191					-0.0517188	0.887733	0.999496
153039_01192	PA14_32890	PA2453		Function unknown	0.346079	0.337682	0.999496
153039_01193	PA14_32880	PA2454		General function prediction only	-0.15279	0.621889	0.999496
153039_01194	PA14_32860	PA2455		General function prediction only	-0.0120879	0.97152	0.999496
153039_01195					-0.286535	0.363225	0.999496
153039_01196		PA2457		Cell wall/membrane/envelope biogenesis	-0.228157	0.51845	0.999496
153039_01197					0.286184	0.217137	0.999496
153039_01198					0.0775398	0.786201	0.999496
153039_01199		PA2459		Function unknown	-0.164387	0.481718	0.999496
153039_01200					0.133806	0.566655	0.999496
153039_01201					0.168365	0.515527	0.999496
153039_01202	PA14_44910	PA1510		Function unknown	-0.215207	0.470723	0.999496
153039_01203	PA14_44920	PA1509		Function unknown	-0.33847	0.229408	0.999496
153039_01204	PA14_44930	PA1508		Function unknown	-0.199311	0.529002	0.999496
153039_01205	PA14_44950	PA1507		Nucleotide transport and metabolism	-0.216255	0.547016	0.999496
153039_01206	PA14_44960	PA1506		General function prediction only	-0.0834706	0.785528	0.999496
153039_01207	PA14_44970	PA1505	moaA2	Coenzyme transport and metabolism	-0.0907949	0.751127	0.999496
153039_01208	PA14_44980	PA1504		Transcription	0.0876038	0.811324	0.999496
153039_01210	PA14_45000	PA1502	gcl	General function prediction only	-0.237566	0.351046	0.999496
153039_01211	PA14_45010	PA1501		Carbohydrate transport and metabolism	-0.249235	0.373018	0.999496
153039_01212	PA14_45020	PA1500		Lipid transport and metabolism	-0.18637	0.582877	0.999496
153039_01213	PA14_45030	PA1499		Carbohydrate transport and metabolism	0.0452378	0.898408	0.999496
153039_01214	PA14_45050	PA1498	pykF	Carbohydrate transport and metabolism	0.37095	0.219988	0.999496
153039_01215	PA14_45060	PA1497		Amino acid transport and metabolism	-0.01246	0.969913	0.999496
153039_01216	PA14_45070	PA1496		Function unknown	-0.0554064	0.837209	0.999496
153039_01218	PA14_45100	PA1494		Function unknown	0.0671485	0.832558	0.999496
153039_01219	PA14_45110	PA1493	cysP	Inorganic ion transport and metabolism	0.0154504	0.962563	0.999496
153039_01220	PA14_45120	PA1492		Function unknown	0.208208	0.458301	0.999496
153039_01221	PA14_45130	PA1491		Amino acid transport and metabolism	0.160697	0.620695	0.999496
153039_01223					-0.400241	0.271465	0.999496
153039_01224	PA14_45180	PA1488		General function prediction only	0.227819	0.492204	0.999496
153039_01225	PA14_45190	PA1487		Energy production and conversion	-0.0440486	0.884692	0.999496
153039_01227	PA14_45240	PA1485		Amino acid transport and metabolism	0.453173	0.206297	0.999496
153039_01228	PA14_45250	PA1484		Transcription	-0.278439	0.32779	0.999496
153039_01229					-0.495891	0.163667	0.999496
153039_01236	PA14_45350	PA1477	ccmC	Posttranslational modification, protein turnover, chaperones	-0.215215	0.361823	0.999496
153039_01239	PA14_45400	PA1474		Function unknown	-0.251655	0.491661	0.999496
153039_01240	PA14_45410	PA1473		Function unknown	-0.141418	0.700115	0.999496
153039_01241					0.140259	0.681052	0.999496
153039_01243	PA14_45440	PA1469		Function unknown	0.0467704	0.892069	0.999496
153039_01244	PA14_45450	PA1468		Function unknown	-0.285156	0.421625	0.999496
153039_01246	PA14_45470	PA1466		Posttranslational modification, protein turnover, chaperones	0.283778	0.328567	0.999496
153039_01248	PA14_45500	PA1464		Signal transduction mechanisms	-0.119196	0.655626	0.999496
153039_01250	PA14_45520	PA1462		Cell cycle control, cell division, chromosome partitioning	-0.42801	0.245129	0.999496
153039_01251	PA14_45540	PA1461	motD	Cell motility	-0.223029	0.541035	0.999496
153039_01252	PA14_45560	PA1460	motC	Cell motility	-0.193177	0.587469	0.999496
153039_01253	PA14_45580	PA1459		Cell motility	-0.363674	0.186521	0.999496
153039_01254	PA14_45590	PA1458		Cell motility	-0.259473	0.461617	0.999496
153039_01256	PA14_45620	PA1456	cheY	Signal transduction mechanisms	-0.205144	0.558726	0.999496
153039_01258	PA14_45640	PA1454	fleN	Cell cycle control, cell division, chromosome partitioning	-0.152171	0.678463	0.999496
153039_01259	PA14_45660	PA1453	flhF	Cell motility	-0.473991	0.153134	0.999496
153039_01262	PA14_45710	PA1450		General function prediction only	0.342958	0.34139	0.999496
153039_01264	PA14_45740	PA1448	fliR	Intracellular trafficking, secretion, and vesicular transport	-0.0958789	0.756337	0.999496
153039_01265	PA14_45760	PA1447	fliQ	Intracellular trafficking, secretion, and vesicular transport	-0.240654	0.441052	0.999496
153039_01272	PA14_45840	PA1440		General function prediction only	-0.522931	0.148267	0.999496
153039_01273	PA14_45850	PA1439		Function unknown	0.514656	0.149946	0.999496
153039_01274	PA14_45870	PA1438		Signal transduction mechanisms	-0.189846	0.590642	0.999496
153039_01275	PA14_45880	PA1437		Signal transduction mechanisms	-0.0705576	0.840131	0.999496
153039_01276	PA14_45890	PA1436		Defense mechanisms	0.160982	0.507486	0.999496
153039_01277	PA14_45910	PA1435		Cell wall/membrane/envelope biogenesis	-0.0503938	0.883309	0.999496
153039_01278	PA14_45920	PA1434		Function unknown	0.0907651	0.778989	0.999496
153039_01279	PA14_45930	PA1433		Signal transduction mechanisms	-0.127558	0.648824	0.999496
153039_01280	PA14_45940	PA1432	lasI	Signal transduction mechanisms	-0.503897	0.150278	0.999496
153039_01281					0.0429242	0.90586	0.999496
153039_01282	PA14_45960	PA1430	lasR	Transcription	-0.114468	0.748235	0.999496
153039_01283	PA14_45970	PA1429		Inorganic ion transport and metabolism	0.107662	0.692137	0.999496
153039_01284	PA14_45980	PA1428		General function prediction only	-0.299692	0.405235	0.999496
153039_01285					0.221927	0.432662	0.999496
153039_01286	PA14_46010	PA1425		General function prediction only	0.0527521	0.851656	0.999496
153039_01287					-0.150112	0.676637	0.999496
153039_01288	PA14_46020	PA1424		Function unknown	0.307158	0.39374	0.999496
153039_01289	PA14_46030	PA1423	bdlA	Cell motility	0.117148	0.749561	0.999496
153039_01290	PA14_46060	PA1422	gbuR	Transcription	-0.191369	0.579005	0.999496
153039_01291	PA14_46070	PA1421	gbuA	Amino acid transport and metabolism	0.135783	0.700835	0.999496
153039_01292	PA14_46080	PA1420		Function unknown	-0.142489	0.657221	0.999496
153039_01293	PA14_46100	PA1419		Nucleotide transport and metabolism	0.0348836	0.920977	0.999496
153039_01294	PA14_46110	PA1418		Amino acid transport and metabolism	-0.112264	0.674336	0.999496
153039_01295	PA14_46120	PA1417		Amino acid transport and metabolism	-0.390281	0.241666	0.999496
153039_01296	PA14_46140	PA1416		Energy production and conversion	0.125449	0.71907	0.999496
153039_01297	PA14_46150	PA1415		General function prediction only	-0.0477779	0.876728	0.999496
153039_01299	PA14_46170	PA1413		Transcription	0.420559	0.217196	0.999496
153039_01300	PA14_46180	PA1412		Carbohydrate transport and metabolism	-0.158613	0.637282	0.999496
153039_01301	PA14_46200	PA1411		Amino acid transport and metabolism	-0.215873	0.471799	0.999496
153039_01302	PA14_46220	PA1410		Amino acid transport and metabolism	0.0905234	0.743242	0.999496
153039_01303	PA14_46230	PA1409	aphA	Chromatin structure and dynamics	0.0190376	0.953521	0.999496
153039_01305	PA14_46250	PA1407		General function prediction only	-0.0653556	0.799651	0.999496
153039_01306	PA14_46260	PA1406		General function prediction only	-0.335299	0.359954	0.999496
153039_01307					0.309992	0.385477	0.999496
153039_01309	PA14_46290	PA1403		Transcription	-0.160627	0.625657	0.999496
153039_01310	PA14_46300	PA1402		General function prediction only	-0.0045057	0.989945	0.999496
153039_01312	PA14_46320	PA1400		Lipid transport and metabolism	0.383316	0.162386	0.999496
153039_01313	PA14_46330	PA1399		Transcription	0.412227	0.255308	0.999496
153039_01314	PA14_46340	PA1398		Function unknown	-0.259152	0.481381	0.999496
153039_01315	PA14_46360	PA1397		Transcription	0.221378	0.519638	0.999496
153039_01316	PA14_46370	PA1396		Signal transduction mechanisms	-0.294376	0.352517	0.999496
153039_01317	PA14_46380	PA1395		Function unknown	-0.327855	0.365496	0.999496
153039_01319	PA14_46400	PA1380		Transcription	0.0455412	0.881196	0.999496
153039_01320	PA14_46420	PA1379		General function prediction only	-0.0409958	0.899787	0.999496
153039_01321	PA14_46430	PA1378		Function unknown	0.0881814	0.789568	0.999496
153039_01322	PA14_46440	PA1377		Translation, ribosomal structure and biogenesis	-0.342926	0.30401	0.999496
153039_01323	PA14_46450	PA1376	aceK	Signal transduction mechanisms	-0.0206777	0.945778	0.999496
153039_01324					-0.0960424	0.774749	0.999496
153039_01326	PA14_46480	PA1374		Transcription	-0.291493	0.405395	0.999496
153039_01327	PA14_46490	PA1373	fabF2	Lipid transport and metabolism	0.280828	0.432977	0.999496
153039_01328					0.0591891	0.869393	0.999496
153039_01329	PA14_46630	PA1367		General function prediction only	0.0843798	0.799811	0.999496
153039_01330	PA14_46640	PA1365		Inorganic ion transport and metabolism	-0.11147	0.69878	0.999496
153039_01331	PA14_46650	PA1364		Signal transduction mechanisms	-0.214214	0.513075	0.999496
153039_01336	PA14_46710	PA1359		Function unknown	0.327266	0.272051	0.999496
153039_01338	PA14_46740	PA1357		Function unknown	0.0739496	0.799163	0.999496
153039_01339	PA14_46750	PA1356		Function unknown	-0.0859	0.813833	0.999496
153039_01340					0.19128	0.562007	0.999496
153039_01342	PA14_46780	PA1353		Function unknown	0.141505	0.697585	0.999496
153039_01343	PA14_46800	PA1352		Carbohydrate transport and metabolism	0.187088	0.516168	0.999496
153039_01344	PA14_46810	PA1351		Transcription	-0.323369	0.378873	0.999496
153039_01345	PA14_46820	PA1350		Function unknown	0.371982	0.214533	0.999496
153039_01347	PA14_46830	PA1349		Function unknown	0.227179	0.52899	0.999496
153039_01350	PA14_46860	PA1346		Amino acid transport and metabolism	0.139339	0.66504	0.999496
153039_01351	PA14_46880	PA1345		Translation, ribosomal structure and biogenesis	-0.1045	0.647293	0.999496
153039_01352	PA14_46890	PA1344		Secondary metabolites biosynthesis, transport and catabolism	0.474845	0.186202	0.999496
153039_01353	PA14_46900	PA1343		Function unknown	0.10776	0.767963	0.999496
153039_01354	PA14_46910	PA1342		Amino acid transport and metabolism	-0.0614486	0.867081	0.999496
153039_01355	PA14_46920	PA1341		Amino acid transport and metabolism	0.0733211	0.838788	0.999496
153039_01356	PA14_46930	PA1340		Amino acid transport and metabolism	-0.337677	0.312271	0.999496
153039_01357	PA14_46950	PA1339		Amino acid transport and metabolism	-0.113809	0.650984	0.999496
153039_01360	PA14_46980	PA1336		Signal transduction mechanisms	0.0729654	0.776626	0.999496
153039_01361	PA14_46990	PA1335		Signal transduction mechanisms	0.470881	0.198022	0.999496
153039_01362	PA14_47000	PA1334		Energy production and conversion	-0.163202	0.644052	0.999496
153039_01363	PA14_47010	PA1333		Function unknown	0.0411654	0.879171	0.999496
153039_01364					-0.00688531	0.975692	0.999496
153039_01366	PA14_47060	PA1330		General function prediction only	-0.144192	0.668891	0.999496
153039_01367	PA14_47070	PA1329		General function prediction only	-0.28593	0.289705	0.999496
153039_01368	PA14_47080	PA1328		Transcription	-0.471808	0.197202	0.999496
153039_01371	PA14_47110	PA1325		Function unknown	-0.123674	0.734546	0.999496
153039_01372					0.0263369	0.939392	0.999496
153039_01373	PA14_47120	PA1324		Function unknown	0.124074	0.679897	0.999496
153039_01374	PA14_47130	PA1323		Function unknown	0.0169206	0.960476	0.999496
153039_01375	PA14_47140	PA1322		Inorganic ion transport and metabolism	0.106639	0.697996	0.999496
153039_01376	PA14_47150	PA1321	cyoE	Posttranslational modification, protein turnover, chaperones	0.279303	0.236981	0.999496
153039_01378	PA14_47180	PA1319	cyoC	Energy production and conversion	0.446342	0.210389	0.999496
153039_01379	PA14_47190	PA1318	cyoB	Energy production and conversion	-0.185585	0.440911	0.999496
153039_01380	PA14_47210	PA1317	cyoA	Energy production and conversion	-0.419375	0.211404	0.999496
153039_01381	PA14_47280	PA1311	phnX	General function prediction only	0.193161	0.55153	0.999496
153039_01382	PA14_47300	PA1310	phnW	Amino acid transport and metabolism	0.455377	0.210983	0.999496
153039_01384	PA14_47320	PA1308		Function unknown	0.237141	0.484479	0.999496
153039_01386	PA14_47340	PA1306		General function prediction only	-0.27406	0.403082	0.999496
153039_01387	PA14_47350	PA1305		Function unknown	0.0956669	0.75114	0.999496
153039_01388	PA14_47360	PA1304		Amino acid transport and metabolism	0.0172945	0.960107	0.999496
153039_01390	PA14_47380	PA1302		Inorganic ion transport and metabolism	-0.191509	0.496	0.999496
153039_01391	PA14_47390	PA1301		Signal transduction mechanisms	-0.101459	0.647728	0.999496
153039_01392	PA14_47400	PA1300		Transcription	-0.279648	0.394473	0.999496
153039_01393	PA14_47410	PA1299		Function unknown	-0.0361878	0.914068	0.999496
153039_01394	PA14_47420	PA1298		Function unknown	-0.439303	0.216424	0.999496
153039_01395	PA14_47430	PA1297		Inorganic ion transport and metabolism	0.345994	0.34337	0.999496
153039_01397	PA14_47450	PA1295		Function unknown	-0.115019	0.67234	0.999496
153039_01398	PA14_47460	PA1294	rnd	Translation, ribosomal structure and biogenesis	0.410125	0.218747	0.999496
153039_01399	PA14_47490	PA1293		Carbohydrate transport and metabolism	-0.310931	0.377876	0.999496
153039_01401	PA14_47510	PA1291		General function prediction only	0.217962	0.552982	0.999496
153039_01402	PA14_47520	PA1290		Transcription	0.180359	0.623949	0.999496
153039_01403	PA14_47530	PA1289		Function unknown	0.118847	0.678548	0.999496
153039_01404	PA14_47540	PA1288		Lipid transport and metabolism	-0.043628	0.872348	0.999496
153039_01405	PA14_47550	PA1287		Posttranslational modification, protein turnover, chaperones	-0.0682964	0.845828	0.999496
153039_01406	PA14_47560	PA1286		Carbohydrate transport and metabolism	0.341047	0.273813	0.999496
153039_01407	PA14_47580	PA1285		Transcription	-0.218131	0.548011	0.999496
153039_01408	PA14_47600	PA1284		Lipid transport and metabolism	0.19701	0.495842	0.999496
153039_01410	PA14_47640	PA1282		General function prediction only	0.341747	0.221956	0.999496
153039_01412	PA14_47660	PA1280		Carbohydrate transport and metabolism	-0.162532	0.579386	0.999496
153039_01413	PA14_47670	PA1279	cobU	Coenzyme transport and metabolism	-0.04762	0.816733	0.999496
153039_01414	PA14_47680	PA1278	cobP	Coenzyme transport and metabolism	0.322063	0.351738	0.999496
153039_01415	PA14_47690	PA1277	cobQ	Coenzyme transport and metabolism	0.1809	0.617541	0.999496
153039_01417	PA14_47730	PA1275	cobD	Coenzyme transport and metabolism	0.250404	0.495241	0.999496
153039_01419	PA14_47760	PA1273	cobB	Coenzyme transport and metabolism	-0.103214	0.778752	0.999496
153039_01420	PA14_47790	PA1272	cobO	Coenzyme transport and metabolism	-0.141926	0.579045	0.999496
153039_01421	PA14_47800	PA1271		Coenzyme transport and metabolism	0.149944	0.648916	0.999496
153039_01423	PA14_47810	PA1270		Function unknown	-0.0381124	0.886761	0.999496
153039_01427		PA1266.1			0.197809	0.31924	0.999496
153039_01428	PA14_47860	PA1266		General function prediction only	0.121417	0.74115	0.999496
153039_01429	PA14_47870	PA1265		General function prediction only	0.0453743	0.892916	0.999496
153039_01430	PA14_47880	PA1264		Transcription	-0.26505	0.454852	0.999496
153039_01432	PA14_47900	PA1262		Amino acid transport and metabolism	0.365021	0.315435	0.999496
153039_01436	PA14_47940	PA1258		Amino acid transport and metabolism	0.296388	0.42045	0.999496
153039_01438	PA14_47960	PA1256		Amino acid transport and metabolism	-0.107868	0.769307	0.999496
153039_01439	PA14_47970	PA1255		Amino acid transport and metabolism	-0.212548	0.532598	0.999496
153039_01440	PA14_48000	PA1254		Cell wall/membrane/envelope biogenesis	-0.188787	0.59362	0.999496
153039_01441	PA14_48010	PA1253		Energy production and conversion	0.394887	0.269118	0.999496
153039_01442	PA14_48020	PA1252		Energy production and conversion	0.319717	0.378045	0.999496
153039_01443	PA14_48030	PA1251		Signal transduction mechanisms	-0.0567913	0.858734	0.999496
153039_01444	PA14_48040	PA1250	aprI	Function unknown	0.126925	0.640766	0.999496
153039_01445	PA14_48060	PA1249	aprA	Secondary metabolites biosynthesis, transport and catabolism	-0.262479	0.362065	0.999496
153039_01446	PA14_48090	PA1248	aprF	Cell wall/membrane/envelope biogenesis	0.280379	0.315066	0.999496
153039_01447	PA14_48100	PA1247	aprE	Cell wall/membrane/envelope biogenesis	0.307274	0.364069	0.999496
153039_01448	PA14_48115	PA1246	aprD	General function prediction only	0.197066	0.563718	0.999496
153039_01449	PA14_48140	PA1245		Function unknown	-0.255713	0.435127	0.999496
153039_01452	PA14_48160	PA1243		Signal transduction mechanisms	0.22285	0.481203	0.999496
153039_01453	PA14_48170	PA1242		Posttranslational modification, protein turnover, chaperones	-0.171496	0.539444	0.999496
153039_01455	PA14_48200	PA1240		Lipid transport and metabolism	0.181419	0.514547	0.999496
153039_01456	PA14_48210	PA1239		General function prediction only	-0.178041	0.568379	0.999496
153039_01460	PA14_48280	PA1237		Defense mechanisms	-0.170983	0.60186	0.999496
153039_01461	PA14_48300	PA1236		Carbohydrate transport and metabolism	-0.382453	0.266977	0.999496
153039_01462	PA14_48310	PA1235		Transcription	0.333185	0.266699	0.999496
153039_01463	PA14_48320	PA1234		Function unknown	-0.00117104	0.996774	0.999496
153039_01464	PA14_48330	PA1233		Function unknown	-0.34586	0.255418	0.999496
153039_01465	PA14_48340	PA1232		Function unknown	0.284484	0.406921	0.999496
153039_01466	PA14_48350	PA1231		Defense mechanisms	-0.0677619	0.853814	0.999496
153039_01467	PA14_48380	PA1230		Function unknown	0.217876	0.472454	0.999496
153039_01468	PA14_48390	PA1229		Transcription	0.00140273	0.995571	0.999496
153039_01469	PA14_48400	PA1228		Function unknown	-0.0140743	0.967514	0.999496
153039_01470	PA14_48410	PA1227		General function prediction only	-0.0910897	0.765709	0.999496
153039_01471	PA14_48420	PA1226		Transcription	-0.412459	0.251297	0.999496
153039_01472	PA14_48440	PA1225		General function prediction only	-0.0557195	0.868221	0.999496
153039_01474		PA1223		Transcription	0.444643	0.219827	0.999496
153039_01475	PA14_48520	PA1222		Cell wall/membrane/envelope biogenesis	-0.435827	0.173502	0.999496
153039_01476	PA14_48530	PA1221		Secondary metabolites biosynthesis, transport and catabolism	-0.136448	0.684825	0.999496
153039_01478	PA14_48550	PA1219		Secondary metabolites biosynthesis, transport and catabolism	-0.0408294	0.849632	0.999496
153039_01479	PA14_48560	PA1218		Secondary metabolites biosynthesis, transport and catabolism	0.233432	0.52356	0.999496
153039_01481	PA14_48590	PA1216		General function prediction only	0.327405	0.348395	0.999496
153039_01483	PA14_48610	PA1214		Amino acid transport and metabolism	0.268716	0.313498	0.999496
153039_01484	PA14_48620	PA1213		Function unknown	0.304026	0.34589	0.999496
153039_01485	PA14_48630	PA1212		Carbohydrate transport and metabolism	0.383213	0.239118	0.999496
153039_01486	PA14_48640	PA1211		General function prediction only	0.490601	0.181235	0.999496
153039_01487	PA14_48650	PA1210		General function prediction only	0.31667	0.308873	0.999496
153039_01488	PA14_48660	PA1209		Function unknown	-0.509052	0.16672	0.999496
153039_01489	PA14_48680	PA1208		Inorganic ion transport and metabolism	-0.22291	0.497243	0.999496
153039_01490	PA14_48700	PA1207	kefB	Inorganic ion transport and metabolism	-0.189105	0.607528	0.999496
153039_01491	PA14_48710	PA1206		Function unknown	-0.118685	0.747238	0.999496
153039_01493	PA14_48740	PA1204		General function prediction only	0.383238	0.238215	0.999496
153039_01494	PA14_48750	PA1203		Posttranslational modification, protein turnover, chaperones	-0.230279	0.329077	0.999496
153039_01495	PA14_48760	PA1202		Secondary metabolites biosynthesis, transport and catabolism	-0.206291	0.574726	0.999496
153039_01496	PA14_48770	PA1201		Transcription	-0.268281	0.396799	0.999496
153039_01497	PA14_48780	PA1200		General function prediction only	0.0259802	0.940543	0.999496
153039_01498	PA14_48790	PA1199		Cell wall/membrane/envelope biogenesis	-0.00785232	0.977639	0.999496
153039_01499	PA14_48800	PA1198		Cell wall/membrane/envelope biogenesis	0.458621	0.161162	0.999496
153039_01500	PA14_48810	PA1197		Transcription	0.360531	0.318287	0.999496
153039_01502	PA14_48840	PA1195		Amino acid transport and metabolism	-0.05263	0.874883	0.999496
153039_01504	PA14_48860	PA1193		Replication, recombination and repair	0.18294	0.595768	0.999496
153039_01505	PA14_48870	PA1192		Cell cycle control, cell division, chromosome partitioning	-0.477996	0.186617	0.999496
153039_01506	PA14_49040	PA1191		Posttranslational modification, protein turnover, chaperones	-0.241709	0.467904	0.999496
153039_01507	PA14_49050	PA1190		Function unknown	0.00773353	0.977554	0.999496
153039_01508	PA14_49060	PA1189		Function unknown	0.367892	0.307749	0.999496
153039_01509	PA14_49070	PA1188		Energy production and conversion	-0.127885	0.720934	0.999496
153039_01510	PA14_49080	PA1187		Lipid transport and metabolism	-0.0735662	0.829214	0.999496
153039_01512	PA14_49100	PA1185		Posttranslational modification, protein turnover, chaperones	-0.394619	0.283739	0.999496
153039_01515	PA14_49130	PA1183	dctA	Energy production and conversion	0.272188	0.450677	0.999496
153039_01516	PA14_49150	PA1182		Transcription	0.133946	0.703388	0.999496
153039_01517	PA14_49160	PA1181		Signal transduction mechanisms	-0.133697	0.60415	0.999496
153039_01518	PA14_49170	PA1180	phoQ	Signal transduction mechanisms	-0.117333	0.74265	0.999496
153039_01519	PA14_49180	PA1179	phoP	Signal transduction mechanisms	0.311039	0.334109	0.999496
153039_01520	PA14_49200	PA1178	oprH	Cell wall/membrane/envelope biogenesis	0.223706	0.483959	0.999496
153039_01521	PA14_49210	PA1177	napE	Energy production and conversion	0.193386	0.453862	0.999496
153039_01523	PA14_49230	PA1175	napD	Inorganic ion transport and metabolism	0.442522	0.229158	0.999496
153039_01524	PA14_49250	PA1174	napA	Energy production and conversion	0.138207	0.560671	0.999496
153039_01525	PA14_49260	PA1173	napB	Energy production and conversion	0.308929	0.380996	0.999496
153039_01526	PA14_49270	PA1172	napC	Energy production and conversion	-0.207112	0.507104	0.999496
153039_01527	PA14_49280	PA1171		Cell wall/membrane/envelope biogenesis	0.331407	0.34983	0.999496
153039_01528	PA14_49290	PA1170		Inorganic ion transport and metabolism	0.0429434	0.90328	0.999496
153039_01529	PA14_49300	PA1169		Function unknown	0.152518	0.533388	0.999496
153039_01531	PA14_49320	PA1167		Function unknown	0.32467	0.329176	0.999496
153039_01532	PA14_49330	PA1166		Secondary metabolites biosynthesis, transport and catabolism	0.0901303	0.787554	0.999496
153039_01533	PA14_49340	PA1165	pcpS	Secondary metabolites biosynthesis, transport and catabolism	-0.0556768	0.812912	0.999496
153039_01534	PA14_49350	PA1164		Coenzyme transport and metabolism	-0.0108814	0.975544	0.999496
153039_01535	PA14_49360	PA1163	ndvB	Cell wall/membrane/envelope biogenesis	0.139847	0.610858	0.999496
153039_01536	PA14_49380	PA1162	dapE	Amino acid transport and metabolism	-0.104928	0.662628	0.999496
153039_01537	PA14_49390	PA1161	rrmA	Coenzyme transport and metabolism	0.314066	0.316808	0.999496
153039_01538	PA14_49400	PA1160		Function unknown	-0.172364	0.50244	0.999496
153039_01539					0.139159	0.69436	0.999496
153039_01541					-0.234641	0.382156	0.999496
153039_01542	PA14_49440	PA1157		Signal transduction mechanisms	0.444096	0.227821	0.999496
153039_01543	PA14_49460	PA1156	nrdA	Nucleotide transport and metabolism	-0.0737621	0.771022	0.999496
153039_01544	PA14_49470	PA1155	nrdB	Nucleotide transport and metabolism	0.00542683	0.983204	0.999496
153039_01545					-0.156665	0.670021	0.999496
153039_01546					-0.0141948	0.968897	0.999496
153039_01547		PA1153		Transcription	-0.298662	0.385724	0.999496
153039_01548					0.0711878	0.841386	0.999496
153039_01549					-0.0716803	0.768497	0.999496
153039_01550	PA14_49530	PA1149		Function unknown	0.413319	0.236008	0.999496
153039_01551					-0.123085	0.724987	0.999496
153039_01552	PA14_49560	PA1148	toxA	Function unknown	-0.24875	0.375608	0.999496
153039_01553	PA14_49570	PA1147		Amino acid transport and metabolism	0.241022	0.328767	0.999496
153039_01555	PA14_49590	PA1145		Transcription	-0.235948	0.493526	0.999496
153039_01556	PA14_49610	PA1144		Carbohydrate transport and metabolism	-0.0325432	0.915774	0.999496
153039_01557	PA14_49620	PA1143		Amino acid transport and metabolism	0.134684	0.714392	0.999496
153039_01560	PA14_49650	PA1140		General function prediction only	0.0882742	0.720187	0.999496
153039_01562	PA14_49680	PA1138		Transcription	-0.288142	0.35812	0.999496
153039_01563	PA14_49690	PA1137		Energy production and conversion	0.0421826	0.90741	0.999496
153039_01565	PA14_49710	PA1135		General function prediction only	0.0840009	0.784658	0.999496
153039_01567	PA14_49730	PA1133		Function unknown	-0.202935	0.384652	0.999496
153039_01568					-0.0940265	0.746976	0.999496
153039_01569	PA14_49750	PA1131		Carbohydrate transport and metabolism	0.329235	0.370433	0.999496
153039_01570	PA14_49760	PA1130	rhlC	General function prediction only	-0.428249	0.172722	0.999496
153039_01571	PA14_49780	PA1129		Amino acid transport and metabolism	0.318407	0.359539	0.999496
153039_01572	PA14_49790	PA1128		Transcription	0.104081	0.769	0.999496
153039_01573	PA14_49800	PA1127		Energy production and conversion	-0.249084	0.481356	0.999496
153039_01574	PA14_49810	PA1126		Function unknown	-0.193694	0.589017	0.999496
153039_01576	PA14_49840	PA1124	dgt	Nucleotide transport and metabolism	0.0923224	0.695535	0.999496
153039_01577	PA14_49850	PA1123		Function unknown	-0.377212	0.26741	0.999496
153039_01578					-0.118106	0.720083	0.999496
153039_01580	PA14_49890	PA1120	tpbB	Signal transduction mechanisms	-0.163966	0.613321	0.999496
153039_01581	PA14_49900	PA1119	yfiB	Cell wall/membrane/envelope biogenesis	-0.111166	0.695554	0.999496
153039_01582					-0.388139	0.224754	0.999496
153039_01584	PA14_49930	PA1116		Function unknown	-0.0585585	0.837737	0.999496
153039_01585	PA14_49940	PA1115		Cell wall/membrane/envelope biogenesis	0.395673	0.191962	0.999496
153039_01587	PA14_49970	PA1113		Defense mechanisms	0.0588159	0.818928	0.999496
153039_01590	PA14_50010	PA1112		Carbohydrate transport and metabolism	-0.27545	0.362035	0.999496
153039_01592	PA14_50030	PA1110		Translation, ribosomal structure and biogenesis	0.205978	0.575848	0.999496
153039_01593	PA14_50040	PA1109		Transcription	0.0783491	0.819263	0.999496
153039_01594	PA14_50050	PA1108		General function prediction only	0.368237	0.178892	0.999496
153039_01595	PA14_50060	PA1107		Signal transduction mechanisms	-0.0466114	0.874849	0.999496
153039_01596	PA14_50070	PA1106		Function unknown	-0.110346	0.757601	0.999496
153039_01599	PA14_50110	PA1103		Cell motility	-0.0821446	0.795949	0.999496
153039_01607	PA14_50250	PA1095		Intracellular trafficking, secretion, and vesicular transport	-0.400363	0.164836	0.999496
153039_01609	PA14_50280	PA1093		Cell motility	0.450547	0.216747	0.999496
153039_01611	PA14_50300	PA1091	fgtA	Cell wall/membrane/envelope biogenesis	0.00534771	0.982235	0.999496
153039_01612	PA14_50310	PA1090		Cell wall/membrane/envelope biogenesis	0.354123	0.291127	0.999496
153039_01613	PA14_50320	PA1089		Amino acid transport and metabolism	-0.0488283	0.831416	0.999496
153039_01614	PA14_50330	PA1088		General function prediction only	0.115404	0.703	0.999496
153039_01626	PA14_50500	PA1076		Function unknown	0.185369	0.496046	0.999496
153039_01627	PA14_50510	PA1075		Function unknown	0.223448	0.53866	0.999496
153039_01628	PA14_50520	PA1074	braC	Amino acid transport and metabolism	0.00776809	0.977035	0.999496
153039_01630	PA14_50540	PA1072	braE	Amino acid transport and metabolism	0.191769	0.417891	0.999496
153039_01631	PA14_50550	PA1071	braF	Amino acid transport and metabolism	-0.364855	0.304796	0.999496
153039_01632	PA14_50560	PA1070	braG	Amino acid transport and metabolism	0.443605	0.225416	0.999496
153039_01633					0.188648	0.454728	0.999496
153039_01634					0.130433	0.626957	0.999496
153039_01635					0.0677718	0.828105	0.999496
153039_01636					-0.270914	0.460191	0.999496
153039_01637					-0.486611	0.186372	0.999496
153039_01638					0.0450765	0.884633	0.999496
153039_01639					0.00148877	0.995121	0.999496
153039_01641					-0.195867	0.571307	0.999496
153039_01642					0.122668	0.691558	0.999496
153039_01643					0.297054	0.39052	0.999496
153039_01645					-0.362072	0.320432	0.999496
153039_01646					0.125707	0.70076	0.999496
153039_01650					0.343154	0.323623	0.999496
153039_01651					0.246121	0.412023	0.999496
153039_01652					-0.0734919	0.831389	0.999496
[truncated: 3,821 more rows]

## Sheet: DESeq2_intergenic
YIK_IG_ID	YIK_ID	PA14_ID	PAO1_ID	Name	COG 1	Log2(FC)	P-value	P-adj
153039_02678_Intergenic	153039_02678		PA2234	pslD	Cell wall/membrane/envelope biogenesis	-4.13818	1.17192e-14	2.45282e-11
153039_04792_Intergenic	153039_04792	PA14_72010	PA5455		Cell wall/membrane/envelope biogenesis	-2.52336	4.26579e-11	4.46415e-08
153039_00341_Intergenic	153039_00341					2.6566	1.41016e-06	0.000983819
153039_00456_Intergenic	153039_00456					2.254	2.72767e-05	0.0142725
153039_00532_Intergenic	153039_00532		PA4802		General function prediction only	-2.04194	4.98758e-05	0.020878
153039_02470_Intergenic	153039_02470	PA14_41790	PA1761		Function unknown	-2.15112	0.000141087	0.0492159
153039_00511_Intergenic	153039_00511	PA14_63720	PA4820		Function unknown	-1.67459	0.000211969	0.0540619
153039_01602_Intergenic	153039_01602	PA14_50160	PA1100	fliE	Cell motility	-1.83794	0.000257565	0.0540619
153039_03318_Intergenic	153039_03318	PA14_60560	PA4577		Signal transduction mechanisms	1.70913	0.00024299	0.0540619
153039_03776_Intergenic	153039_03776	PA14_29710	PA2659		Function unknown	-1.92466	0.000258298	0.0540619
153039_01376_Intergenic	153039_01376	PA14_47150	PA1321	cyoE	Posttranslational modification, protein turnover, chaperones	1.96267	0.000344458	0.0623932
153039_05268_Intergenic	153039_05268	PA14_70570	PA5345	recG	Transcription	-1.36408	0.000357725	0.0623932
153039_00050_Intergenic	153039_00050	PA14_68940	PA5220		Function unknown	1.67714	0.000474359	0.0763718
153039_04974_Intergenic	153039_04974	PA14_19750	PA3425		General function prediction only	1.73974	0.000654868	0.0979027
153039_05708_Intergenic	153039_05708	PA14_00310	PA0027		Posttranslational modification, protein turnover, chaperones	1.42348	0.000900947	0.125712
153039_03952_Intergenic	153039_03952	PA14_32520	PA2483		Energy production and conversion	-1.74447	0.00110542	0.132388
153039_04815_Intergenic	153039_04815	PA14_72320	PA5478		General function prediction only	1.58319	0.0011167	0.132388
153039_05503_Intergenic	153039_05503					-1.61789	0.00113855	0.132388
153039_00862_Intergenic	153039_00862	PA14_25000	PA3020		Cell wall/membrane/envelope biogenesis	-1.67479	0.00156821	0.169084
153039_01622_Intergenic	153039_01622	PA14_50450	PA1080	flgE	Cell motility	-1.48922	0.00161571	0.169084
153039_03714_Intergenic	153039_03714	PA14_29120	PA2708		Function unknown	1.73476	0.00195177	0.194526
153039_03057_Intergenic	153039_03057	PA14_56250	PA4330		Lipid transport and metabolism	1.62572	0.00206969	0.196903
153039_00615_Intergenic	153039_00615	PA14_62530	PA4725	cbrA	Signal transduction mechanisms	-1.20999	0.00314543	0.286234
153039_00960_Intergenic	153039_00960	PA14_23850	PA3113	trpF	Amino acid transport and metabolism	1.64451	0.00352065	0.30703
153039_03571_Intergenic	153039_03571	PA14_53040	PA0867	mliC	General function prediction only	-1.63448	0.00381274	0.319202
153039_00326_Intergenic	153039_00326	PA14_66080	PA4997	msbA	Defense mechanisms	-1.62482	0.0040593	0.326774
153039_03494_Intergenic	153039_03494					1.30323	0.00451273	0.34982
153039_01054_Intergenic	153039_01054	PA14_34740	PA2311		Function unknown	1.57305	0.00510127	0.38132
153039_04116_Intergenic	153039_04116	PA14_06740	PA0518	nirM	Energy production and conversion	1.38559	0.00632073	0.456182
153039_02317_Intergenic	153039_02317	PA14_43610	PA1617		Lipid transport and metabolism	1.36042	0.00699745	0.488189
153039_00004_Intergenic	153039_00004	PA14_69480	PA5262	algZ	Signal transduction mechanisms	-0.977104	0.00751228	0.5072
153039_00431_Intergenic	153039_00431	PA14_64700	PA4896		Transcription	1.45252	0.0103082	0.609703
153039_01258_Intergenic	153039_01258	PA14_45640	PA1454	fleN	Cell cycle control, cell division, chromosome partitioning	-1.17328	0.0100596	0.609703
153039_02591_Intergenic	153039_02591	PA14_40310	PA1869		Secondary metabolites biosynthesis, transport and catabolism	-1.38683	0.00969793	0.609703
153039_03641_Intergenic	153039_03641	PA14_52210	PA0932	cysM	Amino acid transport and metabolism	1.37849	0.00994469	0.609703
153039_05005_Intergenic	153039_05005	PA14_20150	PA3396	nosL	Energy production and conversion	1.40152	0.0107832	0.609703
153039_05128_Intergenic	153039_05128	PA14_03620	PA0278		General function prediction only	1.30465	0.0112525	0.609703
153039_05370_Intergenic	153039_05370	PA14_12690	PA3956		Amino acid transport and metabolism	1.43368	0.0113609	0.609703
153039_05543_Intergenic	153039_05543	PA14_28650	PA2744	thrS	Translation, ribosomal structure and biogenesis	-0.90219	0.0107751	0.609703
153039_01561_Intergenic	153039_01561	PA14_49660	PA1139		Function unknown	1.40777	0.0127484	0.651157
153039_04244_Intergenic	153039_04244	PA14_05080	PA0390	metX	Amino acid transport and metabolism	1.39619	0.0127556	0.651157
153039_01585_Intergenic	153039_01585	PA14_49940	PA1115		Cell wall/membrane/envelope biogenesis	1.36786	0.0146345	0.721254
153039_03733_Intergenic	153039_03733	PA14_29350	PA2688	pfeA	Inorganic ion transport and metabolism	-1.15444	0.0148179	0.721254
153039_04399_Intergenic	153039_04399	PA14_10750	PA4113		Carbohydrate transport and metabolism	1.10477	0.0155798	0.741103
153039_05080_Intergenic	153039_05080					-1.36118	0.01621	0.753947
153039_05033_Intergenic	153039_05033					-1.08128	0.0167115	0.760375
153039_00575_Intergenic	153039_00575	PA14_62960	PA4760	dnaJ	Posttranslational modification, protein turnover, chaperones	0.905664	0.0177553	0.764946
153039_04056_Intergenic	153039_04056	PA14_07450	PA0574		Function unknown	-0.868939	0.0179084	0.764946
153039_00912_Intergenic	153039_00912					1.21646	0.0177911	0.764946
153039_02029_Intergenic	153039_02029	PA14_15680	PA3767		Translation, ribosomal structure and biogenesis	1.29976	0.0195744	0.794538
153039_02180_Intergenic	153039_02180	PA14_13340	PA3909	eddB	General function prediction only	0.946039	0.0198453	0.794538
153039_05255_Intergenic	153039_05255	PA14_70730	PA5358	ubiA	Coenzyme transport and metabolism	1.278	0.0201197	0.794538
153039_05765_Intergenic	153039_05765					0.951719	0.019289	0.794538
153039_00353_Intergenic	153039_00353	PA14_65720	PA4972		Function unknown	1.22153	0.020882	0.80937
153039_04184_Intergenic	153039_04184	PA14_05870	PA0450		Inorganic ion transport and metabolism	1.16969	0.0220256	0.838174
153039_04101_Intergenic	153039_04101	PA14_06930	PA0531		Nucleotide transport and metabolism	1.05844	0.0233492	0.857366
153039_02226_Intergenic	153039_02226					-1.28514	0.0232606	0.857366
153039_00899_Intergenic	153039_00899	PA14_24580	PA3056		Transcription	1.07402	0.0238525	0.860747
153039_00184_Intergenic	153039_00184	PA14_67840	PA5137		Signal transduction mechanisms	1.07538	0.0259845	0.87418
153039_01550_Intergenic	153039_01550	PA14_49530	PA1149		Function unknown	-1.07165	0.0273375	0.87418
153039_01964_Intergenic	153039_01964	PA14_16500	PA3702	wspR	Signal transduction mechanisms	1.11537	0.0275661	0.87418
153039_02064_Intergenic	153039_02064	PA14_14960	PA3797		General function prediction only	1.13221	0.0273865	0.87418
153039_04096_Intergenic	153039_04096	PA14_06980	PA0536		General function prediction only	0.950955	0.025764	0.87418
153039_05100_Intergenic	153039_05100	PA14_21280	PA3305		Function unknown	-0.806017	0.0265351	0.87418
End_of_contig_19	End_of_conti					-1.21806	0.027319	0.87418
153039_05245_Intergenic	153039_05245					-1.12774	0.027126	0.87418
153039_04315_Intergenic	153039_04315	PA14_09660	PA4198		Secondary metabolites biosynthesis, transport and catabolism	0.889669	0.028734	0.897617
153039_02314_Intergenic	153039_02314	PA14_43640	PA1614	gpsA	Energy production and conversion	0.921479	0.0303945	0.935525
153039_05235_Intergenic	153039_05235	PA14_04950	PA0378		Cell wall/membrane/envelope biogenesis	1.01893	0.0308795	0.936678
153039_02168_Intergenic	153039_02168	PA14_13470	PA3898		Transcription	1.01204	0.032855	0.966874
153039_02356_Intergenic	153039_02356	PA14_43110	PA1655		Posttranslational modification, protein turnover, chaperones	0.869889	0.0341591	0.966874
153039_04350_Intergenic	153039_04350	PA14_10040	PA4163		Translation, ribosomal structure and biogenesis	1.13064	0.0346467	0.966874
153039_04395_Intergenic	153039_04395	PA14_10700	PA4117	bphP	Signal transduction mechanisms	1.14693	0.0337676	0.966874
153039_05638_Intergenic	153039_05638	PA14_21820	PA3262		Posttranslational modification, protein turnover, chaperones	1.12897	0.0331768	0.966874
153039_03755_Intergenic	153039_03755					-0.994827	0.0343228	0.966874
153039_00020_Intergenic	153039_00020	PA14_69280	PA5247		Function unknown	0.953108	0.0365687	0.993353
153039_01979_Intergenic	153039_01979	PA14_16320	PA3717		Posttranslational modification, protein turnover, chaperones	0.891365	0.0369463	0.993353
153039_05784_Intergenic	153039_05784					-0.957539	0.0370194	0.993353
153039_03913_Intergenic	153039_03913	PA14_31970	PA2522	czcC	Cell wall/membrane/envelope biogenesis	-1.09681	0.0375526	0.994907
153039_00003_Intergenic	153039_00003	PA14_69500	PA5263	argH	Amino acid transport and metabolism	-0.200618	0.673033	0.998788
153039_00005_Intergenic	153039_00005	PA14_69470	PA5261	algR	Transcription	-0.266498	0.486854	0.998788
153039_00010_Intergenic	153039_00010	PA14_69400	PA5256	dsbH	Posttranslational modification, protein turnover, chaperones	0.00679828	0.984706	0.998788
153039_00011_Intergenic	153039_00011	PA14_69390	PA5255	algQ	Transcription	-0.881025	0.0627252	0.998788
153039_00015_Intergenic	153039_00015	PA14_69340	PA5252		General function prediction only	-0.823163	0.120803	0.998788
153039_00017_Intergenic	153039_00017	PA14_69320	PA5250		Inorganic ion transport and metabolism	-0.265287	0.52671	0.998788
153039_00018_Intergenic	153039_00018	PA14_69310	PA5249		Amino acid transport and metabolism	-0.244673	0.664128	0.998788
153039_00023_Intergenic	153039_00023	PA14_69250	PA5244		Function unknown	0.0514334	0.8741	0.998788
153039_00024_Intergenic	153039_00024	PA14_69240	PA5243	hemB	Coenzyme transport and metabolism	-0.0945861	0.794267	0.998788
153039_00025_Intergenic	153039_00025	PA14_69230	PA5242	ppk	Inorganic ion transport and metabolism	-0.604585	0.241469	0.998788
153039_00029_Intergenic	153039_00029	PA14_69190	PA5239	rho	Transcription	-0.422464	0.411483	0.998788
153039_00030_Intergenic	153039_00030	PA14_69170	PA5238		Lipid transport and metabolism	0.00696569	0.9892	0.998788
153039_00031_Intergenic	153039_00031	PA14_69150	PA5237		Coenzyme transport and metabolism	0.0270642	0.947728	0.998788
153039_00034_Intergenic	153039_00034	PA14_69110	PA5234		General function prediction only	0.167454	0.618952	0.998788
153039_00035_Intergenic	153039_00035	PA14_69100	PA5233		Cell motility	0.15797	0.681957	0.998788
153039_00041_Intergenic	153039_00041	PA14_69040	PA5228		Coenzyme transport and metabolism	-0.464181	0.381672	0.998788
153039_00043_Intergenic	153039_00043	PA14_69030	PA5227		Function unknown	-0.826266	0.0812115	0.998788
153039_00045_Intergenic	153039_00045	PA14_69010	PA5225		Function unknown	0.110888	0.754966	0.998788
153039_00046_Intergenic	153039_00046	PA14_69000	PA5224	pepP	Amino acid transport and metabolism	-0.363095	0.472994	0.998788
153039_00049_Intergenic	153039_00049	PA14_68955	PA5221		Coenzyme transport and metabolism	-0.266877	0.605414	0.998788
153039_00052_Intergenic	153039_00052	PA14_68920	PA5218		Transcription	-0.324016	0.499564	0.998788
153039_00053_Intergenic	153039_00053	PA14_68900	PA5217		Inorganic ion transport and metabolism	-0.625362	0.259467	0.998788
153039_00054_Intergenic	153039_00054	PA14_68890	PA5216		Inorganic ion transport and metabolism	0.0551018	0.916161	0.998788
153039_00055_Intergenic	153039_00055	PA14_68870	PA5215	gcvT1	Amino acid transport and metabolism	-0.0625964	0.863214	0.998788
153039_00056_Intergenic	153039_00056	PA14_68860	PA5214	gcvH1	Amino acid transport and metabolism	0.0532384	0.916315	0.998788
153039_00059_Intergenic	153039_00059	PA14_68830	PA5211		Intracellular trafficking, secretion, and vesicular transport	0.292387	0.489698	0.998788
153039_00060_Intergenic	153039_00060	PA14_68820	PA5210		Intracellular trafficking, secretion, and vesicular transport	0.457451	0.198849	0.998788
153039_00061_Intergenic	153039_00061	PA14_68810	PA5209		Function unknown	0.633313	0.160497	0.998788
153039_00063_Intergenic	153039_00063	PA14_68780	PA5207		Inorganic ion transport and metabolism	0.155675	0.783385	0.998788
153039_00064_Intergenic	153039_00064	PA14_68770	PA5206	argE	Amino acid transport and metabolism	0.304144	0.47177	0.998788
153039_00066_Intergenic	153039_00066	PA14_68740	PA5204	argA	Amino acid transport and metabolism	0.230896	0.551344	0.998788
153039_00067_Intergenic	153039_00067	PA14_68730	PA5203	gshA	Coenzyme transport and metabolism	0.537305	0.275144	0.998788
153039_00068_Intergenic	153039_00068	PA14_68720	PA5202		Secondary metabolites biosynthesis, transport and catabolism	0.483416	0.264202	0.998788
153039_00070_Intergenic	153039_00070	PA14_68700	PA5200	amgR	Signal transduction mechanisms	-0.129177	0.718253	0.998788
153039_00072_Intergenic	153039_00072	PA14_68670	PA5198		Defense mechanisms	0.00876605	0.984124	0.998788
153039_00073_Intergenic	153039_00073	PA14_68660	PA5197	rimK	Translation, ribosomal structure and biogenesis	0.172795	0.752895	0.998788
153039_00075_Intergenic	153039_00075	PA14_68630	PA5195		Translation, ribosomal structure and biogenesis	-0.425424	0.446449	0.998788
153039_00077_Intergenic	153039_00077	PA14_68610	PA5193	yrfI	Posttranslational modification, protein turnover, chaperones	0.286902	0.485227	0.998788
153039_00078_Intergenic	153039_00078	PA14_68580	PA5192	pckA	Energy production and conversion	0.226328	0.66706	0.998788
153039_00079_Intergenic	153039_00079	PA14_68570	PA5191		Function unknown	0.739178	0.173092	0.998788
153039_00080_Intergenic	153039_00080	PA14_68560	PA5190		Energy production and conversion	-0.284634	0.398687	0.998788
153039_00082_Intergenic	153039_00082	PA14_68530	PA5188		Lipid transport and metabolism	0.266714	0.636225	0.998788
153039_00085_Intergenic	153039_00085	PA14_68490	PA5185		General function prediction only	0.0903783	0.829767	0.998788
153039_00087_Intergenic	153039_00087	PA14_68470	PA5183.1			0.535477	0.254255	0.998788
153039_00088_Intergenic	153039_00088	PA14_68460	PA5183		Function unknown	0.204044	0.680831	0.998788
153039_00091_Intergenic	153039_00091	PA14_68440	PA5181		Energy production and conversion	0.148741	0.731001	0.998788
153039_00092_Intergenic	153039_00092	PA14_68430	PA5180		Energy production and conversion	-0.176617	0.75447	0.998788
153039_00093_Intergenic	153039_00093	PA14_68420	PA5179		Transcription	0.128881	0.721249	0.998788
153039_00094_Intergenic	153039_00094	PA14_68400	PA5178		Function unknown	-0.585182	0.194526	0.998788
153039_00096_Intergenic	153039_00096	PA14_68380	PA5176		General function prediction only	-0.0600911	0.900484	0.998788
153039_00099_Intergenic	153039_00099	PA14_68350	PA5173	arcC	Amino acid transport and metabolism	0.0305784	0.941632	0.998788
153039_00100_Intergenic	153039_00100	PA14_68340	PA5172	arcB	Amino acid transport and metabolism	0.294701	0.470297	0.998788
153039_00103_Intergenic	153039_00103	PA14_68290	PA5169		Carbohydrate transport and metabolism	0.124146	0.728605	0.998788
153039_00105_Intergenic	153039_00105	PA14_68260	PA5167		Carbohydrate transport and metabolism	0.640947	0.217931	0.998788
153039_00106_Intergenic	153039_00106	PA14_68250	PA5166		Signal transduction mechanisms	-0.440942	0.420249	0.998788
153039_00108_Intergenic	153039_00108	PA14_68210	PA5164	rmlC	Cell wall/membrane/envelope biogenesis	0.136034	0.786165	0.998788
153039_00158_Intergenic	153039_00158	PA14_68140	PA5160		Carbohydrate transport and metabolism	0.180655	0.606578	0.998788
153039_00163_Intergenic	153039_00163	PA14_68090	PA5155		Amino acid transport and metabolism	0.236133	0.511946	0.998788
153039_00165_Intergenic	153039_00165	PA14_68070	PA5153		Amino acid transport and metabolism	-0.0295994	0.957145	0.998788
153039_00166_Intergenic	153039_00166	PA14_68060	PA5152		Amino acid transport and metabolism	0.527204	0.325387	0.998788
153039_00167_Intergenic	153039_00167	PA14_68050	PA5151		Function unknown	0.322504	0.426179	0.998788
153039_00170_Intergenic	153039_00170		PA5149		General function prediction only	0.0257665	0.939254	0.998788
153039_00174_Intergenic	153039_00174	PA14_67970	PA5145		General function prediction only	0.0219467	0.95764	0.998788
153039_00177_Intergenic	153039_00177	PA14_67930	PA5143	hisB	Amino acid transport and metabolism	0.169591	0.636614	0.998788
153039_00180_Intergenic	153039_00180	PA14_67890	PA5141	hisA	Amino acid transport and metabolism	-0.782496	0.166591	0.998788
153039_00182_Intergenic	153039_00182	PA14_67860	PA5139		Amino acid transport and metabolism	0.501304	0.285397	0.998788
153039_00185_Intergenic	153039_00185	PA14_67830	PA5136		Function unknown	-0.515362	0.350529	0.998788
153039_00191_Intergenic	153039_00191	PA14_67750	PA5130		Inorganic ion transport and metabolism	-0.02671	0.954583	0.998788
153039_00198_Intergenic	153039_00198	PA14_67680	PA5125	ntrC	Signal transduction mechanisms	0.528311	0.143984	0.998788
153039_00200_Intergenic	153039_00200	PA14_67650	PA5123		Function unknown	0.132581	0.777426	0.998788
153039_00202_Intergenic	153039_00202	PA14_67630	PA5121		Cell wall/membrane/envelope biogenesis	0.556387	0.207116	0.998788
153039_00204_Intergenic	153039_00204	PA14_67600	PA5119	glnA	Amino acid transport and metabolism	0.628012	0.211216	0.998788
153039_00205_Intergenic	153039_00205	PA14_67580	PA5118	thiI	Coenzyme transport and metabolism	-0.205532	0.688407	0.998788
153039_00208_Intergenic	153039_00208	PA14_67540	PA5115		Function unknown	0.123703	0.755097	0.998788
153039_00209_Intergenic	153039_00209	PA14_67530	PA5114		Function unknown	0.287751	0.51461	0.998788
153039_00211_Intergenic	153039_00211	PA14_67510	PA5112	estA	Lipid transport and metabolism	-0.251422	0.560675	0.998788
153039_00212_Intergenic	153039_00212	PA14_67500	PA5111	gloA3	Amino acid transport and metabolism	0.153112	0.678076	0.998788
153039_00215_Intergenic	153039_00215	PA14_67460	PA5108		Function unknown	-0.389281	0.490757	0.998788
153039_00217_Intergenic	153039_00217	PA14_67440	PA5106		General function prediction only	-0.0732275	0.885439	0.998788
153039_00218_Intergenic	153039_00218	PA14_67420	PA5105	hutC	Transcription	-0.0794289	0.810498	0.998788
153039_00221_Intergenic	153039_00221	PA14_67380	PA5102		Lipid transport and metabolism	-0.413397	0.45804	0.998788
153039_00222_Intergenic	153039_00222	PA14_67370	PA5101		Inorganic ion transport and metabolism	0.237097	0.503307	0.998788
153039_00223_Intergenic	153039_00223	PA14_67350	PA5100	hutU	Amino acid transport and metabolism	0.25574	0.643699	0.998788
153039_00226_Intergenic	153039_00226	PA14_67310	PA5097		Amino acid transport and metabolism	-0.042466	0.939296	0.998788
153039_00227_Intergenic	153039_00227	PA14_67300	PA5096		Amino acid transport and metabolism	0.4139	0.411553	0.998788
153039_00233_Intergenic	153039_00233	PA14_67230	PA5090		Function unknown	0.135618	0.795991	0.998788
153039_00235_Intergenic	153039_00235	PA14_67200	PA5087		General function prediction only	-0.111933	0.839076	0.998788
153039_00237_Intergenic	153039_00237	PA14_67170	PA5085		Transcription	0.0320042	0.930894	0.998788
153039_00238_Intergenic	153039_00238	PA14_67150	PA5084		Amino acid transport and metabolism	0.0273489	0.942188	0.998788
153039_00240_Intergenic	153039_00240	PA14_67130	PA5082		Amino acid transport and metabolism	0.102928	0.807833	0.998788
153039_00242_Intergenic	153039_00242	PA14_67110	PA5080		General function prediction only	-0.197683	0.637603	0.998788
153039_00244_Intergenic	153039_00244	PA14_67090	PA5078		Inorganic ion transport and metabolism	-0.527476	0.196384	0.998788
153039_00246_Intergenic	153039_00246	PA14_67050	PA5076		Amino acid transport and metabolism	0.265186	0.473288	0.998788
153039_00247_Intergenic	153039_00247	PA14_67040	PA5075		Amino acid transport and metabolism	-0.324193	0.561523	0.998788
153039_00249_Intergenic	153039_00249	PA14_67020	PA5073		Function unknown	-0.407587	0.463597	0.998788
153039_00250_Intergenic	153039_00250	PA14_67010	PA5072		Signal transduction mechanisms	-0.830071	0.137841	0.998788
153039_00251_Intergenic	153039_00251	PA14_66990	PA5071		Function unknown	0.337469	0.41739	0.998788
153039_00255_Intergenic	153039_00255	PA14_66950	PA5067	hisE	Amino acid transport and metabolism	0.0767982	0.833231	0.998788
153039_00257_Intergenic	153039_00257	PA14_66920	PA5065	ubiB	General function prediction only	-0.0652501	0.876788	0.998788
153039_00260_Intergenic	153039_00260	PA14_66890	PA5062		Function unknown	-0.187813	0.706664	0.998788
153039_00264_Intergenic	153039_00264	PA14_66840	PA5058	phaC2	Lipid transport and metabolism	-0.238754	0.66431	0.998788
153039_00265_Intergenic	153039_00265	PA14_66830	PA5057	phaD	Lipid transport and metabolism	0.202955	0.595077	0.998788
153039_00266_Intergenic	153039_00266	PA14_66820	PA5056	phaC1	Lipid transport and metabolism	-0.183472	0.745753	0.998788
153039_00273_Intergenic	153039_00273	PA14_66710	PA5049	rpmE	Translation, ribosomal structure and biogenesis	-0.294417	0.521048	0.998788
153039_00274_Intergenic	153039_00274	PA14_66700	PA5048		Replication, recombination and repair	0.792155	0.15001	0.998788
153039_00276_Intergenic	153039_00276	PA14_66680	PA5046		Energy production and conversion	0.0184128	0.966842	0.998788
153039_00282_Intergenic	153039_00282	PA14_66620	PA5040	pilQ	Intracellular trafficking, secretion, and vesicular transport	0.053739	0.919636	0.998788
153039_00283_Intergenic	153039_00283	PA14_66610	PA5039	aroK	Amino acid transport and metabolism	0.06278	0.910795	0.998788
153039_00287_Intergenic	153039_00287	PA14_66570	PA5036	gltB	Amino acid transport and metabolism	-0.232765	0.544954	0.998788
153039_00289_Intergenic	153039_00289	PA14_66550	PA5034	hemE	Coenzyme transport and metabolism	0.812608	0.0947522	0.998788
153039_00290_Intergenic	153039_00290	PA14_66540	PA5033		Function unknown	0.384675	0.421434	0.998788
153039_00291_Intergenic	153039_00291	PA14_66530	PA5032		Transcription	0.387856	0.357336	0.998788
153039_00294_Intergenic	153039_00294	PA14_66490	PA5029		Transcription	-0.235854	0.540747	0.998788
153039_00295_Intergenic	153039_00295	PA14_66480	PA5028		Cell cycle control, cell division, chromosome partitioning	0.574205	0.254978	0.998788
153039_00296_Intergenic	153039_00296	PA14_66460	PA5027		Signal transduction mechanisms	0.288511	0.593968	0.998788
153039_00297_Intergenic	153039_00297	PA14_66450	PA5026		Secondary metabolites biosynthesis, transport and catabolism	0.12906	0.737389	0.998788
153039_00300_Intergenic	153039_00300	PA14_66410	PA5023		Function unknown	-0.313328	0.570861	0.998788
153039_00303_Intergenic	153039_00303	PA14_66350	PA5020		Lipid transport and metabolism	-0.265935	0.442672	0.998788
153039_00304_Intergenic	153039_00304	PA14_66340	PA5019		General function prediction only	0.803285	0.0645786	0.998788
153039_00306_Intergenic	153039_00306	PA14_66320	PA5017		Signal transduction mechanisms	0.149769	0.791131	0.998788
153039_00307_Intergenic	153039_00307	PA14_66310	PA5016	aceF	Energy production and conversion	0.450003	0.307843	0.998788
153039_00309_Intergenic	153039_00309	PA14_66270	PA5014	glnE	Signal transduction mechanisms	0.0109485	0.975645	0.998788
153039_00310_Intergenic	153039_00310	PA14_66260	PA5013	ilvE	Coenzyme transport and metabolism	0.375608	0.447154	0.998788
153039_00323_Intergenic	153039_00323	PA14_66110	PA5000	wapR	Cell wall/membrane/envelope biogenesis	0.101156	0.81221	0.998788
153039_00329_Intergenic	153039_00329	PA14_66040	PA4994		Lipid transport and metabolism	0.549303	0.236396	0.998788
153039_00330_Intergenic	153039_00330	PA14_66020	PA4993		Function unknown	0.254098	0.650827	0.998788
153039_00331_Intergenic	153039_00331	PA14_66010	PA4992		Energy production and conversion	0.600477	0.170594	0.998788
153039_00333_Intergenic	153039_00333	PA14_65990	PA4990		Inorganic ion transport and metabolism	-0.379891	0.437863	0.998788
153039_00334_Intergenic	153039_00334	PA14_65970	PA4989		Transcription	-0.239145	0.628077	0.998788
153039_00337_Intergenic	153039_00337	PA14_65940	PA4986		Energy production and conversion	0.328545	0.518669	0.998788
153039_00339_Intergenic	153039_00339	PA14_65900	PA4984		Transcription	0.112032	0.827491	0.998788
153039_00340_Intergenic	153039_00340	PA14_65880	PA4983		Signal transduction mechanisms	0.431477	0.331897	0.998788
153039_00343_Intergenic	153039_00343	PA14_65850	PA4981		Amino acid transport and metabolism	-0.0870882	0.825751	0.998788
153039_00344_Intergenic	153039_00344	PA14_65840	PA4980		Lipid transport and metabolism	-0.277117	0.533886	0.998788
153039_00348_Intergenic	153039_00348	PA14_65770	PA4976	aruH	Amino acid transport and metabolism	0.408585	0.470156	0.998788
153039_00352_Intergenic	153039_00352	PA14_65740	PA4973	thiC	Coenzyme transport and metabolism	0.364596	0.341411	0.998788
153039_00354_Intergenic	153039_00354	PA14_65710	PA4971	aspP	Replication, recombination and repair	0.348588	0.468944	0.998788
153039_00356_Intergenic	153039_00356	PA14_65690	PA4969	cpdA	General function prediction only	-0.0356129	0.916219	0.998788
153039_00360_Intergenic	153039_00360	PA14_65630	PA4965		General function prediction only	0.172305	0.739895	0.998788
153039_00361_Intergenic	153039_00361	PA14_65605	PA4964	parC	Replication, recombination and repair	0.105712	0.84806	0.998788
153039_00362_Intergenic	153039_00362	PA14_65590	PA4963		Function unknown	0.12465	0.729986	0.998788
153039_00365_Intergenic	153039_00365	PA14_65560	PA4960		Signal transduction mechanisms	0.00629968	0.989483	0.998788
153039_00367_Intergenic	153039_00367	PA14_65520	PA4958		Function unknown	0.592952	0.293286	0.998788
153039_00371_Intergenic	153039_00371	PA14_65450	PA4954	motA	Cell motility	-0.067431	0.891154	0.998788
153039_00372_Intergenic	153039_00372	PA14_65430	PA4953	motB	Cell motility	0.0548397	0.896099	0.998788
153039_00376_Intergenic	153039_00376	PA14_65390	PA4949		Carbohydrate transport and metabolism	-0.0415779	0.908495	0.998788
153039_00380_Intergenic	153039_00380	PA14_65320	PA4945	miaA	Translation, ribosomal structure and biogenesis	0.0988271	0.838237	0.998788
153039_00381_Intergenic	153039_00381	PA14_65310	PA4944	hfq	General function prediction only	0.0513147	0.897212	0.998788
153039_00383_Intergenic	153039_00383	PA14_65280	PA4942	hflK	Posttranslational modification, protein turnover, chaperones	0.561981	0.249646	0.998788
153039_00390_Intergenic	153039_00390	PA14_65200	PA4937	rnr	Transcription	0.58125	0.162722	0.998788
153039_00396_Intergenic	153039_00396	PA14_65130	PA4931	dnaB	Replication, recombination and repair	0.231295	0.632547	0.998788
153039_00397_Intergenic	153039_00397	PA14_65110	PA4930	alr	Cell wall/membrane/envelope biogenesis	-0.195324	0.645069	0.998788
153039_00399_Intergenic	153039_00399	PA14_65080	PA4928		Energy production and conversion	0.12233	0.811716	0.998788
153039_00402_Intergenic	153039_00402	PA14_65040	PA4925		Cell wall/membrane/envelope biogenesis	-0.146824	0.790825	0.998788
153039_00403_Intergenic	153039_00403	PA14_65030	PA4924		Cell wall/membrane/envelope biogenesis	0.229438	0.557594	0.998788
153039_00405_Intergenic	153039_00405	PA14_65000	PA4922	azu	Energy production and conversion	-0.0792422	0.874938	0.998788
153039_00411_Intergenic	153039_00411	PA14_64930	PA4916		Nucleotide transport and metabolism	-0.508734	0.349171	0.998788
153039_00413_Intergenic	153039_00413	PA14_64910	PA4914		Transcription	0.398076	0.469098	0.998788
153039_00414_Intergenic	153039_00414	PA14_64900	PA4913		Amino acid transport and metabolism	-0.0755414	0.844145	0.998788
153039_00415_Intergenic	153039_00415	PA14_64890	PA4912		Amino acid transport and metabolism	-0.115266	0.809082	0.998788
153039_00420_Intergenic	153039_00420	PA14_64840	PA4907		General function prediction only	0.0979875	0.852624	0.998788
153039_00424_Intergenic	153039_00424	PA14_64790	PA4903		Carbohydrate transport and metabolism	-1.0571	0.0619517	0.998788
153039_00426_Intergenic	153039_00426	PA14_64770	PA4901	mdlC	Coenzyme transport and metabolism	0.173656	0.739033	0.998788
153039_00438_Intergenic	153039_00438	PA14_64620	PA4889		Energy production and conversion	0.181752	0.709526	0.998788
153039_00440_Intergenic	153039_00440	PA14_64590	PA4887		Carbohydrate transport and metabolism	-0.299364	0.486248	0.998788
153039_00448_Intergenic	153039_00448	PA14_64510	PA4879		Cell wall/membrane/envelope biogenesis	0.0339405	0.949495	0.998788
153039_00450_Intergenic	153039_00450	PA14_64490	PA4877		Function unknown	0.10467	0.836663	0.998788
153039_00454_Intergenic	153039_00454	PA14_64450	PA4873		Posttranslational modification, protein turnover, chaperones	0.507633	0.265307	0.998788
153039_00455_Intergenic	153039_00455	PA14_64440	PA4872		Carbohydrate transport and metabolism	-0.0538667	0.907249	0.998788
153039_00462_Intergenic	153039_00462	PA14_64370	PA4867	ureB	Amino acid transport and metabolism	0.401653	0.344706	0.998788
153039_00467_Intergenic	153039_00467	PA14_64310	PA4862		Amino acid transport and metabolism	0.0403773	0.942511	0.998788
153039_00468_Intergenic	153039_00468	PA14_64300	PA4861		General function prediction only	0.0154857	0.978147	0.998788
153039_00473_Intergenic	153039_00473	PA14_64230	PA4856	retS	Signal transduction mechanisms	0.463419	0.332645	0.998788
153039_00474_Intergenic	153039_00474	PA14_64220	PA4855	purD	Nucleotide transport and metabolism	-0.149295	0.784806	0.998788
153039_00478_Intergenic	153039_00478	PA14_64170	PA4851		Function unknown	-0.246866	0.520515	0.998788
153039_00480_Intergenic	153039_00480	PA14_64120	PA4849		Function unknown	0.895659	0.0986124	0.998788
153039_00484_Intergenic	153039_00484	PA14_64080	PA4845	dipZ	Energy production and conversion	0.124168	0.810628	0.998788
153039_00485_Intergenic	153039_00485	PA14_64060	PA4844		Signal transduction mechanisms	0.419767	0.451712	0.998788
153039_00486_Intergenic	153039_00486	PA14_64050	PA4843		Signal transduction mechanisms	-0.513248	0.362474	0.998788
153039_00488_Intergenic	153039_00488	PA14_64030	PA4842		Function unknown	0.463997	0.312888	0.998788
153039_00490_Intergenic	153039_00490	PA14_64000	PA4840		Translation, ribosomal structure and biogenesis	-0.53809	0.33872	0.998788
153039_00491_Intergenic	153039_00491	PA14_63990	PA4839	speA	Amino acid transport and metabolism	0.194553	0.691136	0.998788
153039_00492_Intergenic	153039_00492	PA14_63970	PA4838		Function unknown	-0.131232	0.805415	0.998788
153039_00497_Intergenic	153039_00497	PA14_63900	PA4833		General function prediction only	0.687671	0.150768	0.998788
153039_00503_Intergenic	153039_00503	PA14_63830	PA4827		Secondary metabolites biosynthesis, transport and catabolism	-0.744345	0.171844	0.998788
153039_00504_Intergenic	153039_00504	PA14_63820	PA4826		Function unknown	-0.267939	0.635665	0.998788
153039_00516_Intergenic	153039_00516	PA14_63650	PA4815		Function unknown	1.05364	0.0386227	0.998788
153039_00517_Intergenic	153039_00517	PA14_63640	PA4814	fadH2	General function prediction only	0.374001	0.396604	0.998788
153039_00518_Intergenic	153039_00518	PA14_63620	PA4813	lipC	General function prediction only	0.272401	0.533229	0.998788
153039_00524_Intergenic	153039_00524	PA14_63550	PA4809	fdhE	Posttranslational modification, protein turnover, chaperones	0.0148741	0.973613	0.998788
153039_00525_Intergenic	153039_00525	PA14_63540	PA4808	selA	Amino acid transport and metabolism	-0.524758	0.305148	0.998788
153039_00528_Intergenic	153039_00528	PA14_63500	PA4805		Coenzyme transport and metabolism	0.403235	0.424812	0.998788
153039_00529_Intergenic	153039_00529	PA14_63480	PA4804		Amino acid transport and metabolism	0.114102	0.828646	0.998788
153039_00530_Intergenic	153039_00530	PA14_63470	PA4803		Secondary metabolites biosynthesis, transport and catabolism	-0.146788	0.752225	0.998788
153039_00537_Intergenic	153039_00537	PA14_63380	PA4798		Function unknown	0.518978	0.335689	0.998788
153039_00542_Intergenic	153039_00542	PA14_63330	PA4792		Energy production and conversion	-0.689107	0.220234	0.998788
153039_00546_Intergenic	153039_00546	PA14_63290	PA4788		Lipid transport and metabolism	0.0247107	0.962519	0.998788
153039_00547_Intergenic	153039_00547	PA14_63280	PA4787		Transcription	-0.246416	0.529318	0.998788
153039_00550_Intergenic	153039_00550	PA14_63240	PA4784		Transcription	0.122328	0.754042	0.998788
153039_00551_Intergenic	153039_00551	PA14_63230	PA4783		Amino acid transport and metabolism	0.564619	0.314312	0.998788
153039_00552_Intergenic	153039_00552	PA14_63220	PA4782		Function unknown	0.387791	0.469232	0.998788
153039_00554_Intergenic	153039_00554	PA14_63200	PA4780		Signal transduction mechanisms	-0.0450905	0.935195	0.998788
153039_00558_Intergenic	153039_00558	PA14_63160	PA4777	pmrB	Signal transduction mechanisms	-0.457519	0.419055	0.998788
153039_00559_Intergenic	153039_00559	PA14_63150	PA4776	pmrA	Transcription	0.212252	0.707595	0.998788
153039_00563_Intergenic	153039_00563	PA14_63100	PA4772		Energy production and conversion	0.431644	0.233812	0.998788
153039_00565_Intergenic	153039_00565	PA14_63080	PA4770	lldP	Energy production and conversion	-0.00252071	0.996402	0.998788
153039_00566_Intergenic	153039_00566	PA14_63070	PA4769		Transcription	0.229745	0.67491	0.998788
153039_00568_Intergenic	153039_00568	PA14_63050	PA4767		Lipid transport and metabolism	0.0305613	0.945533	0.998788
153039_00572_Intergenic	153039_00572	PA14_63010	PA4763	recN	Replication, recombination and repair	0.657926	0.242744	0.998788
153039_00573_Intergenic	153039_00573	PA14_62990	PA4762	grpE	Posttranslational modification, protein turnover, chaperones	0.14633	0.707106	0.998788
153039_00576_Intergenic	153039_00576	PA14_62940	PA4759	dapB	Amino acid transport and metabolism	0.204563	0.717739	0.998788
153039_00578_Intergenic	153039_00578	PA14_62930	PA4758	carA	Amino acid transport and metabolism	0.645214	0.182581	0.998788
153039_00591_Intergenic	153039_00591	PA14_62780	PA4746		Function unknown	0.156393	0.644564	0.998788
153039_00598_Intergenic	153039_00598	PA14_62710	PA4740	pnp	Translation, ribosomal structure and biogenesis	-0.0409549	0.938951	0.998788
153039_00599_Intergenic	153039_00599	PA14_62690	PA4739		General function prediction only	-0.637601	0.210772	0.998788
153039_00600_Intergenic	153039_00600	PA14_62680	PA4738		Function unknown	0.631439	0.264654	0.998788
153039_00601_Intergenic	153039_00601		PA4737		Function unknown	0.41257	0.422906	0.998788
153039_00603_Intergenic	153039_00603	PA14_62650	PA4735		Cell wall/membrane/envelope biogenesis	0.334756	0.518671	0.998788
153039_00604_Intergenic	153039_00604	PA14_62640	PA4734		Function unknown	-0.335546	0.548579	0.998788
153039_00607_Intergenic	153039_00607	PA14_62600	PA4731	panD	Coenzyme transport and metabolism	0.14759	0.787867	0.998788
153039_00608_Intergenic	153039_00608	PA14_62590	PA4730	panC	Coenzyme transport and metabolism	0.174129	0.730901	0.998788
153039_00610_Intergenic	153039_00610	PA14_62570	PA4728	folK	Coenzyme transport and metabolism	0.186284	0.614386	0.998788
153039_00614_Intergenic	153039_00614	PA14_62540	PA4726	cbrB	Signal transduction mechanisms	0.511812	0.148438	0.998788
153039_00617_Intergenic	153039_00617	PA14_62510	PA4724		Translation, ribosomal structure and biogenesis	0.412244	0.409434	0.998788
153039_00619_Intergenic	153039_00619	PA14_62480	PA4722		Amino acid transport and metabolism	-0.396759	0.46513	0.998788
153039_00623_Intergenic	153039_00623	PA14_62430	PA4718		Intracellular trafficking, secretion, and vesicular transport	0.200482	0.696664	0.998788
153039_00625_Intergenic	153039_00625	PA14_62410	PA4716		General function prediction only	-0.26312	0.612496	0.998788
153039_00626_Intergenic	153039_00626	PA14_62400	PA4715		Amino acid transport and metabolism	1.05017	0.0553014	0.998788
153039_00627_Intergenic	153039_00627	PA14_62390	PA4714		General function prediction only	1.00001	0.0773991	0.998788
153039_00628_Intergenic	153039_00628	PA14_62380	PA4713		Function unknown	0.589463	0.26788	0.998788
153039_00630_Intergenic	153039_00630	PA14_62360	PA4711		General function prediction only	-0.291931	0.606217	0.998788
153039_00632_Intergenic	153039_00632	PA14_62330	PA4709		Inorganic ion transport and metabolism	0.257196	0.636751	0.998788
153039_00639_Intergenic	153039_00639	PA14_62260	PA4704	cbpA	Signal transduction mechanisms	0.142724	0.715007	0.998788
153039_00640_Intergenic	153039_00640	PA14_62250	PA4703		Function unknown	-0.11807	0.722045	0.998788
153039_00642_Intergenic	153039_00642	PA14_62230	PA4701		General function prediction only	-0.260335	0.530947	0.998788
153039_00643_Intergenic	153039_00643	PA14_62200	PA4700	mrcB	Cell wall/membrane/envelope biogenesis	0.282414	0.572022	0.998788
153039_00647_Intergenic	153039_00647	PA14_62160	PA4696	ilvI	Amino acid transport and metabolism	0.29309	0.458366	0.998788
153039_00649_Intergenic	153039_00649	PA14_62130	PA4694	ilvC	Amino acid transport and metabolism	0.730595	0.19706	0.998788
153039_00650_Intergenic	153039_00650	PA14_62120	PA4693	pssA	Lipid transport and metabolism	-0.263151	0.621341	0.998788
153039_00657_Intergenic	153039_00657	PA14_27500	PA2828		Amino acid transport and metabolism	0.348458	0.435966	0.998788
153039_00659_Intergenic	153039_00659	PA14_27480	PA2830	htpX	Posttranslational modification, protein turnover, chaperones	0.129796	0.810331	0.998788
153039_00660_Intergenic	153039_00660	PA14_27470	PA2831		Amino acid transport and metabolism	-0.171884	0.740058	0.998788
153039_00664_Intergenic	153039_00664	PA14_27430	PA2835		General function prediction only	-0.43861	0.409474	0.998788
153039_00668_Intergenic	153039_00668	PA14_27390	PA2839		Function unknown	-0.266025	0.634717	0.998788
153039_00669_Intergenic	153039_00669	PA14_27370	PA2840		Replication, recombination and repair	0.610479	0.138845	0.998788
153039_00671_Intergenic	153039_00671	PA14_27350	PA2842		Amino acid transport and metabolism	0.153669	0.709069	0.998788
153039_00672_Intergenic	153039_00672	PA14_27330	PA2843		Amino acid transport and metabolism	0.128202	0.791579	0.998788
153039_00675_Intergenic	153039_00675	PA14_27280	PA2846		Transcription	0.107719	0.789852	0.998788
153039_00677_Intergenic	153039_00677	PA14_27250	PA2848		Transcription	0.11435	0.836873	0.998788
153039_00678_Intergenic	153039_00678	PA14_27230	PA2849	ohrR	Transcription	-0.0217383	0.965447	0.998788
153039_00679_Intergenic	153039_00679	PA14_27220	PA2850	ohr	Posttranslational modification, protein turnover, chaperones	-0.361332	0.454562	0.998788
153039_00684_Intergenic	153039_00684	PA14_27180	PA2854		Function unknown	-0.243108	0.596283	0.998788
153039_00696_Intergenic	153039_00696	PA14_27020	PA2866	mttC	Replication, recombination and repair	0.266784	0.633572	0.998788
153039_00698_Intergenic	153039_00698	PA14_26990	PA2868		Function unknown	-0.23097	0.671047	0.998788
153039_00700_Intergenic	153039_00700	PA14_26970	PA2870		Signal transduction mechanisms	0.386689	0.478691	0.998788
153039_00709_Intergenic	153039_00709	PA14_26860	PA2879		Transcription	1.03217	0.0680436	0.998788
153039_00714_Intergenic	153039_00714	PA14_26770	PA2884		General function prediction only	-0.0699005	0.895338	0.998788
153039_00716_Intergenic	153039_00716	PA14_26750	PA2886	atuA	Function unknown	0.459881	0.399226	0.998788
153039_00725_Intergenic	153039_00725	PA14_26610	PA2895		Function unknown	-0.147119	0.788472	0.998788
153039_00728_Intergenic	153039_00728	PA14_26580	PA2898		Function unknown	-0.0300444	0.957678	0.998788
153039_00738_Intergenic	153039_00738	PA14_26480	PA2907	cobL	Coenzyme transport and metabolism	-0.340159	0.505967	0.998788
153039_00749_Intergenic	153039_00749	PA14_26340	PA2916		Amino acid transport and metabolism	-0.578928	0.306196	0.998788
153039_00759_Intergenic	153039_00759	PA14_26210	PA2926	hisP	Amino acid transport and metabolism	0.413953	0.403274	0.998788
153039_00760_Intergenic	153039_00760	PA14_26190	PA2927		Lipid transport and metabolism	0.361398	0.358719	0.998788
153039_00763_Intergenic	153039_00763	PA14_26150	PA2930		Transcription	0.333019	0.493886	0.998788
153039_00770_Intergenic	153039_00770	PA14_26070	PA2936		Energy production and conversion	-0.125	0.825055	0.998788
153039_00773_Intergenic	153039_00773	PA14_26020	PA2939		General function prediction only	1.07138	0.041457	0.998788
153039_00779_Intergenic	153039_00779	PA14_25980	PA2943		Amino acid transport and metabolism	0.28053	0.606372	0.998788
153039_00790_Intergenic	153039_00790	PA14_25880	PA2951	etfA	Energy production and conversion	0.0322363	0.93245	0.998788
153039_00792_Intergenic	153039_00792	PA14_25840	PA2953		Energy production and conversion	-0.252124	0.549191	0.998788
153039_00796_Intergenic	153039_00796	PA14_25800	PA2957		Transcription	0.195241	0.67446	0.998788
153039_00797_Intergenic	153039_00797	PA14_25790	PA2958		Amino acid transport and metabolism	-0.224087	0.692351	0.998788
153039_00799_Intergenic	153039_00799	PA14_25780	PA2959		Replication, recombination and repair	0.128528	0.816654	0.998788
153039_00800_Intergenic	153039_00800	PA14_25770	PA2960	pilZ	Intracellular trafficking, secretion, and vesicular transport	-0.00580428	0.989349	0.998788
153039_00806_Intergenic	153039_00806	PA14_25670	PA2966	acpP	Secondary metabolites biosynthesis, transport and catabolism	0.816596	0.149002	0.998788
153039_00812_Intergenic	153039_00812	PA14_25610	PA2972		Cell cycle control, cell division, chromosome partitioning	-0.803664	0.148282	0.998788
153039_00813_Intergenic	153039_00813	PA14_25600	PA2973		Posttranslational modification, protein turnover, chaperones	-0.168589	0.755799	0.998788
153039_00817_Intergenic	153039_00817	PA14_25560	PA2976	rne	Translation, ribosomal structure and biogenesis	-0.0481073	0.93201	0.998788
153039_00822_Intergenic	153039_00822	PA14_25510	PA2981	lpxK	Cell wall/membrane/envelope biogenesis	-0.387056	0.49194	0.998788
153039_00825_Intergenic	153039_00825	PA14_25480	PA2984		General function prediction only	0.0652944	0.847571	0.998788
153039_00826_Intergenic	153039_00826	PA14_25470	PA2985		Function unknown	-0.0199414	0.968523	0.998788
153039_00834_Intergenic	153039_00834	PA14_25370	PA2992		Function unknown	-0.248866	0.542696	0.998788
153039_00842_Intergenic	153039_00842	PA14_25270	PA3000	aroP1	Amino acid transport and metabolism	-0.508334	0.358816	0.998788
153039_00843_Intergenic	153039_00843	PA14_25250	PA3001		Carbohydrate transport and metabolism	0.500773	0.368209	0.998788
153039_00844_Intergenic	153039_00844	PA14_25230	PA3002	mfd	Transcription	-0.0252533	0.964213	0.998788
153039_00845_Intergenic	153039_00845	PA14_25220	PA3003		Function unknown	-0.314589	0.485928	0.998788
153039_00848_Intergenic	153039_00848	PA14_25180	PA3006	psrA	Transcription	-0.607349	0.211705	0.998788
153039_00849_Intergenic	153039_00849	PA14_25160	PA3007	lexA	Transcription	-0.0956392	0.865824	0.998788
153039_00850_Intergenic	153039_00850	PA14_25150	PA3008		Cell cycle control, cell division, chromosome partitioning	0.405731	0.471443	0.998788
153039_00852_Intergenic	153039_00852	PA14_25130	PA3010		Function unknown	-0.813891	0.0416464	0.998788
153039_00853_Intergenic	153039_00853	PA14_25110	PA3011	topA	Replication, recombination and repair	-0.181358	0.724468	0.998788
153039_00854_Intergenic	153039_00854	PA14_25100	PA3012		Function unknown	-0.286296	0.387927	0.998788
153039_00865_Intergenic	153039_00865	PA14_24970	PA3023		General function prediction only	0.547898	0.305754	0.998788
153039_00869_Intergenic	153039_00869	PA14_24920	PA3027		Transcription	0.172333	0.70107	0.998788
153039_00871_Intergenic	153039_00871	PA14_24900	PA3029	moaB2	Coenzyme transport and metabolism	0.227883	0.565214	0.998788
153039_00872_Intergenic	153039_00872	PA14_24890	PA3030	mobA	Coenzyme transport and metabolism	0.559991	0.250651	0.998788
153039_00877_Intergenic	153039_00877	PA14_24840	PA3034		Transcription	0.492029	0.332801	0.998788
153039_00878_Intergenic	153039_00878	PA14_24830	PA3035		Posttranslational modification, protein turnover, chaperones	-0.758444	0.178141	0.998788
153039_00881_Intergenic	153039_00881	PA14_24790	PA3038		Function unknown	-0.493794	0.243337	0.998788
153039_00888_Intergenic	153039_00888	PA14_24710	PA3045		Transcription	-0.539516	0.34063	0.998788
153039_00889_Intergenic	153039_00889	PA14_24700	PA3046		Function unknown	-0.736847	0.180189	0.998788
153039_00890_Intergenic	153039_00890	PA14_24690	PA3047		Cell wall/membrane/envelope biogenesis	-0.110873	0.83404	0.998788
153039_00893_Intergenic	153039_00893	PA14_24640	PA3050	pyrD	Nucleotide transport and metabolism	0.199138	0.61541	0.998788
153039_00896_Intergenic	153039_00896	PA14_24610	PA3053		Lipid transport and metabolism	0.428628	0.380027	0.998788
153039_00900_Intergenic	153039_00900	PA14_24570	PA3057		Function unknown	0.167559	0.670709	0.998788
153039_00919_Intergenic	153039_00919	PA14_24370	PA3076		Secondary metabolites biosynthesis, transport and catabolism	-0.272957	0.621892	0.998788
153039_00925_Intergenic	153039_00925	PA14_24300	PA3081		Function unknown	-0.752042	0.0929442	0.998788
153039_00928_Intergenic	153039_00928	PA14_24260	PA3084		Function unknown	0.875721	0.113975	0.998788
153039_00935_Intergenic	153039_00935	PA14_24180	PA3091		Function unknown	0.692447	0.221303	0.998788
153039_00937_Intergenic	153039_00937	PA14_24150	PA3093		General function prediction only	0.630198	0.259284	0.998788
153039_00942_Intergenic	153039_00942	PA14_24100	PA3095	xcpZ	Intracellular trafficking, secretion, and vesicular transport	0.443466	0.315813	0.998788
153039_00951_Intergenic	153039_00951	PA14_23980	PA3104	xcpP	Function unknown	-0.368438	0.463721	0.998788
153039_00963_Intergenic	153039_00963	PA14_23810	PA3116		Amino acid transport and metabolism	-0.0542118	0.872422	0.998788
153039_00965_Intergenic	153039_00965	PA14_23790	PA3118	leuB	Energy production and conversion	0.322743	0.425139	0.998788
153039_00967_Intergenic	153039_00967	PA14_23760	PA3120	leuD	Amino acid transport and metabolism	0.38594	0.43125	0.998788
153039_00968_Intergenic	153039_00968	PA14_23750	PA3121	leuC	Amino acid transport and metabolism	0.677975	0.230235	0.998788
153039_00971_Intergenic	153039_00971	PA14_23700	PA3124		Transcription	0.273691	0.549823	0.998788
153039_00975_Intergenic	153039_00975	PA14_23670	PA3127		Transcription	-0.059014	0.903769	0.998788
153039_00977_Intergenic	153039_00977	PA14_23640	PA3129		Translation, ribosomal structure and biogenesis	-0.201489	0.722024	0.998788
153039_00978_Intergenic	153039_00978	PA14_23630	PA3130		General function prediction only	-0.490827	0.374323	0.998788
153039_00986_Intergenic	153039_00986	PA14_23560	PA3134	gltX	Translation, ribosomal structure and biogenesis	0.141388	0.760566	0.998788
153039_00988_Intergenic	153039_00988	PA14_23530	PA3136		Defense mechanisms	-0.63046	0.253835	0.998788
153039_00991_Intergenic	153039_00991	PA14_23500	PA3139		Amino acid transport and metabolism	0.073958	0.862355	0.998788
153039_01010_Intergenic	153039_01010	PA14_23340	PA3161	himD	Replication, recombination and repair	-0.339377	0.501454	0.998788
153039_01015_Intergenic	153039_01015	PA14_23280	PA3166	pheA	Amino acid transport and metabolism	0.623476	0.217719	0.998788
153039_01017_Intergenic	153039_01017	PA14_23260	PA3168	gyrA	Replication, recombination and repair	0.149201	0.791577	0.998788
153039_01020_Intergenic	153039_01020	PA14_23240	PA3170		General function prediction only	-0.0978534	0.844696	0.998788
153039_01027_Intergenic	153039_01027	PA14_23130	PA3177		Signal transduction mechanisms	-0.00722047	0.987597	0.998788
153039_01029_Intergenic	153039_01029	PA14_23110	PA3179		Translation, ribosomal structure and biogenesis	-0.735176	0.168657	0.998788
153039_01030_Intergenic	153039_01030	PA14_23100	PA3180		Replication, recombination and repair	-0.419246	0.423614	0.998788
153039_01061_Intergenic	153039_01061	PA14_34670	PA2318		General function prediction only	-0.125454	0.822671	0.998788
153039_01116_Intergenic	153039_01116	PA14_33920	PA2376		Transcription	0.22148	0.693512	0.998788
153039_01118_Intergenic	153039_01118	PA14_33900	PA2378		Energy production and conversion	0.667205	0.200432	0.998788
153039_01121_Intergenic	153039_01121	PA14_33870	PA2381		Function unknown	0.26439	0.600295	0.998788
153039_01126_Intergenic	153039_01126	PA14_33810	PA2386	pvdA	Secondary metabolites biosynthesis, transport and catabolism	0.245092	0.664061	0.998788
153039_01132_Intergenic	153039_01132	PA14_33740	PA2392	pvdP	Function unknown	0.961952	0.0893894	0.998788
153039_01133_Intergenic	153039_01133	PA14_33730	PA2393		Amino acid transport and metabolism	0.588731	0.296924	0.998788
153039_01142_Intergenic	153039_01142	PA14_33600	PA2403		Function unknown	0.243409	0.666934	0.998788
153039_01155_Intergenic	153039_01155	PA14_33450	PA2416	treA	Carbohydrate transport and metabolism	-0.261729	0.636986	0.998788
153039_01157_Intergenic	153039_01157	PA14_33430	PA2418		General function prediction only	-0.0404441	0.942978	0.998788
153039_01161_Intergenic	153039_01161	PA14_33370	PA2422		Function unknown	0.872803	0.0662058	0.998788
153039_01164_Intergenic	153039_01164	PA14_33270	PA2425	pvdG	Secondary metabolites biosynthesis, transport and catabolism	0.342659	0.525035	0.998788
153039_01165_Intergenic	153039_01165	PA14_33260	PA2426	pvdS	Transcription	0.132474	0.814085	0.998788
153039_01172_Intergenic	153039_01172	PA14_33170	PA2432	bexR	Transcription	-0.0411363	0.935685	0.998788
153039_01182_Intergenic	153039_01182	PA14_33040	PA2442	gcvT2	Amino acid transport and metabolism	0.429577	0.442066	0.998788
153039_01184_Intergenic	153039_01184	PA14_33010	PA2444	glyA2	Amino acid transport and metabolism	0.201366	0.70378	0.998788
153039_01187_Intergenic	153039_01187	PA14_32970	PA2447		Transcription	-0.436441	0.430555	0.998788
153039_01199_Intergenic	153039_01199		PA2459		Function unknown	0.00982091	0.976566	0.998788
153039_01205_Intergenic	153039_01205	PA14_44950	PA1507		Nucleotide transport and metabolism	0.14344	0.759371	0.998788
153039_01209_Intergenic	153039_01209	PA14_44990	PA1503		General function prediction only	-0.219903	0.660089	0.998788
153039_01216_Intergenic	153039_01216	PA14_45070	PA1496		Function unknown	0.318572	0.501355	0.998788
153039_01218_Intergenic	153039_01218	PA14_45100	PA1494		Function unknown	0.0578509	0.917563	0.998788
153039_01219_Intergenic	153039_01219	PA14_45110	PA1493	cysP	Inorganic ion transport and metabolism	0.225416	0.667785	0.998788
153039_01222_Intergenic	153039_01222	PA14_45150	PA1490		Transcription	0.410397	0.455642	0.998788
153039_01230_Intergenic	153039_01230	PA14_45280	PA1483	cycH	Posttranslational modification, protein turnover, chaperones	0.938839	0.096012	0.998788
153039_01237_Intergenic	153039_01237	PA14_45370	PA1476	ccmB	Posttranslational modification, protein turnover, chaperones	0.953801	0.0921171	0.998788
153039_01239_Intergenic	153039_01239	PA14_45400	PA1474		Function unknown	-0.254048	0.568611	0.998788
153039_01242_Intergenic	153039_01242	PA14_45430	PA1470		Lipid transport and metabolism	0.25264	0.649251	0.998788
153039_01245_Intergenic	153039_01245	PA14_45460	PA1467		Transcription	-0.322796	0.442053	0.998788
153039_01246_Intergenic	153039_01246	PA14_45470	PA1466		Posttranslational modification, protein turnover, chaperones	-0.154277	0.72653	0.998788
153039_01251_Intergenic	153039_01251	PA14_45540	PA1461	motD	Cell motility	0.934019	0.0961014	0.998788
153039_01253_Intergenic	153039_01253	PA14_45580	PA1459		Cell motility	-0.341235	0.475649	0.998788
153039_01254_Intergenic	153039_01254	PA14_45590	PA1458		Cell motility	-0.209702	0.708798	0.998788
153039_01255_Intergenic	153039_01255	PA14_45610	PA1457	cheZ	Signal transduction mechanisms	-0.208811	0.705205	0.998788
153039_01257_Intergenic	153039_01257	PA14_45630	PA1455	fliA	Transcription	-0.897429	0.105785	0.998788
153039_01259_Intergenic	153039_01259	PA14_45660	PA1453	flhF	Cell motility	-0.161939	0.763283	0.998788
153039_01260_Intergenic	153039_01260	PA14_45680	PA1452	flhA	Intracellular trafficking, secretion, and vesicular transport	-0.27421	0.626289	0.998788
153039_01270_Intergenic	153039_01270	PA14_45810	PA1442		Cell motility	-0.292652	0.578854	0.998788
153039_01271_Intergenic	153039_01271	PA14_45830	PA1441		Cell motility	-0.250655	0.656695	0.998788
153039_01273_Intergenic	153039_01273	PA14_45850	PA1439		Function unknown	0.19439	0.731203	0.998788
153039_01274_Intergenic	153039_01274	PA14_45870	PA1438		Signal transduction mechanisms	-0.0398942	0.943758	0.998788
153039_01276_Intergenic	153039_01276	PA14_45890	PA1436		Defense mechanisms	0.141006	0.798002	0.998788
153039_01283_Intergenic	153039_01283	PA14_45970	PA1429		Inorganic ion transport and metabolism	-0.439603	0.269967	0.998788
153039_01292_Intergenic	153039_01292	PA14_46080	PA1420		Function unknown	0.38789	0.476219	0.998788
153039_01294_Intergenic	153039_01294	PA14_46110	PA1418		Amino acid transport and metabolism	-1.01226	0.0652802	0.998788
153039_01302_Intergenic	153039_01302	PA14_46220	PA1410		Amino acid transport and metabolism	-0.92361	0.0984857	0.998788
153039_01304_Intergenic	153039_01304	PA14_46240	PA1408		Cell wall/membrane/envelope biogenesis	-0.136586	0.78947	0.998788
153039_01309_Intergenic	153039_01309	PA14_46290	PA1403		Transcription	0.359568	0.46976	0.998788
153039_01312_Intergenic	153039_01312	PA14_46320	PA1400		Lipid transport and metabolism	-0.315125	0.570135	0.998788
153039_01316_Intergenic	153039_01316	PA14_46370	PA1396		Signal transduction mechanisms	0.0218086	0.965045	0.998788
153039_01319_Intergenic	153039_01319	PA14_46400	PA1380		Transcription	-0.0894671	0.827371	0.998788
153039_01320_Intergenic	153039_01320	PA14_46420	PA1379		General function prediction only	-0.231381	0.615811	0.998788
153039_01322_Intergenic	153039_01322	PA14_46440	PA1377		Translation, ribosomal structure and biogenesis	0.347814	0.536652	0.998788
153039_01323_Intergenic	153039_01323	PA14_46450	PA1376	aceK	Signal transduction mechanisms	0.352804	0.465261	0.998788
153039_01325_Intergenic	153039_01325	PA14_46470	PA1375	pdxB	Coenzyme transport and metabolism	0.134496	0.80153	0.998788
153039_01326_Intergenic	153039_01326	PA14_46480	PA1374		Transcription	0.411114	0.292349	0.998788
153039_01330_Intergenic	153039_01330	PA14_46640	PA1365		Inorganic ion transport and metabolism	-0.296186	0.583876	0.998788
153039_01331_Intergenic	153039_01331	PA14_46650	PA1364		Signal transduction mechanisms	-0.126335	0.811239	0.998788
153039_01341_Intergenic	153039_01341	PA14_46770	PA1354		Function unknown	0.4457	0.392893	0.998788
153039_01352_Intergenic	153039_01352	PA14_46890	PA1344		Secondary metabolites biosynthesis, transport and catabolism	0.660675	0.157583	0.998788
153039_01358_Intergenic	153039_01358	PA14_46960	PA1338	ggt	Amino acid transport and metabolism	0.686701	0.221302	0.998788
153039_01362_Intergenic	153039_01362	PA14_47000	PA1334		Energy production and conversion	0.258829	0.643288	0.998788
153039_01363_Intergenic	153039_01363	PA14_47010	PA1333		Function unknown	0.226721	0.688863	0.998788
153039_01365_Intergenic	153039_01365	PA14_47040	PA1331		Inorganic ion transport and metabolism	0.452172	0.35584	0.998788
153039_01373_Intergenic	153039_01373	PA14_47120	PA1324		Function unknown	0.0867323	0.87819	0.998788
153039_01381_Intergenic	153039_01381	PA14_47280	PA1311	phnX	General function prediction only	0.969594	0.0770929	0.998788
153039_01386_Intergenic	153039_01386	PA14_47340	PA1306		General function prediction only	-0.0507943	0.90452	0.998788
153039_01387_Intergenic	153039_01387	PA14_47350	PA1305		Function unknown	0.575335	0.178701	0.998788
153039_01393_Intergenic	153039_01393	PA14_47410	PA1299		Function unknown	-0.172732	0.760309	0.998788
153039_01395_Intergenic	153039_01395	PA14_47430	PA1297		Inorganic ion transport and metabolism	-0.384539	0.497076	0.998788
153039_01399_Intergenic	153039_01399	PA14_47490	PA1293		Carbohydrate transport and metabolism	-0.175994	0.74835	0.998788
153039_01400_Intergenic	153039_01400	PA14_47500	PA1292		Inorganic ion transport and metabolism	0.560491	0.282118	0.998788
153039_01403_Intergenic	153039_01403	PA14_47530	PA1289		Function unknown	-0.426744	0.449437	0.998788
153039_01431_Intergenic	153039_01431	PA14_47890	PA1263		Transcription	0.122837	0.805838	0.998788
153039_01445_Intergenic	153039_01445	PA14_48060	PA1249	aprA	Secondary metabolites biosynthesis, transport and catabolism	0.495906	0.241671	0.998788
153039_01446_Intergenic	153039_01446	PA14_48090	PA1248	aprF	Cell wall/membrane/envelope biogenesis	0.594433	0.292822	0.998788
153039_01451_Intergenic	153039_01451	PA14_48150	PA1244		Function unknown	0.458627	0.410795	0.998788
153039_01452_Intergenic	153039_01452	PA14_48160	PA1243		Signal transduction mechanisms	-0.290454	0.562754	0.998788
153039_01474_Intergenic	153039_01474		PA1223		Transcription	0.510998	0.314817	0.998788
153039_01490_Intergenic	153039_01490	PA14_48700	PA1207	kefB	Inorganic ion transport and metabolism	-0.139695	0.789005	0.998788
153039_01499_Intergenic	153039_01499	PA14_48800	PA1198		Cell wall/membrane/envelope biogenesis	0.460761	0.279759	0.998788
153039_01507_Intergenic	153039_01507	PA14_49050	PA1190		Function unknown	0.308926	0.468617	0.998788
153039_01518_Intergenic	153039_01518	PA14_49170	PA1180	phoQ	Signal transduction mechanisms	0.177732	0.67094	0.998788
153039_01520_Intergenic	153039_01520	PA14_49200	PA1178	oprH	Cell wall/membrane/envelope biogenesis	0.92769	0.0574907	0.998788
153039_01521_Intergenic	153039_01521	PA14_49210	PA1177	napE	Energy production and conversion	0.622124	0.267541	0.998788
153039_01528_Intergenic	153039_01528	PA14_49290	PA1170		Inorganic ion transport and metabolism	-0.100062	0.834253	0.998788
153039_01529_Intergenic	153039_01529	PA14_49300	PA1169		Function unknown	-1.05868	0.060235	0.998788
153039_01530_Intergenic	153039_01530	PA14_49310	PA1168		Function unknown	-0.644937	0.254682	0.998788
153039_01531_Intergenic	153039_01531	PA14_49320	PA1167		Function unknown	0.269372	0.628812	0.998788
153039_01532_Intergenic	153039_01532	PA14_49330	PA1166		Secondary metabolites biosynthesis, transport and catabolism	0.215286	0.645573	0.998788
153039_01533_Intergenic	153039_01533	PA14_49340	PA1165	pcpS	Secondary metabolites biosynthesis, transport and catabolism	0.0108398	0.984596	0.998788
153039_01535_Intergenic	153039_01535	PA14_49360	PA1163	ndvB	Cell wall/membrane/envelope biogenesis	-0.184096	0.695528	0.998788
153039_01538_Intergenic	153039_01538	PA14_49400	PA1160		Function unknown	-0.205439	0.716694	0.998788
153039_01543_Intergenic	153039_01543	PA14_49460	PA1156	nrdA	Nucleotide transport and metabolism	0.180039	0.680193	0.998788
153039_01547_Intergenic	153039_01547		PA1153		Transcription	-0.531774	0.217528	0.998788
153039_01552_Intergenic	153039_01552	PA14_49560	PA1148	toxA	Function unknown	0.17567	0.74322	0.998788
153039_01556_Intergenic	153039_01556	PA14_49610	PA1144		Carbohydrate transport and metabolism	-0.301814	0.587761	0.998788
153039_01560_Intergenic	153039_01560	PA14_49650	PA1140		General function prediction only	-0.247863	0.661603	0.998788
153039_01562_Intergenic	153039_01562	PA14_49680	PA1138		Transcription	-0.0932191	0.868949	0.998788
153039_01573_Intergenic	153039_01573	PA14_49800	PA1127		Energy production and conversion	-0.100018	0.85977	0.998788
153039_01579_Intergenic	153039_01579	PA14_49880	PA1121	yfiR	Function unknown	-0.163619	0.772368	0.998788
153039_01594_Intergenic	153039_01594	PA14_50050	PA1108		General function prediction only	1.07785	0.0526859	0.998788
153039_01595_Intergenic	153039_01595	PA14_50060	PA1107		Signal transduction mechanisms	0.379216	0.45712	0.998788
153039_01603_Intergenic	153039_01603	PA14_50180	PA1099	fleR	Signal transduction mechanisms	-0.585901	0.267094	0.998788
153039_01606_Intergenic	153039_01606	PA14_50240	PA1096		Function unknown	-0.0968519	0.849876	0.998788
153039_01608_Intergenic	153039_01608	PA14_50270	PA1094	fliD	Cell motility	-0.221585	0.675648	0.998788
153039_01609_Intergenic	153039_01609	PA14_50280	PA1093		Cell motility	-0.140891	0.771808	0.998788
153039_01614_Intergenic	153039_01614	PA14_50330	PA1088		General function prediction only	0.20882	0.710693	0.998788
153039_01615_Intergenic	153039_01615	PA14_50340	PA1087	flgL	Cell motility	0.0457384	0.933509	0.998788
153039_01617_Intergenic	153039_01617	PA14_50380	PA1085	flgJ	Cell wall/membrane/envelope biogenesis	0.0457323	0.935478	0.998788
153039_01623_Intergenic	153039_01623	PA14_50460	PA1079	flgD	Cell motility	0.690305	0.159091	0.998788
153039_01624_Intergenic	153039_01624	PA14_50470	PA1078	flgC	Cell motility	-0.323041	0.436572	0.998788
153039_01627_Intergenic	153039_01627	PA14_50510	PA1075		Function unknown	-0.0306868	0.952094	0.998788
153039_01628_Intergenic	153039_01628	PA14_50520	PA1074	braC	Amino acid transport and metabolism	-0.52633	0.283405	0.998788
153039_01629_Intergenic	153039_01629	PA14_50530	PA1073	braD	Amino acid transport and metabolism	-0.304915	0.514018	0.998788
153039_01668_Intergenic	153039_01668	PA14_50570	PA1069		Function unknown	-0.253946	0.539064	0.998788
153039_01669_Intergenic	153039_01669	PA14_50590	PA1068		Posttranslational modification, protein turnover, chaperones	-0.265047	0.629998	0.998788
153039_01671_Intergenic	153039_01671	PA14_50610	PA1066		Lipid transport and metabolism	0.0977774	0.862397	0.998788
153039_01673_Intergenic	153039_01673	PA14_50630	PA1064		Function unknown	0.126341	0.799283	0.998788
153039_01678_Intergenic	153039_01678	PA14_50680	PA1059		Inorganic ion transport and metabolism	0.163881	0.77091	0.998788
153039_01692_Intergenic	153039_01692	PA14_50830	PA1046		Carbohydrate transport and metabolism	-0.496213	0.288299	0.998788
153039_01697_Intergenic	153039_01697	PA14_50880	PA1041		Cell wall/membrane/envelope biogenesis	-0.963384	0.0469031	0.998788
153039_01698_Intergenic	153039_01698	PA14_50890	PA1040		Function unknown	0.408907	0.409478	0.998788
153039_01701_Intergenic	153039_01701	PA14_50920	PA1037		Function unknown	-0.187371	0.740751	0.998788
153039_01703_Intergenic	153039_01703	PA14_50940	PA1035		Function unknown	0.282803	0.595162	0.998788
153039_01704_Intergenic	153039_01704	PA14_50950	PA1034		Function unknown	-0.00326722	0.994733	0.998788
153039_01705_Intergenic	153039_01705	PA14_50970	PA1033		Posttranslational modification, protein turnover, chaperones	-0.263287	0.59635	0.998788
153039_01706_Intergenic	153039_01706	PA14_50980	PA1032	quiP	General function prediction only	0.952572	0.0854344	0.998788
153039_01727_Intergenic	153039_01727	PA14_51205	PA1015		Transcription	-0.296098	0.599464	0.998788
153039_01730_Intergenic	153039_01730	PA14_51240	PA1013	purC	Nucleotide transport and metabolism	0.693334	0.218053	0.998788
153039_01734_Intergenic	153039_01734	PA14_51280	PA1009		Amino acid transport and metabolism	-0.174545	0.649576	0.998788
153039_01735_Intergenic	153039_01735	PA14_51290	PA1008	bcp	Posttranslational modification, protein turnover, chaperones	-0.318291	0.56783	0.998788
153039_01737_Intergenic	153039_01737	PA14_51310	PA1006		Posttranslational modification, protein turnover, chaperones	-0.122569	0.792264	0.998788
153039_01738_Intergenic	153039_01738	PA14_51320	PA1005		General function prediction only	-0.116567	0.760039	0.998788
153039_01740_Intergenic	153039_01740	PA14_51340	PA1003	mvfR	Transcription	0.477046	0.204018	0.998788
153039_01745_Intergenic	153039_01745	PA14_51410	PA0998	pqsC	Lipid transport and metabolism	0.165596	0.737289	0.998788
153039_01748_Intergenic	153039_01748	PA14_51440	PA0995	ogt	Replication, recombination and repair	0.126056	0.715601	0.998788
153039_01753_Intergenic	153039_01753	PA14_51490	PA0990		Nucleotide transport and metabolism	0.203921	0.564953	0.998788
153039_01754_Intergenic	153039_01754	PA14_51500	PA0989		Function unknown	0.095155	0.809064	0.998788
153039_01755_Intergenic	153039_01755	PA14_51510	PA0988		General function prediction only	0.658824	0.244051	0.998788
153039_01760_Intergenic	153039_01760	PA14_51600	PA0981		Function unknown	0.458168	0.239638	0.998788
153039_01764_Intergenic	153039_01764		PA3488		Function unknown	0.166784	0.768189	0.998788
153039_01776_Intergenic	153039_01776	PA14_18820	PA3518		Coenzyme transport and metabolism	-0.382267	0.487673	0.998788
153039_01778_Intergenic	153039_01778	PA14_18800	PA3520		Inorganic ion transport and metabolism	-0.288558	0.363546	0.998788
153039_01779_Intergenic	153039_01779	PA14_18790	PA3521		Cell wall/membrane/envelope biogenesis	-0.535652	0.33759	0.998788
153039_01782_Intergenic	153039_01782	PA14_18750	PA3524	gloA1	Amino acid transport and metabolism	0.912154	0.0541152	0.998788
153039_01787_Intergenic	153039_01787	PA14_18690	PA3529		Posttranslational modification, protein turnover, chaperones	0.604655	0.258601	0.998788
153039_01788_Intergenic	153039_01788	PA14_18680	PA3530		Inorganic ion transport and metabolism	-0.147556	0.751688	0.998788
153039_01792_Intergenic	153039_01792	PA14_18640	PA3534		Energy production and conversion	0.33487	0.407352	0.998788
153039_01793_Intergenic	153039_01793	PA14_18630	PA3535		Posttranslational modification, protein turnover, chaperones	0.354847	0.481314	0.998788
153039_01794_Intergenic	153039_01794	PA14_18620	PA3536		Function unknown	0.174839	0.698787	0.998788
153039_01795_Intergenic	153039_01795	PA14_18610	PA3537	argF	Amino acid transport and metabolism	-0.753808	0.146541	0.998788
153039_01797_Intergenic	153039_01797	PA14_18590	PA3539		Function unknown	0.423795	0.226694	0.998788
153039_01798_Intergenic	153039_01798	PA14_18580	PA3540	algD	Cell wall/membrane/envelope biogenesis	-0.373244	0.498784	0.998788
153039_01807_Intergenic	153039_01807	PA14_18430	PA3549	algJ	Function unknown	0.615016	0.275617	0.998788
153039_01809_Intergenic	153039_01809	PA14_18380	PA3551	algA	Carbohydrate transport and metabolism	0.362774	0.518205	0.998788
153039_01810_Intergenic	153039_01810	PA14_18370	PA3552	arnB	Cell wall/membrane/envelope biogenesis	-0.721848	0.180316	0.998788
153039_01818_Intergenic	153039_01818	PA14_18275	PA3560	fruA	Carbohydrate transport and metabolism	0.498401	0.360972	0.998788
153039_01828_Intergenic	153039_01828	PA14_18140	PA3569	mmsB	Lipid transport and metabolism	0.244792	0.653448	0.998788
153039_01830_Intergenic	153039_01830	PA14_18110	PA3571	mmsR	Function unknown	-0.944356	0.0928924	0.998788
153039_01831_Intergenic	153039_01831	PA14_18100	PA3572		Function unknown	0.996382	0.0782764	0.998788
153039_01833_Intergenic	153039_01833	PA14_18080	PA3574	nalD	Transcription	-0.614711	0.161786	0.998788
153039_01835_Intergenic	153039_01835	PA14_18060	PA3575		Energy production and conversion	-0.00612683	0.987799	0.998788
153039_01839_Intergenic	153039_01839	PA14_18010	PA3579		Energy production and conversion	-0.974617	0.0848152	0.998788
153039_01840_Intergenic	153039_01840	PA14_17990	PA3580		Function unknown	-0.346388	0.511513	0.998788
153039_01847_Intergenic	153039_01847	PA14_17900	PA3587	metR	Transcription	-0.151137	0.755964	0.998788
153039_01850_Intergenic	153039_01850	PA14_17860	PA3590		Lipid transport and metabolism	-0.512848	0.356556	0.998788
153039_01858_Intergenic	153039_01858	PA14_17730	PA3598		General function prediction only	0.377425	0.415019	0.998788
153039_01859_Intergenic	153039_01859	PA14_17720	PA3599		Transcription	-0.300935	0.575269	0.998788
153039_01863_Intergenic	153039_01863	PA14_17675	PA3603	dgkA	Cell wall/membrane/envelope biogenesis	0.528219	0.346352	0.998788
153039_01864_Intergenic	153039_01864	PA14_17670	PA3604	erdR	Transcription	-0.257038	0.590486	0.998788
153039_01865_Intergenic	153039_01865	PA14_17660	PA3605		General function prediction only	-0.078349	0.885113	0.998788
153039_01867_Intergenic	153039_01867	PA14_17640	PA3607	potA	Amino acid transport and metabolism	-0.0834891	0.869146	0.998788
153039_01868_Intergenic	153039_01868	PA14_17630	PA3608	potB	Amino acid transport and metabolism	-0.21789	0.697542	0.998788
153039_01874_Intergenic	153039_01874	PA14_17570	PA3614		Translation, ribosomal structure and biogenesis	-0.100688	0.84076	0.998788
153039_01875_Intergenic	153039_01875	PA14_17550	PA3615		General function prediction only	-0.418764	0.446114	0.998788
153039_01876_Intergenic	153039_01876	PA14_17540	PA3616		General function prediction only	0.637599	0.152616	0.998788
153039_01879_Intergenic	153039_01879	PA14_17510	PA3619		Intracellular trafficking, secretion, and vesicular transport	0.0514537	0.896501	0.998788
153039_01881_Intergenic	153039_01881	PA14_17490	PA3621	fdxA	Energy production and conversion	0.0484754	0.906404	0.998788
153039_01883_Intergenic	153039_01883	PA14_17480	PA3622	rpoS	Transcription	-0.0884449	0.838976	0.998788
153039_01884_Intergenic	153039_01884	PA14_17470	PA3623		Cell cycle control, cell division, chromosome partitioning	-0.0451763	0.917831	0.998788
153039_01885_Intergenic	153039_01885	PA14_17460	PA3624	pcm	Posttranslational modification, protein turnover, chaperones	-0.488559	0.387364	0.998788
153039_01899_Intergenic	153039_01899	PA14_17280	PA3638		Cell cycle control, cell division, chromosome partitioning	-0.0972596	0.851462	0.998788
153039_01900_Intergenic	153039_01900	PA14_17270	PA3639	accA	Lipid transport and metabolism	0.865594	0.126194	0.998788
153039_01902_Intergenic	153039_01902	PA14_17250	PA3641		Amino acid transport and metabolism	0.394911	0.416293	0.998788
153039_01903_Intergenic	153039_01903	PA14_17230	PA3642	rnhB	Replication, recombination and repair	-0.488944	0.386967	0.998788
153039_01911_Intergenic	153039_01911	PA14_17130	PA3650	dxr	Lipid transport and metabolism	0.458988	0.314719	0.998788
153039_01917_Intergenic	153039_01917	PA14_17060	PA3656	rpsB	Translation, ribosomal structure and biogenesis	0.129794	0.818731	0.998788
153039_01919_Intergenic	153039_01919	PA14_17050	PA3657	map	Translation, ribosomal structure and biogenesis	0.194878	0.700825	0.998788
153039_01923_Intergenic	153039_01923	PA14_17000	PA3661		Function unknown	0.592637	0.139466	0.998788
153039_01926_Intergenic	153039_01926	PA14_16970	PA3664		Inorganic ion transport and metabolism	-0.105541	0.835316	0.998788
153039_01935_Intergenic	153039_01935	PA14_16860	PA3673	plsB	Lipid transport and metabolism	-0.340516	0.457329	0.998788
153039_01937_Intergenic	153039_01937	PA14_16830	PA3675		Function unknown	0.8311	0.0916451	0.998788
153039_01940_Intergenic	153039_01940	PA14_16790	PA3678		Transcription	-0.0530225	0.915923	0.998788
153039_01949_Intergenic	153039_01949	PA14_16690	PA3687	ppc	Energy production and conversion	0.11734	0.816298	0.998788
153039_01950_Intergenic	153039_01950	PA14_16680	PA3688		Function unknown	0.452446	0.351533	0.998788
153039_01953_Intergenic	153039_01953	PA14_16640	PA3691		Function unknown	0.52605	0.351836	0.998788
153039_01961_Intergenic	153039_01961	PA14_16550	PA3699		Function unknown	0.240921	0.670038	0.998788
153039_01971_Intergenic	153039_01971	PA14_16410	PA3709		Amino acid transport and metabolism	0.220799	0.598611	0.998788
153039_01972_Intergenic	153039_01972	PA14_16390	PA3710		Amino acid transport and metabolism	0.323095	0.503619	0.998788
153039_01973_Intergenic	153039_01973	PA14_16380	PA3711		Transcription	0.116628	0.836241	0.998788
153039_01975_Intergenic	153039_01975	PA14_16360	PA3713	spdH	Coenzyme transport and metabolism	0.0731174	0.878408	0.998788
153039_01976_Intergenic	153039_01976	PA14_16350	PA3714		Transcription	-0.432614	0.387446	0.998788
153039_01980_Intergenic	153039_01980	PA14_16310	PA3718		Carbohydrate transport and metabolism	-0.144062	0.789895	0.998788
153039_01981_Intergenic	153039_01981	PA14_16290	PA3720		Function unknown	0.123187	0.827052	0.998788
153039_01982_Intergenic	153039_01982	PA14_16280	PA3721	nalC	Transcription	-0.260505	0.629723	0.998788
153039_01985_Intergenic	153039_01985	PA14_16250	PA3724	lasB	Amino acid transport and metabolism	0.277466	0.623637	0.998788
153039_01986_Intergenic	153039_01986	PA14_16220	PA3725	recJ	Replication, recombination and repair	-0.00621957	0.991231	0.998788
153039_01988_Intergenic	153039_01988	PA14_16200	PA3727		Lipid transport and metabolism	0.256293	0.636891	0.998788
153039_01994_Intergenic	153039_01994	PA14_16130	PA3733		Energy production and conversion	-0.359821	0.493057	0.998788
153039_01999_Intergenic	153039_01999	PA14_16050	PA3737	dsbC	Posttranslational modification, protein turnover, chaperones	0.211386	0.637157	0.998788
153039_02000_Intergenic	153039_02000	PA14_16040	PA3738	xerD	Replication, recombination and repair	-0.261524	0.618212	0.998788
153039_02009_Intergenic	153039_02009	PA14_15940	PA3747		General function prediction only	-0.598429	0.251987	0.998788
153039_02011_Intergenic	153039_02011	PA14_15920	PA3749		General function prediction only	-0.518924	0.358474	0.998788
153039_02018_Intergenic	153039_02018	PA14_15840	PA3756		Function unknown	0.774758	0.132432	0.998788
153039_02020_Intergenic	153039_02020	PA14_15820	PA3758		Carbohydrate transport and metabolism	0.848415	0.124779	0.998788
153039_02025_Intergenic	153039_02025	PA14_15740	PA3763	purL	Nucleotide transport and metabolism	0.161884	0.631811	0.998788
153039_02026_Intergenic	153039_02026	PA14_15720	PA3764		Cell wall/membrane/envelope biogenesis	0.175658	0.655262	0.998788
153039_02035_Intergenic	153039_02035	PA14_15340	PA3769	guaA	Nucleotide transport and metabolism	0.0721974	0.896798	0.998788
153039_02037_Intergenic	153039_02037	PA14_15290	PA3771		Transcription	-0.701744	0.119706	0.998788
153039_02051_Intergenic	153039_02051	PA14_15130	PA3784		Function unknown	0.419264	0.457974	0.998788
153039_02052_Intergenic	153039_02052	PA14_15120	PA3785		Function unknown	0.345176	0.419185	0.998788
153039_02053_Intergenic	153039_02053	PA14_15110	PA3786		Function unknown	0.33145	0.426371	0.998788
153039_02057_Intergenic	153039_02057	PA14_15070	PA3790	oprC	Inorganic ion transport and metabolism	0.788603	0.143897	0.998788
153039_02058_Intergenic	153039_02058	PA14_15050	PA3791		Function unknown	-0.72596	0.181597	0.998788
153039_02059_Intergenic	153039_02059	PA14_15030	PA3792	leuA	Amino acid transport and metabolism	-0.0227218	0.967757	0.998788
153039_02062_Intergenic	153039_02062	PA14_14990	PA3795		Energy production and conversion	-0.445186	0.427572	0.998788
153039_02070_Intergenic	153039_02070	PA14_14880	PA3803	gcpE	Lipid transport and metabolism	-0.280843	0.619175	0.998788
153039_02075_Intergenic	153039_02075	PA14_14810	PA3808		Function unknown	0.138923	0.787145	0.998788
153039_02078_Intergenic	153039_02078	PA14_14770	PA3811	hscB	Posttranslational modification, protein turnover, chaperones	-0.345022	0.400806	0.998788
153039_02080_Intergenic	153039_02080	PA14_14740	PA3813	iscU	Energy production and conversion	0.104651	0.853389	0.998788
153039_02083_Intergenic	153039_02083	PA14_14700	PA3816	cysE	Amino acid transport and metabolism	0.320519	0.53644	0.998788
153039_02087_Intergenic	153039_02087	PA14_14650	PA3820	secF	Intracellular trafficking, secretion, and vesicular transport	0.0380251	0.93132	0.998788
153039_02093_Intergenic	153039_02093	PA14_14530	PA3825		Signal transduction mechanisms	0.431739	0.403401	0.998788
153039_02094_Intergenic	153039_02094	PA14_14520	PA3826		Function unknown	-0.26636	0.633233	0.998788
153039_02095_Intergenic	153039_02095	PA14_14510	PA3827		General function prediction only	0.756834	0.166357	0.998788
153039_02098_Intergenic	153039_02098	PA14_14480	PA3830		Transcription	-0.166123	0.765549	0.998788
153039_02099_Intergenic	153039_02099	PA14_14470	PA3831	pepA	Amino acid transport and metabolism	0.17547	0.714016	0.998788
153039_02104_Intergenic	153039_02104	PA14_14430	PA3835		Function unknown	0.052996	0.917003	0.998788
153039_02105_Intergenic	153039_02105	PA14_14390	PA3836		General function prediction only	0.697981	0.118365	0.998788
153039_02109_Intergenic	153039_02109	PA14_14340	PA3840		General function prediction only	-0.86469	0.0892574	0.998788
153039_02114_Intergenic	153039_02114	PA14_14290	PA3844		Posttranslational modification, protein turnover, chaperones	0.217928	0.690214	0.998788
153039_02115_Intergenic	153039_02115	PA14_14280	PA3845		Transcription	0.0301463	0.928634	0.998788
153039_02117_Intergenic	153039_02117	PA14_14250	PA3847		Function unknown	-0.0203945	0.954157	0.998788
153039_02123_Intergenic	153039_02123	PA14_14160	PA3853		General function prediction only	0.727569	0.110654	0.998788
153039_02124_Intergenic	153039_02124	PA14_14150	PA3854		Replication, recombination and repair	0.544834	0.335696	0.998788
153039_02126_Intergenic	153039_02126	PA14_14130	PA3856		General function prediction only	0.387521	0.4421	0.998788
153039_02128_Intergenic	153039_02128	PA14_14100	PA3858		Signal transduction mechanisms	-0.751096	0.137997	0.998788
153039_02129_Intergenic	153039_02129	PA14_14080	PA3859		General function prediction only	-0.851727	0.119832	0.998788
153039_02133_Intergenic	153039_02133	PA14_14010	PA3863	dauA	Amino acid transport and metabolism	0.477209	0.39934	0.998788
153039_02135_Intergenic	153039_02135	PA14_13990	PA3865		Amino acid transport and metabolism	0.363766	0.4556	0.998788
153039_02139_Intergenic	153039_02139	PA14_13840	PA3871		Posttranslational modification, protein turnover, chaperones	0.519644	0.358469	0.998788
153039_02146_Intergenic	153039_02146	PA14_13740	PA3878	narX	Signal transduction mechanisms	0.0499652	0.878336	0.998788
153039_02149_Intergenic	153039_02149	PA14_13710	PA3881		Function unknown	1.11516	0.0489112	0.998788
153039_02152_Intergenic	153039_02152	PA14_13670	PA3884		Function unknown	0.265641	0.602526	0.998788
153039_02156_Intergenic	153039_02156	PA14_13620	PA3887	nhaP	Inorganic ion transport and metabolism	0.485847	0.390597	0.998788
153039_02157_Intergenic	153039_02157	PA14_13610	PA3888		Amino acid transport and metabolism	0.963711	0.0882178	0.998788
153039_02161_Intergenic	153039_02161	PA14_13560	PA3892		Defense mechanisms	0.14993	0.734793	0.998788
153039_02165_Intergenic	153039_02165	PA14_13510	PA3895		Transcription	0.0205843	0.967149	0.998788
153039_02171_Intergenic	153039_02171	PA14_13430	PA3901	fecA	Inorganic ion transport and metabolism	0.62508	0.264749	0.998788
153039_02172_Intergenic	153039_02172	PA14_13420	PA3902		Function unknown	-0.42676	0.413477	0.998788
153039_02173_Intergenic	153039_02173	PA14_13410	PA3903	prfC	Translation, ribosomal structure and biogenesis	-0.19946	0.690011	0.998788
153039_02174_Intergenic	153039_02174	PA14_13390	PA3904		Function unknown	0.560566	0.151216	0.998788
153039_02182_Intergenic	153039_02182	PA14_13320	PA3911		Lipid transport and metabolism	0.692803	0.217145	0.998788
153039_02187_Intergenic	153039_02187	PA14_13250	PA3916	moaE	Coenzyme transport and metabolism	-0.324134	0.552453	0.998788
153039_02193_Intergenic	153039_02193	PA14_13190	PA3919		Signal transduction mechanisms	0.368832	0.498891	0.998788
153039_02194_Intergenic	153039_02194	PA14_13170	PA3920		Inorganic ion transport and metabolism	0.346741	0.327344	0.998788
153039_02195_Intergenic	153039_02195	PA14_13150	PA3921		Transcription	0.158867	0.779085	0.998788
153039_02196_Intergenic	153039_02196	PA14_13140	PA3922		Function unknown	0.290142	0.445284	0.998788
153039_02197_Intergenic	153039_02197	PA14_13130	PA3923		Function unknown	0.357736	0.493733	0.998788
153039_02198_Intergenic	153039_02198	PA14_13110	PA3924		Lipid transport and metabolism	-0.175348	0.704357	0.998788
153039_02199_Intergenic	153039_02199	PA14_13090	PA3925		Lipid transport and metabolism	-0.322821	0.496341	0.998788
153039_02203_Intergenic	153039_02203	PA14_13040	PA3929	cioB	Energy production and conversion	0.484784	0.129808	0.998788
153039_02205_Intergenic	153039_02205	PA14_13010	PA3931		Inorganic ion transport and metabolism	-0.0262561	0.945071	0.998788
153039_02206_Intergenic	153039_02206	PA14_13000	PA3932		Signal transduction mechanisms	0.45942	0.398448	0.998788
153039_02207_Intergenic	153039_02207	PA14_44880	PA1513		Function unknown	0.0354627	0.92274	0.998788
153039_02212_Intergenic	153039_02212	PA14_44820	PA1518		General function prediction only	0.480319	0.371022	0.998788
153039_02214_Intergenic	153039_02214	PA14_44780	PA1520		Transcription	-0.211184	0.708556	0.998788
153039_02219_Intergenic	153039_02219	PA14_44700	PA1525	alkB2	Function unknown	0.351496	0.47863	0.998788
153039_02220_Intergenic	153039_02220	PA14_44690	PA1526		Transcription	-0.0419874	0.915424	0.998788
153039_02222_Intergenic	153039_02222	PA14_44670	PA1528	zipA	Cell cycle control, cell division, chromosome partitioning	0.120093	0.794633	0.998788
153039_02228_Intergenic	153039_02228		PA1532	dnaX	Replication, recombination and repair	-0.484244	0.381749	0.998788
153039_02231_Intergenic	153039_02231	PA14_44590	PA1535		Lipid transport and metabolism	-0.681707	0.129377	0.998788
153039_02235_Intergenic	153039_02235	PA14_44540	PA1539		Transcription	0.184105	0.684223	0.998788
153039_02238_Intergenic	153039_02238	PA14_44510	PA1542		General function prediction only	1.1308	0.0447945	0.998788
153039_02241_Intergenic	153039_02241	PA14_44480	PA1545		Function unknown	0.193399	0.667835	0.998788
153039_02242_Intergenic	153039_02242	PA14_44470	PA1546	hemN	Coenzyme transport and metabolism	0.780136	0.133311	0.998788
153039_02243_Intergenic	153039_02243	PA14_44460	PA1547		Function unknown	-0.425595	0.259011	0.998788
153039_02247_Intergenic	153039_02247	PA14_44420	PA1551		Energy production and conversion	0.279879	0.614553	0.998788
153039_02248_Intergenic	153039_02248	PA14_44400	PA1552	ccoP1	Energy production and conversion	0.296306	0.393763	0.998788
153039_02250_Intergenic	153039_02250	PA14_44380	PA1553	ccoO1	Energy production and conversion	-0.647919	0.224546	0.998788
153039_02251_Intergenic	153039_02251	PA14_44370	PA1554	ccoN1	Posttranslational modification, protein turnover, chaperones	-0.234531	0.511631	0.998788
153039_02252_Intergenic	153039_02252	PA14_44360	PA1555	ccoP2	Energy production and conversion	0.0720678	0.858601	0.998788
153039_02256_Intergenic	153039_02256	PA14_44320	PA1558		General function prediction only	-0.0294993	0.944033	0.998788
153039_02259_Intergenic	153039_02259	PA14_44290	PA1562	acnA	Energy production and conversion	0.129916	0.811388	0.998788
153039_02260_Intergenic	153039_02260	PA14_44280	PA1563		General function prediction only	0.326808	0.370934	0.998788
153039_02264_Intergenic	153039_02264	PA14_44210	PA1567		Amino acid transport and metabolism	-0.399443	0.463158	0.998788
153039_02269_Intergenic	153039_02269	PA14_44160	PA1572		Function unknown	0.448428	0.387834	0.998788
153039_02272_Intergenic	153039_02272	PA14_44130	PA1575		General function prediction only	-0.0622261	0.912195	0.998788
153039_02274_Intergenic	153039_02274	PA14_44110	PA1577		Function unknown	0.393697	0.458571	0.998788
153039_02275_Intergenic	153039_02275	PA14_44100	PA1578		Function unknown	0.355941	0.529503	0.998788
153039_02277_Intergenic	153039_02277	PA14_44080	PA1579		Function unknown	0.467283	0.277581	0.998788
153039_02279_Intergenic	153039_02279	PA14_44060	PA1581	sdhC	Energy production and conversion	-0.00203107	0.996192	0.998788
153039_02290_Intergenic	153039_02290	PA14_43920	PA1590	braB	Amino acid transport and metabolism	-0.474746	0.273181	0.998788
153039_02296_Intergenic	153039_02296	PA14_43850	PA1596	htpG	Posttranslational modification, protein turnover, chaperones	-0.750062	0.167443	0.998788
153039_02297_Intergenic	153039_02297	PA14_43840	PA1597		Secondary metabolites biosynthesis, transport and catabolism	0.0714197	0.890333	0.998788
153039_02299_Intergenic	153039_02299	PA14_43820	PA1599		Function unknown	-0.538775	0.30877	0.998788
153039_02305_Intergenic	153039_02305	PA14_43740	PA1605		General function prediction only	-0.0255203	0.963327	0.998788
153039_02311_Intergenic	153039_02311	PA14_43670	PA1611		Transcription	-0.673717	0.225515	0.998788
153039_02336_Intergenic	153039_02336	PA14_43350	PA1636	kdpD	Signal transduction mechanisms	0.0287422	0.957938	0.998788
153039_02342_Intergenic	153039_02342	PA14_43280	PA1642	selD	Amino acid transport and metabolism	0.141706	0.799605	0.998788
153039_02347_Intergenic	153039_02347	PA14_43220	PA1646		Cell motility	0.116508	0.836905	0.998788
153039_02350_Intergenic	153039_02350	PA14_43180	PA1649		Lipid transport and metabolism	-0.0127089	0.979406	0.998788
153039_02353_Intergenic	153039_02353	PA14_43150	PA1652		Function unknown	-0.677925	0.196446	0.998788
153039_02362_Intergenic	153039_02362	PA14_43050	PA1656		Function unknown	-0.142642	0.791719	0.998788
153039_02364_Intergenic	153039_02364	PA14_43030	PA1658		Function unknown	-0.576755	0.238965	0.998788
153039_02396_Intergenic	153039_02396	PA14_42680	PA1688		Carbohydrate transport and metabolism	0.142954	0.710571	0.998788
153039_02435_Intergenic	153039_02435	PA14_42220	PA1727	mucR	Signal transduction mechanisms	0.851228	0.108135	0.998788
153039_02437_Intergenic	153039_02437	PA14_42180	PA1729		Nucleotide transport and metabolism	-1.05703	0.0592874	0.998788
153039_02438_Intergenic	153039_02438	PA14_42160	PA1730		Function unknown	-0.152584	0.747556	0.998788
153039_02445_Intergenic	153039_02445	PA14_42090	PA1736		Lipid transport and metabolism	-0.53422	0.244836	0.998788
153039_02451_Intergenic	153039_02451	PA14_42010	PA1742		Nucleotide transport and metabolism	-0.00682365	0.987326	0.998788
153039_02460_Intergenic	153039_02460	PA14_41910	PA1751		Posttranslational modification, protein turnover, chaperones	0.982259	0.0738184	0.998788
153039_02465_Intergenic	153039_02465	PA14_41840	PA1756	cysH	Coenzyme transport and metabolism	-0.227106	0.590364	0.998788
153039_02468_Intergenic	153039_02468	PA14_41810	PA1759		Transcription	-0.102604	0.855957	0.998788
153039_02478_Intergenic	153039_02478	PA14_41680	PA1769		Function unknown	0.397479	0.482524	0.998788
153039_02479_Intergenic	153039_02479	PA14_41670	PA1770	ppsA	Carbohydrate transport and metabolism	-0.133701	0.793581	0.998788
153039_02489_Intergenic	153039_02489	PA14_41540	PA1780	nirD	Inorganic ion transport and metabolism	0.140776	0.703147	0.998788
153039_02492_Intergenic	153039_02492	PA14_41520	PA1782		Replication, recombination and repair	0.286151	0.597806	0.998788
153039_02494_Intergenic	153039_02494	PA14_41500	PA1784		Function unknown	0.179297	0.713743	0.998788
153039_02495_Intergenic	153039_02495	PA14_41490	PA1785		Signal transduction mechanisms	0.080405	0.882637	0.998788
153039_02498_Intergenic	153039_02498	PA14_41450	PA1788		General function prediction only	-0.0323276	0.922756	0.998788
153039_02500_Intergenic	153039_02500	PA14_41430	PA1790		Nucleotide transport and metabolism	-0.191531	0.593411	0.998788
153039_02514_Intergenic	153039_02514	PA14_41270	PA1798	parS	Signal transduction mechanisms	0.617471	0.275235	0.998788
153039_02520_Intergenic	153039_02520	PA14_41210	PA1804	hupB	Replication, recombination and repair	-0.362342	0.508232	0.998788
153039_02523_Intergenic	153039_02523	PA14_41190	PA1805	ppiD	Posttranslational modification, protein turnover, chaperones	0.154955	0.74552	0.998788
153039_02532_Intergenic	153039_02532	PA14_41070	PA1814		Function unknown	0.0570172	0.917698	0.998788
153039_02539_Intergenic	153039_02539	PA14_40980	PA1821		Lipid transport and metabolism	-0.222422	0.67766	0.998788
153039_02540_Intergenic	153039_02540	PA14_40960	PA1822	fimL	Function unknown	0.182284	0.669389	0.998788
153039_02543_Intergenic	153039_02543	PA14_40930	PA1825		Function unknown	-0.0104563	0.984618	0.998788
153039_02545_Intergenic	153039_02545	PA14_40900	PA1827		Secondary metabolites biosynthesis, transport and catabolism	0.484187	0.273734	0.998788
153039_02546_Intergenic	153039_02546	PA14_40890	PA1828		General function prediction only	-0.193082	0.711191	0.998788
153039_02547_Intergenic	153039_02547	PA14_40880	PA1829		General function prediction only	-0.207404	0.656909	0.998788
153039_02549_Intergenic	153039_02549	PA14_40850	PA1831		Carbohydrate transport and metabolism	0.0194843	0.972428	0.998788
153039_02564_Intergenic	153039_02564	PA14_40660	PA1844		Function unknown	0.096821	0.863117	0.998788
153039_02565_Intergenic	153039_02565	PA14_40650	PA1845		Function unknown	-0.0966817	0.824949	0.998788
153039_02566_Intergenic	153039_02566	PA14_40640	PA1846	cti	Function unknown	0.0353463	0.946725	0.998788
153039_02568_Intergenic	153039_02568	PA14_40620	PA1848		Function unknown	0.12954	0.819069	0.998788
153039_02593_Intergenic	153039_02593	PA14_40290	PA1871	lasA	Cell wall/membrane/envelope biogenesis	0.837827	0.139013	0.998788
153039_02595_Intergenic	153039_02595	PA14_40270	PA1873		Inorganic ion transport and metabolism	-0.757154	0.132991	0.998788
153039_02600_Intergenic	153039_02600	PA14_40220	PA1878		General function prediction only	-0.360462	0.523625	0.998788
153039_02604_Intergenic	153039_02604	PA14_40170	PA1882		Inorganic ion transport and metabolism	0.866423	0.124516	0.998788
153039_02618_Intergenic	153039_02618	PA14_40010	PA1896		Function unknown	-0.47945	0.3961	0.998788
153039_02620_Intergenic	153039_02620	PA14_39980	PA1898	qscR	Transcription	0.868931	0.124978	0.998788
153039_02621_Intergenic	153039_02621	PA14_34970	PA2290	gcd	Carbohydrate transport and metabolism	0.699818	0.207668	0.998788
153039_02636_Intergenic	153039_02636	PA14_35150	PA2275		General function prediction only	0.464505	0.296085	0.998788
153039_02653_Intergenic	153039_02653	PA14_35380	PA2258	ptxR	Transcription	0.0281129	0.957917	0.998788
153039_02660_Intergenic	153039_02660	PA14_35470	PA2251		Function unknown	-0.0336322	0.952437	0.998788
153039_02666_Intergenic	153039_02666	PA14_35540	PA2246	bkdR	Transcription	-0.230633	0.669558	0.998788
153039_02669_Intergenic	153039_02669	PA14_35590	PA2243	pslM	Energy production and conversion	1.12035	0.0416072	0.998788
153039_02684_Intergenic	153039_02684		PA2228		Defense mechanisms	-0.862884	0.116064	0.998788
153039_02702_Intergenic	153039_02702		PA2220		Transcription	0.164516	0.724661	0.998788
153039_02703_Intergenic	153039_02703		PA2219	opdE	Carbohydrate transport and metabolism	-0.133975	0.778249	0.998788
153039_02730_Intergenic	153039_02730	PA14_36345	PA2191	exoY	Function unknown	0.386301	0.494108	0.998788
153039_02731_Intergenic	153039_02731	PA14_36350	PA2189		Posttranslational modification, protein turnover, chaperones	0.0934809	0.868616	0.998788
153039_02734_Intergenic	153039_02734	PA14_36375	PA2180		Function unknown	-0.246842	0.661814	0.998788
153039_02739_Intergenic	153039_02739	PA14_36450	PA2176		General function prediction only	0.247532	0.647758	0.998788
153039_02743_Intergenic	153039_02743	PA14_36490	PA2173		Function unknown	0.332756	0.555991	0.998788
153039_02750_Intergenic	153039_02750	PA14_36570	PA2165		Carbohydrate transport and metabolism	-0.582505	0.282468	0.998788
153039_02766_Intergenic	153039_02766	PA14_36770	PA2149		Function unknown	0.984481	0.0817673	0.998788
153039_02792_Intergenic	153039_02792	PA14_37070	PA2127		General function prediction only	-0.0450177	0.910287	0.998788
153039_02793_Intergenic	153039_02793	PA14_37080	PA2126		Transcription	0.238279	0.526437	0.998788
153039_02797_Intergenic	153039_02797	PA14_37130	PA2122		Function unknown	-0.337652	0.551054	0.998788
153039_02802_Intergenic	153039_02802	PA14_37190	PA2118	ada	Nucleotide transport and metabolism	0.383436	0.487918	0.998788
153039_02803_Intergenic	153039_02803	PA14_37200	PA2117		Function unknown	-0.355321	0.530316	0.998788
153039_02835_Intergenic	153039_02835	PA14_37640	PA2078		Energy production and conversion	0.103345	0.855151	0.998788
153039_02839_Intergenic	153039_02839	PA14_37680	PA2075		Function unknown	-0.0835167	0.882374	0.998788
153039_02841_Intergenic	153039_02841	PA14_37710	PA2071	fusA2	Translation, ribosomal structure and biogenesis	-0.855348	0.127729	0.998788
153039_02843_Intergenic	153039_02843	PA14_37745	PA2069		Posttranslational modification, protein turnover, chaperones	-0.648284	0.240445	0.998788
153039_02865_Intergenic	153039_02865	PA14_38040	PA2047		Transcription	-0.0942998	0.839332	0.998788
153039_02869_Intergenic	153039_02869	PA14_38090	PA2043		Translation, ribosomal structure and biogenesis	0.334347	0.492308	0.998788
153039_02871_Intergenic	153039_02871	PA14_38130	PA2041		Amino acid transport and metabolism	0.0482219	0.929901	0.998788
153039_02873_Intergenic	153039_02873	PA14_38160	PA2039		Amino acid transport and metabolism	-0.146369	0.758897	0.998788
153039_02879_Intergenic	153039_02879	PA14_38260	PA2031		Function unknown	-0.179156	0.744175	0.998788
153039_02881_Intergenic	153039_02881	PA14_38290	PA2029		Function unknown	-0.0286918	0.947091	0.998788
153039_02882_Intergenic	153039_02882	PA14_38300	PA2028		Transcription	0.57849	0.298995	0.998788
153039_02883_Intergenic	153039_02883	PA14_38310	PA2027		Function unknown	0.0595213	0.915906	0.998788
153039_02886_Intergenic	153039_02886	PA14_38340	PA2024		Amino acid transport and metabolism	-0.797377	0.153263	0.998788
153039_02888_Intergenic	153039_02888	PA14_38360	PA2022		Cell wall/membrane/envelope biogenesis	0.323525	0.534305	0.998788
153039_02889_Intergenic	153039_02889	PA14_38370	PA2021		Function unknown	0.158412	0.779593	0.998788
153039_02895_Intergenic	153039_02895	PA14_38430	PA2016	liuR	Transcription	0.321559	0.546354	0.998788
153039_02910_Intergenic	153039_02910	PA14_38630	PA2001	atoB	Lipid transport and metabolism	0.327194	0.563464	0.998788
153039_02913_Intergenic	153039_02913	PA14_38680	PA1998	dhcR	Transcription	-0.214363	0.679032	0.998788
153039_02915_Intergenic	153039_02915	PA14_38700	PA1996	ppiC1	Posttranslational modification, protein turnover, chaperones	-0.516197	0.307083	0.998788
153039_02928_Intergenic	153039_02928	PA14_38850	PA1983	exaB	Energy production and conversion	0.213672	0.704237	0.998788
153039_02934_Intergenic	153039_02934	PA14_38930	PA1978		Signal transduction mechanisms	-0.585913	0.283742	0.998788
153039_02940_Intergenic	153039_02940	PA14_39020	PA1972		General function prediction only	0.769614	0.174131	0.998788
153039_02942_Intergenic	153039_02942	PA14_39060	PA1970		Function unknown	0.912308	0.10161	0.998788
153039_02954_Intergenic	153039_02954	PA14_39200	PA1958		Coenzyme transport and metabolism	-0.448149	0.417836	0.998788
153039_02958_Intergenic	153039_02958	PA14_39240	PA1954		Function unknown	-0.640967	0.257666	0.998788
153039_02962_Intergenic	153039_02962	PA14_39280	PA1950	rbsK	Carbohydrate transport and metabolism	-0.72265	0.173767	0.998788
153039_02967_Intergenic	153039_02967	PA14_39360	PA1945		Signal transduction mechanisms	0.475901	0.278237	0.998788
153039_02968_Intergenic	153039_02968	PA14_39390	PA1944		Translation, ribosomal structure and biogenesis	-0.0498331	0.929834	0.998788
153039_02974_Intergenic	153039_02974	PA14_39500	PA1934		Function unknown	-0.844767	0.0447341	0.998788
153039_02988_Intergenic	153039_02988	PA14_39650	PA1922		Inorganic ion transport and metabolism	0.291897	0.453059	0.998788
153039_02996_Intergenic	153039_02996	PA14_39770	PA1915		Secondary metabolites biosynthesis, transport and catabolism	-0.964408	0.081623	0.998788
153039_02997_Intergenic	153039_02997	PA14_39780	PA1914		Function unknown	0.0169521	0.974874	0.998788
153039_02998_Intergenic	153039_02998	PA14_39790	PA1913		Function unknown	0.603391	0.240028	0.998788
153039_03007_Intergenic	153039_03007	PA14_55640	PA4281	sbcD	Replication, recombination and repair	-0.1724	0.676924	0.998788
153039_03014_Intergenic	153039_03014	PA14_55730	PA4288		Function unknown	-0.331748	0.52259	0.998788
153039_03015_Intergenic	153039_03015	PA14_55740	PA4289		Inorganic ion transport and metabolism	0.297226	0.48165	0.998788
153039_03022_Intergenic	153039_03022	PA14_55810	PA4296	pprB	Transcription	0.403467	0.467645	0.998788
153039_03024_Intergenic	153039_03024	PA14_55840	PA4298		Function unknown	-0.44149	0.431024	0.998788
153039_03025_Intergenic	153039_03025	PA14_55850	PA4299	tadD	Intracellular trafficking, secretion, and vesicular transport	0.174194	0.740436	0.998788
153039_03027_Intergenic	153039_03027	PA14_55880	PA4301	tadB	Intracellular trafficking, secretion, and vesicular transport	-0.686408	0.224704	0.998788
153039_03031_Intergenic	153039_03031	PA14_55930	PA4305	rcpC	Intracellular trafficking, secretion, and vesicular transport	0.951002	0.0404018	0.998788
153039_03032_Intergenic	153039_03032	PA14_55940	PA4306	flp	Intracellular trafficking, secretion, and vesicular transport	-0.0773147	0.83805	0.998788
153039_03035_Intergenic	153039_03035	PA14_56000	PA4309	pctA	Cell motility	-0.0757632	0.853434	0.998788
153039_03037_Intergenic	153039_03037	PA14_56030	PA4311		Cell wall/membrane/envelope biogenesis	0.713789	0.0909266	0.998788
153039_03042_Intergenic	153039_03042	PA14_56070	PA4315	mvaT	Function unknown	0.49936	0.332947	0.998788
153039_03043_Intergenic	153039_03043	PA14_56080	PA4316	sbcB	Replication, recombination and repair	0.270298	0.633015	0.998788
153039_03044_Intergenic	153039_03044	PA14_56090	PA4317		Function unknown	-0.252757	0.613795	0.998788
153039_03052_Intergenic	153039_03052	PA14_56190	PA4325		Function unknown	0.131481	0.797894	0.998788
153039_03054_Intergenic	153039_03054	PA14_56210	PA4327		Function unknown	0.492376	0.368363	0.998788
153039_03056_Intergenic	153039_03056	PA14_56240	PA4329	pykA	Carbohydrate transport and metabolism	-0.0199894	0.969442	0.998788
153039_03060_Intergenic	153039_03060	PA14_56300	PA4333		Energy production and conversion	0.376143	0.389575	0.998788
153039_03061_Intergenic	153039_03061	PA14_56340	PA4334		Inorganic ion transport and metabolism	0.491457	0.383879	0.998788
153039_03062_Intergenic	153039_03062	PA14_56360	PA4335		General function prediction only	1.05507	0.0610044	0.998788
153039_03063_Intergenic	153039_03063	PA14_56370	PA4336		General function prediction only	-0.347217	0.539731	0.998788
153039_03064_Intergenic	153039_03064	PA14_56380	PA4337		Function unknown	0.314939	0.381637	0.998788
153039_03065_Intergenic	153039_03065	PA14_56390	PA4338		Lipid transport and metabolism	0.761858	0.159829	0.998788
153039_03066_Intergenic	153039_03066	PA14_56410	PA4339		Lipid transport and metabolism	-0.00469122	0.991918	0.998788
153039_03068_Intergenic	153039_03068	PA14_56430	PA4341		Transcription	0.115485	0.837818	0.998788
153039_03069_Intergenic	153039_03069	PA14_56450	PA4342		Translation, ribosomal structure and biogenesis	0.508019	0.356425	0.998788
153039_03072_Intergenic	153039_03072	PA14_56510	PA4345		Function unknown	0.486417	0.374756	0.998788
153039_03073_Intergenic	153039_03073	PA14_56520	PA4346		Function unknown	-0.104516	0.827141	0.998788
153039_03076_Intergenic	153039_03076	PA14_56550	PA4349		Lipid transport and metabolism	-0.775433	0.159027	0.998788
153039_03077_Intergenic	153039_03077	PA14_56560	PA4350		General function prediction only	0.217642	0.565061	0.998788
153039_03081_Intergenic	153039_03081	PA14_56620	PA4354		Transcription	-0.0954377	0.854991	0.998788
153039_03084_Intergenic	153039_03084	PA14_56670	PA4357		Function unknown	0.477758	0.339224	0.998788
153039_03090_Intergenic	153039_03090	PA14_56730	PA4362		Function unknown	0.314566	0.44173	0.998788
153039_03094_Intergenic	153039_03094	PA14_56780	PA4366	sodB	Inorganic ion transport and metabolism	0.0168148	0.96788	0.998788
153039_03095_Intergenic	153039_03095	PA14_56790	PA4367	bifA	Signal transduction mechanisms	-0.0352018	0.945373	0.998788
153039_03098_Intergenic	153039_03098	PA14_56830	PA4370	icmP	Inorganic ion transport and metabolism	0.338607	0.511112	0.998788
153039_03102_Intergenic	153039_03102	PA14_56880	PA4374		Cell wall/membrane/envelope biogenesis	-0.398654	0.434218	0.998788
153039_03104_Intergenic	153039_03104	PA14_56900	PA4376	pncB2	Coenzyme transport and metabolism	0.146546	0.765346	0.998788
153039_03105_Intergenic	153039_03105	PA14_56910	PA4377		Function unknown	0.297636	0.596598	0.998788
153039_03110_Intergenic	153039_03110	PA14_56960	PA4382		General function prediction only	-0.686787	0.20339	0.998788
153039_03113_Intergenic	153039_03113	PA14_56990	PA4384		Function unknown	-0.124228	0.812576	0.998788
153039_03118_Intergenic	153039_03118	PA14_57040	PA4388		Inorganic ion transport and metabolism	0.249514	0.639814	0.998788
153039_03119_Intergenic	153039_03119	PA14_57050	PA4389	speA	Secondary metabolites biosynthesis, transport and catabolism	0.128295	0.809922	0.998788
153039_03120_Intergenic	153039_03120	PA14_57060	PA4390		Function unknown	-0.201084	0.718076	0.998788
153039_03121_Intergenic	153039_03121	PA14_57070	PA4391		Function unknown	0.631206	0.26383	0.998788
153039_03123_Intergenic	153039_03123	PA14_57100	PA4393	ampG	Function unknown	0.451412	0.396729	0.998788
153039_03125_Intergenic	153039_03125	PA14_57130	PA4395		Function unknown	0.189064	0.729137	0.998788
153039_03126_Intergenic	153039_03126	PA14_57140	PA4396		Signal transduction mechanisms	0.0127118	0.974504	0.998788
153039_03127_Intergenic	153039_03127	PA14_57160	PA4397	panE	Coenzyme transport and metabolism	-0.561624	0.320105	0.998788
153039_03131_Intergenic	153039_03131	PA14_57200	PA4401		Posttranslational modification, protein turnover, chaperones	0.800505	0.153222	0.998788
153039_03132_Intergenic	153039_03132	PA14_57210	PA4402	argJ	Amino acid transport and metabolism	0.44464	0.424902	0.998788
153039_03155_Intergenic	153039_03155	PA14_57470	PA4422		General function prediction only	-0.246377	0.608812	0.998788
153039_03162_Intergenic	153039_03162	PA14_57540	PA4429		Energy production and conversion	-0.07422	0.875706	0.998788
153039_03165_Intergenic	153039_03165	PA14_57580	PA4432	rpsI	Translation, ribosomal structure and biogenesis	0.0849201	0.873132	0.998788
153039_03170_Intergenic	153039_03170	PA14_57640	PA4437		Function unknown	0.546598	0.237134	0.998788
153039_03171_Intergenic	153039_03171	PA14_57650	PA4438		General function prediction only	1.14158	0.0437996	0.998788
153039_03174_Intergenic	153039_03174	PA14_57690	PA4441		Function unknown	-0.11067	0.788176	0.998788
153039_03177_Intergenic	153039_03177	PA14_57730	PA4444	mltB1	Cell wall/membrane/envelope biogenesis	-0.253017	0.638247	0.998788
153039_03179_Intergenic	153039_03179	PA14_57760	PA4446	algW	Posttranslational modification, protein turnover, chaperones	-0.292645	0.560091	0.998788
153039_03192_Intergenic	153039_03192	PA14_57890	PA4457		General function prediction only	0.00651251	0.987992	0.998788
153039_03198_Intergenic	153039_03198	PA14_57950	PA4463		Translation, ribosomal structure and biogenesis	-0.92412	0.082457	0.998788
153039_03209_Intergenic	153039_03209	PA14_58070	PA4474		General function prediction only	0.862707	0.100363	0.998788
153039_03212_Intergenic	153039_03212	PA14_58100	PA4477	cafA	Translation, ribosomal structure and biogenesis	0.666955	0.237333	0.998788
153039_03217_Intergenic	153039_03217	PA14_58170	PA4482	gatC	Translation, ribosomal structure and biogenesis	0.00750844	0.986276	0.998788
153039_03228_Intergenic	153039_03228	PA14_58300	PA4493	roxR	Signal transduction mechanisms	0.642308	0.0750403	0.998788
153039_03229_Intergenic	153039_03229	PA14_58320	PA4494	roxS	Signal transduction mechanisms	-0.32753	0.556143	0.998788
153039_03230_Intergenic	153039_03230	PA14_58330	PA4495		Function unknown	-0.112033	0.804232	0.998788
153039_03231_Intergenic	153039_03231	PA14_58350	PA4496		Amino acid transport and metabolism	0.0888109	0.817685	0.998788
153039_03234_Intergenic	153039_03234	PA14_58380	PA4499		Transcription	-0.319554	0.52231	0.998788
153039_03236_Intergenic	153039_03236	PA14_58410	PA4501	opdP	Function unknown	0.789574	0.160477	0.998788
153039_03238_Intergenic	153039_03238	PA14_58440	PA4503		Amino acid transport and metabolism	0.00877966	0.98604	0.998788
153039_03243_Intergenic	153039_03243	PA14_58510	PA4508		Transcription	0.440511	0.434278	0.998788
153039_03247_Intergenic	153039_03247	PA14_58550	PA4512	lpxO1	Posttranslational modification, protein turnover, chaperones	-0.105941	0.804388	0.998788
153039_03248_Intergenic	153039_03248	PA14_58560	PA4513		Function unknown	0.205369	0.644984	0.998788
153039_03249_Intergenic	153039_03249	PA14_58570	PA4514		Inorganic ion transport and metabolism	0.269705	0.521354	0.998788
153039_03250_Intergenic	153039_03250	PA14_58580	PA4515		Function unknown	-0.359595	0.504673	0.998788
153039_03252_Intergenic	153039_03252	PA14_58610	PA4517		General function prediction only	-0.390688	0.377281	0.998788
153039_03255_Intergenic	153039_03255	PA14_58650	PA4520		Cell motility	0.151072	0.780071	0.998788
153039_03256_Intergenic	153039_03256	PA14_58660	PA4521		Defense mechanisms	0.0988875	0.782573	0.998788
153039_03258_Intergenic	153039_03258	PA14_58690	PA4523		Function unknown	0.413668	0.397394	0.998788
153039_03259_Intergenic	153039_03259	PA14_58700	PA4524	nadC	Coenzyme transport and metabolism	-0.304339	0.500811	0.998788
153039_03263_Intergenic	153039_03263	PA14_58750	PA4526	pilB	Intracellular trafficking, secretion, and vesicular transport	-0.0347148	0.915457	0.998788
153039_03272_Intergenic	153039_03272	PA14_58840	PA4535		Function unknown	0.197218	0.725865	0.998788
153039_03277_Intergenic	153039_03277	PA14_58890	PA4540		Intracellular trafficking, secretion, and vesicular transport	-0.552677	0.201036	0.998788
153039_03278_Intergenic	153039_03278	PA14_58900	PA4541		Intracellular trafficking, secretion, and vesicular transport	-0.970799	0.0786897	0.998788
153039_03282_Intergenic	153039_03282	PA14_60190	PA4542	clpB	Posttranslational modification, protein turnover, chaperones	0.641933	0.0807778	0.998788
153039_03283_Intergenic	153039_03283	PA14_60200	PA4543		Function unknown	-0.0716336	0.876194	0.998788
153039_03285_Intergenic	153039_03285	PA14_60230	PA4545	comL	General function prediction only	-0.0734036	0.892877	0.998788
153039_03290_Intergenic	153039_03290		PA4549	fimT	Cell motility	0.246371	0.644178	0.998788
153039_03291_Intergenic	153039_03291		PA4550	fimU	Intracellular trafficking, secretion, and vesicular transport	0.379541	0.459118	0.998788
153039_03295_Intergenic	153039_03295		PA4554	pilY1	Cell motility	-0.551441	0.330233	0.998788
153039_03310_Intergenic	153039_03310	PA14_60470	PA4569	ispB	Coenzyme transport and metabolism	-0.0468839	0.912947	0.998788
153039_03311_Intergenic	153039_03311	PA14_60480	PA4570		Function unknown	0.521692	0.199318	0.998788
153039_03312_Intergenic	153039_03312	PA14_60490	PA4571		Energy production and conversion	0.334898	0.535895	0.998788
153039_03315_Intergenic	153039_03315	PA14_60530	PA4574		Function unknown	0.0666192	0.893898	0.998788
153039_03316_Intergenic	153039_03316	PA14_60540	PA4575		Function unknown	0.00225625	0.996226	0.998788
153039_03317_Intergenic	153039_03317	PA14_60550	PA4576		Posttranslational modification, protein turnover, chaperones	-0.0624538	0.910156	0.998788
153039_03320_Intergenic	153039_03320	PA14_60580	PA4579		Function unknown	0.368775	0.43945	0.998788
153039_03322_Intergenic	153039_03322	PA14_60600	PA4581	rtcR	Signal transduction mechanisms	-0.431148	0.42608	0.998788
153039_03329_Intergenic	153039_03329	PA14_60700	PA4587	ccpR	Inorganic ion transport and metabolism	-0.509532	0.365246	0.998788
153039_03332_Intergenic	153039_03332	PA14_60750	PA4590	pra	Function unknown	0.192272	0.733983	0.998788
153039_03333_Intergenic	153039_03333	PA14_60760	PA4591		Cell wall/membrane/envelope biogenesis	0.20568	0.597279	0.998788
153039_03337_Intergenic	153039_03337	PA14_60800	PA4595		General function prediction only	0.529701	0.158529	0.998788
153039_03345_Intergenic	153039_03345	PA14_60890	PA4602	glyA3	Amino acid transport and metabolism	-0.336231	0.485527	0.998788
153039_03350_Intergenic	153039_03350	PA14_60960	PA4607		Function unknown	-0.319901	0.364634	0.998788
153039_03351_Intergenic	153039_03351	PA14_60970	PA4608		Function unknown	0.0538338	0.885384	0.998788
153039_03353_Intergenic	153039_03353	PA14_61000	PA4610		Function unknown	-0.7331	0.194624	0.998788
153039_03355_Intergenic	153039_03355	PA14_61020	PA4612		General function prediction only	0.595482	0.231578	0.998788
153039_03357_Intergenic	153039_03357	PA14_61050	PA4614	mscL	Cell wall/membrane/envelope biogenesis	0.105144	0.812232	0.998788
153039_03358_Intergenic	153039_03358	PA14_61060	PA4615		Energy production and conversion	0.1873	0.734778	0.998788
153039_03360_Intergenic	153039_03360	PA14_61090	PA4617		Translation, ribosomal structure and biogenesis	0.536899	0.257961	0.998788
153039_03363_Intergenic	153039_03363	PA14_61130	PA4619		Energy production and conversion	0.487211	0.326154	0.998788
153039_03366_Intergenic	153039_03366	PA14_61170	PA4622		General function prediction only	0.670237	0.094037	0.998788
153039_03368_Intergenic	153039_03368	PA14_61190	PA4624		Intracellular trafficking, secretion, and vesicular transport	0.0445581	0.935354	0.998788
153039_03370_Intergenic	153039_03370	PA14_55610	PA0669		Replication, recombination and repair	-0.782083	0.108263	0.998788
153039_03373_Intergenic	153039_03373	PA14_55580	PA0672	hemO	Inorganic ion transport and metabolism	0.155856	0.756241	0.998788
153039_03375_Intergenic	153039_03375	PA14_55560	PA0674	vreA	Function unknown	-0.421992	0.429233	0.998788
153039_03390_Intergenic	153039_03390		PA0688		Inorganic ion transport and metabolism	-0.698385	0.194924	0.998788
153039_03395_Intergenic	153039_03395	PA14_55360	PA0693	exbB2	Intracellular trafficking, secretion, and vesicular transport	-0.27206	0.630233	0.998788
153039_03398_Intergenic	153039_03398	PA14_55320	PA0696		Function unknown	0.0128812	0.9808	0.998788
153039_03408_Intergenic	153039_03408	PA14_55180	PA0705	migA	Cell wall/membrane/envelope biogenesis	0.260949	0.604275	0.998788
153039_03409_Intergenic	153039_03409	PA14_55170	PA0706	cat	General function prediction only	0.338372	0.531318	0.998788
153039_03411_Intergenic	153039_03411	PA14_55150	PA0708		Transcription	0.0104315	0.981096	0.998788
153039_03412_Intergenic	153039_03412	PA14_55140	PA0709		Function unknown	-0.159553	0.762377	0.998788
153039_03414_Intergenic	153039_03414		PA0711		General function prediction only	-0.482715	0.391387	0.998788
153039_03416_Intergenic	153039_03416	PA14_55110	PA0713		Function unknown	-0.352368	0.402876	0.998788
153039_03419_Intergenic	153039_03419	PA14_54830	PA0730		Lipid transport and metabolism	-0.325197	0.5141	0.998788
153039_03421_Intergenic	153039_03421	PA14_54810	PA0732		Function unknown	-0.0124747	0.982421	0.998788
153039_03427_Intergenic	153039_03427	PA14_54740	PA0737		Function unknown	0.418832	0.439579	0.998788
153039_03435_Intergenic	153039_03435	PA14_54660	PA0744		Lipid transport and metabolism	0.602531	0.284773	0.998788
153039_03440_Intergenic	153039_03440	PA14_54600	PA0749		Defense mechanisms	0.156755	0.772984	0.998788
153039_03441_Intergenic	153039_03441	PA14_54590	PA0750	ung	Replication, recombination and repair	0.378608	0.491355	0.998788
153039_03447_Intergenic	153039_03447	PA14_54510	PA0756		Signal transduction mechanisms	0.646104	0.163022	0.998788
153039_03450_Intergenic	153039_03450	PA14_54480	PA0759		General function prediction only	0.191216	0.701969	0.998788
153039_03451_Intergenic	153039_03451	PA14_54470	PA0760		Function unknown	0.269649	0.512963	0.998788
153039_03454_Intergenic	153039_03454	PA14_54430	PA0762	algU	Transcription	-0.654972	0.0487705	0.998788
153039_03459_Intergenic	153039_03459	PA14_54370	PA0767	lepA	Cell wall/membrane/envelope biogenesis	-0.0866565	0.85347	0.998788
153039_03460_Intergenic	153039_03460	PA14_54350	PA0768	lepB	Intracellular trafficking, secretion, and vesicular transport	0.108134	0.793649	0.998788
153039_03461_Intergenic	153039_03461	PA14_54340	PA0769		Function unknown	0.468542	0.256299	0.998788
153039_03468_Intergenic	153039_03468	PA14_54240	PA0776		Function unknown	0.231945	0.68005	0.998788
153039_03469_Intergenic	153039_03469	PA14_54230	PA0777		Signal transduction mechanisms	0.235491	0.677139	0.998788
153039_03472_Intergenic	153039_03472	PA14_54190	PA0780	pruR	Transcription	0.370991	0.494038	0.998788
153039_03473_Intergenic	153039_03473	PA14_54180	PA0781		Inorganic ion transport and metabolism	0.795742	0.103391	0.998788
153039_03475_Intergenic	153039_03475	PA14_54150	PA0783	putP	Amino acid transport and metabolism	-0.696846	0.216805	0.998788
153039_03477_Intergenic	153039_03477	PA14_54120	PA0785	azoR1	Lipid transport and metabolism	-0.300284	0.58631	0.998788
153039_03483_Intergenic	153039_03483	PA14_54040	PA0789		Amino acid transport and metabolism	0.262453	0.455571	0.998788
153039_03485_Intergenic	153039_03485	PA14_54010	PA0791		Transcription	-0.00647396	0.989999	0.998788
153039_03487_Intergenic	153039_03487	PA14_53980	PA0793		Function unknown	0.156304	0.748674	0.998788
153039_03488_Intergenic	153039_03488	PA14_53970	PA0794		Energy production and conversion	0.615644	0.274217	0.998788
153039_03491_Intergenic	153039_03491	PA14_53920	PA0797		Transcription	0.16818	0.766384	0.998788
153039_03492_Intergenic	153039_03492	PA14_53910	PA0798	pmtA	Coenzyme transport and metabolism	-0.295396	0.599977	0.998788
153039_03497_Intergenic	153039_03497	PA14_53860	PA0803		Function unknown	-0.181997	0.697447	0.998788
153039_03498_Intergenic	153039_03498	PA14_53850	PA0804		General function prediction only	0.505611	0.320981	0.998788
153039_03500_Intergenic	153039_03500	PA14_53830	PA0806		Function unknown	-0.00234748	0.995893	0.998788
153039_03501_Intergenic	153039_03501	PA14_53820	PA0807	ampDh3	Defense mechanisms	0.300467	0.400483	0.998788
153039_03504_Intergenic	153039_03504	PA14_53790	PA0810		General function prediction only	-1.09666	0.0513305	0.998788
153039_03507_Intergenic	153039_03507	PA14_53750	PA0813		Amino acid transport and metabolism	-0.0161674	0.976118	0.998788
153039_03509_Intergenic	153039_03509	PA14_53730	PA0815		Transcription	0.327638	0.55861	0.998788
153039_03513_Intergenic	153039_03513	PA14_53660	PA0821		Function unknown	-0.64082	0.247653	0.998788
153039_03524_Intergenic	153039_03524	PA14_48890	PA0727		Function unknown	-0.49754	0.337518	0.998788
153039_03529_Intergenic	153039_03529	PA14_53560	PA0827		Function unknown	0.189833	0.696838	0.998788
153039_03530_Intergenic	153039_03530	PA14_53550	PA0828		Transcription	0.676782	0.232026	0.998788
153039_03531_Intergenic	153039_03531	PA14_53540	PA0829		Lipid transport and metabolism	-0.0969094	0.796897	0.998788
153039_03533_Intergenic	153039_03533	PA14_53520	PA0831	oruR	Transcription	-0.169555	0.747517	0.998788
153039_03534_Intergenic	153039_03534	PA14_53510	PA0832		General function prediction only	0.477741	0.398422	0.998788
153039_03535_Intergenic	153039_03535	PA14_53500	PA0833		Cell wall/membrane/envelope biogenesis	0.0186705	0.968984	0.998788
153039_03537_Intergenic	153039_03537	PA14_53480	PA0835	pta	Energy production and conversion	-0.0226834	0.966518	0.998788
153039_03538_Intergenic	153039_03538	PA14_53470	PA0836	ackA	Energy production and conversion	-0.142328	0.748195	0.998788
153039_03540_Intergenic	153039_03540	PA14_53430	PA0837	slyD	Posttranslational modification, protein turnover, chaperones	-0.383106	0.427929	0.998788
153039_03541_Intergenic	153039_03541	PA14_53420	PA0838		Posttranslational modification, protein turnover, chaperones	0.17272	0.661136	0.998788
153039_03542_Intergenic	153039_03542	PA14_53410	PA0839		Transcription	-0.627445	0.165918	0.998788
153039_03544_Intergenic	153039_03544	PA14_53390	PA0841		Function unknown	0.281616	0.592394	0.998788
153039_03546_Intergenic	153039_03546	PA14_53370	PA0843	plcR	Function unknown	-0.525174	0.351439	0.998788
153039_03547_Intergenic	153039_03547	PA14_53360	PA0844	plcH	Cell wall/membrane/envelope biogenesis	-0.546846	0.331344	0.998788
153039_03549_Intergenic	153039_03549	PA14_53330	PA0846		Amino acid transport and metabolism	0.456729	0.301974	0.998788
153039_03550_Intergenic	153039_03550	PA14_53310	PA0847		Signal transduction mechanisms	-0.339632	0.531266	0.998788
153039_03551_Intergenic	153039_03551	PA14_53300	PA0848		Posttranslational modification, protein turnover, chaperones	0.202975	0.688978	0.998788
153039_03553_Intergenic	153039_03553	PA14_53270	PA0850		Function unknown	0.066362	0.893443	0.998788
153039_03555_Intergenic	153039_03555	PA14_53250	PA0852	cbpD	Function unknown	0.00342808	0.99513	0.998788
153039_03556_Intergenic	153039_03556	PA14_53230	PA0853		General function prediction only	-0.0331933	0.952965	0.998788
153039_03558_Intergenic	153039_03558	PA14_53210	PA0855		Function unknown	0.750048	0.126761	0.998788
153039_03559_Intergenic	153039_03559	PA14_53200	PA0856		Function unknown	-0.221424	0.618842	0.998788
153039_03561_Intergenic	153039_03561	PA14_53180	PA0858		General function prediction only	-0.190553	0.624858	0.998788
153039_03564_Intergenic	153039_03564	PA14_53140	PA0861		Signal transduction mechanisms	0.716159	0.103217	0.998788
153039_03565_Intergenic	153039_03565	PA14_53120	PA0862		Coenzyme transport and metabolism	0.102772	0.855822	0.998788
153039_03568_Intergenic	153039_03568	PA14_53090	PA0864		Transcription	0.295842	0.562503	0.998788
153039_03574_Intergenic	153039_03574	PA14_53010	PA0870	phhC	Amino acid transport and metabolism	-0.175098	0.685457	0.998788
153039_03576_Intergenic	153039_03576	PA14_52990	PA0872	phhA	Amino acid transport and metabolism	0.331913	0.357767	0.998788
153039_03577_Intergenic	153039_03577	PA14_52980	PA0873	phhR	Transcription	-0.0794889	0.878756	0.998788
153039_03579_Intergenic	153039_03579	PA14_52940	PA0875		Function unknown	-0.074323	0.883475	0.998788
153039_03582_Intergenic	153039_03582	PA14_52910	PA0878		Function unknown	-0.369154	0.507622	0.998788
153039_03585_Intergenic	153039_03585	PA14_52880	PA0881		General function prediction only	0.189561	0.725797	0.998788
153039_03591_Intergenic	153039_03591	PA14_52800	PA0887	acsA	Lipid transport and metabolism	0.171237	0.700923	0.998788
153039_03593_Intergenic	153039_03593	PA14_52790	PA0888	aotJ	Amino acid transport and metabolism	0.531649	0.29538	0.998788
153039_03594_Intergenic	153039_03594	PA14_52780	PA0889	aotQ	Amino acid transport and metabolism	0.166975	0.700697	0.998788
153039_03600_Intergenic	153039_03600	PA14_52720	PA0895	aruC	Amino acid transport and metabolism	-0.135935	0.80296	0.998788
153039_03602_Intergenic	153039_03602	PA14_52690	PA0897	aruG	Amino acid transport and metabolism	0.325025	0.485255	0.998788
153039_03603_Intergenic	153039_03603	PA14_52670	PA0898	aruD	Energy production and conversion	-0.304261	0.590775	0.998788
153039_03608_Intergenic	153039_03608	PA14_52600	PA0903	alaS	Translation, ribosomal structure and biogenesis	0.46843	0.383153	0.998788
153039_03615_Intergenic	153039_03615	PA14_52520	PA0907		Function unknown	-0.235176	0.625286	0.998788
153039_03618_Intergenic	153039_03618	PA14_52490	PA0910		Function unknown	0.261429	0.634266	0.998788
153039_03619_Intergenic	153039_03619	PA14_52480	PA0911		Function unknown	-0.334043	0.348362	0.998788
153039_03625_Intergenic	153039_03625	PA14_52400	PA0917	kup	Inorganic ion transport and metabolism	-0.375825	0.460958	0.998788
153039_03629_Intergenic	153039_03629	PA14_52340	PA0921		Function unknown	0.553881	0.197991	0.998788
153039_03632_Intergenic	153039_03632	PA14_52310	PA0923	dinB	Replication, recombination and repair	0.0905614	0.803198	0.998788
153039_03636_Intergenic	153039_03636	PA14_52270	PA0927	ldhA	Coenzyme transport and metabolism	0.264735	0.639861	0.998788
153039_03638_Intergenic	153039_03638	PA14_52250	PA0929		Transcription	0.693871	0.219635	0.998788
153039_03643_Intergenic	153039_03643	PA14_52180	PA0934	relA	Transcription	0.494044	0.269694	0.998788
153039_03646_Intergenic	153039_03646	PA14_52140	PA0937		Function unknown	0.195431	0.691343	0.998788
153039_03651_Intergenic	153039_03651	PA14_52080	PA0941		Posttranslational modification, protein turnover, chaperones	-0.0152409	0.978475	0.998788
153039_03652_Intergenic	153039_03652	PA14_52070	PA0942		Transcription	-0.857962	0.0802124	0.998788
153039_03656_Intergenic	153039_03656	PA14_52020	PA0946		Function unknown	0.0620944	0.867318	0.998788
153039_03657_Intergenic	153039_03657	PA14_52010	PA0947		Replication, recombination and repair	-0.140157	0.728761	0.998788
153039_03663_Intergenic	153039_03663	PA14_51940	PA0952		Function unknown	-0.428627	0.424557	0.998788
153039_03664_Intergenic	153039_03664	PA14_51930	PA0953		Posttranslational modification, protein turnover, chaperones	0.10526	0.76579	0.998788
153039_03668_Intergenic	153039_03668	PA14_51890	PA0957		Secondary metabolites biosynthesis, transport and catabolism	-0.31654	0.564141	0.998788
153039_03674_Intergenic	153039_03674	PA14_51820	PA0963	aspS	Translation, ribosomal structure and biogenesis	-0.336534	0.526187	0.998788
153039_03676_Intergenic	153039_03676	PA14_51800	PA0965	ruvC	Replication, recombination and repair	-0.430688	0.406672	0.998788
153039_03679_Intergenic	153039_03679	PA14_51770	PA0968		General function prediction only	-0.331059	0.558859	0.998788
153039_03684_Intergenic	153039_03684	PA14_51710	PA0973	oprL	Cell wall/membrane/envelope biogenesis	-0.44317	0.432979	0.998788
153039_03692_Intergenic	153039_03692	PA14_28880	PA2729		Function unknown	0.0543871	0.911262	0.998788
153039_03694_Intergenic	153039_03694	PA14_28910	PA2726		Posttranslational modification, protein turnover, chaperones	-0.518044	0.360151	0.998788
153039_03703_Intergenic	153039_03703	PA14_29000	PA2719		General function prediction only	0.294385	0.525617	0.998788
153039_03709_Intergenic	153039_03709	PA14_29060	PA2713		Transcription	-0.336307	0.551542	0.998788
153039_03711_Intergenic	153039_03711	PA14_29090	PA2711		Amino acid transport and metabolism	-0.126701	0.812703	0.998788
153039_03712_Intergenic	153039_03712	PA14_29100	PA2710		Amino acid transport and metabolism	0.00488382	0.992824	0.998788
153039_03716_Intergenic	153039_03716	PA14_29150	PA2706		Function unknown	-0.276326	0.624021	0.998788
153039_03719_Intergenic	153039_03719	PA14_29190	PA2703		Function unknown	0.0343683	0.950377	0.998788
153039_03721_Intergenic	153039_03721	PA14_29210	PA2701		Amino acid transport and metabolism	0.393341	0.468001	0.998788
153039_03725_Intergenic	153039_03725	PA14_29250	PA2697		Function unknown	0.287119	0.586878	0.998788
153039_03726_Intergenic	153039_03726	PA14_29260	PA2696		Transcription	-0.0545425	0.922089	0.998788
153039_03728_Intergenic	153039_03728	PA14_29280	PA2694		Energy production and conversion	-0.295534	0.597598	0.998788
153039_03730_Intergenic	153039_03730	PA14_29300	PA2692		Transcription	-0.505558	0.370913	0.998788
153039_03732_Intergenic	153039_03732	PA14_29340	PA2689		General function prediction only	0.0554398	0.921699	0.998788
153039_03736_Intergenic	153039_03736	PA14_29390	PA2685		Function unknown	0.123408	0.825983	0.998788
153039_03737_Intergenic	153039_03737	PA14_29400	PA2684		Cell wall/membrane/envelope biogenesis	0.0862815	0.878846	0.998788
153039_03753_Intergenic	153039_03753	PA14_29470	PA2679		Coenzyme transport and metabolism	-0.0861784	0.874983	0.998788
153039_03756_Intergenic	153039_03756	PA14_29480	PA2678		Cell wall/membrane/envelope biogenesis	-0.400829	0.447004	0.998788
153039_03768_Intergenic	153039_03768	PA14_29600	PA2666		Coenzyme transport and metabolism	-0.33531	0.48926	0.998788
153039_03782_Intergenic	153039_03782	PA14_29770	PA2653		General function prediction only	-0.280272	0.620537	0.998788
153039_03783_Intergenic	153039_03783	PA14_29800	PA2652		Cell motility	-0.38629	0.471081	0.998788
153039_03785_Intergenic	153039_03785	PA14_29830	PA2650		Coenzyme transport and metabolism	0.0786765	0.836242	0.998788
153039_03787_Intergenic	153039_03787	PA14_29860	PA2648	nuoM	Energy production and conversion	-0.39803	0.400446	0.998788
153039_03788_Intergenic	153039_03788	PA14_29880	PA2647	nuoL	Inorganic ion transport and metabolism	0.526284	0.330007	0.998788
153039_03790_Intergenic	153039_03790	PA14_29900	PA2645	nuoJ	Energy production and conversion	0.0697069	0.863114	0.998788
153039_03791_Intergenic	153039_03791	PA14_29920	PA2644	nuoI	Energy production and conversion	0.575455	0.134666	0.998788
153039_03794_Intergenic	153039_03794	PA14_29970	PA2641	nuoF	Energy production and conversion	0.485106	0.179339	0.998788
153039_03797_Intergenic	153039_03797	PA14_30010	PA2638	nuoB	Energy production and conversion	-0.504206	0.214628	0.998788
153039_03798_Intergenic	153039_03798	PA14_30020	PA2637	nuoA	Energy production and conversion	0.119692	0.7349	0.998788
153039_03799_Intergenic	153039_03799	PA14_30030	PA2636		Secondary metabolites biosynthesis, transport and catabolism	-0.0218156	0.945941	0.998788
153039_03802_Intergenic	153039_03802	PA14_30070	PA2633		Intracellular trafficking, secretion, and vesicular transport	-0.593291	0.274084	0.998788
153039_03807_Intergenic	153039_03807	PA14_30130	PA2628		General function prediction only	-0.543266	0.337457	0.998788
153039_03812_Intergenic	153039_03812	PA14_30190	PA2623	icd	Energy production and conversion	-0.383328	0.382823	0.998788
153039_03817_Intergenic	153039_03817	PA14_30260	PA2618		Posttranslational modification, protein turnover, chaperones	0.17706	0.727142	0.998788
153039_03818_Intergenic	153039_03818	PA14_30270	PA2617	aat	Posttranslational modification, protein turnover, chaperones	-0.644719	0.252803	0.998788
153039_03820_Intergenic	153039_03820	PA14_30290	PA2615	ftsK	Cell cycle control, cell division, chromosome partitioning	-0.895907	0.103009	0.998788
153039_03833_Intergenic	153039_03833	PA14_30560	PA2593	qteE	Function unknown	-0.258778	0.412255	0.998788
153039_03834_Intergenic	153039_03834	PA14_30570	PA2592		Amino acid transport and metabolism	0.419799	0.411476	0.998788
153039_03837_Intergenic	153039_03837	PA14_30600	PA2589		Carbohydrate transport and metabolism	0.297076	0.597055	0.998788
153039_03839_Intergenic	153039_03839	PA14_30630	PA2587	pqsH	Coenzyme transport and metabolism	0.208786	0.593538	0.998788
153039_03840_Intergenic	153039_03840	PA14_30650	PA2586	gacA	Transcription	-0.8476	0.0782774	0.998788
153039_03842_Intergenic	153039_03842	PA14_30670	PA2584	pgsA	Lipid transport and metabolism	-0.580494	0.294099	0.998788
153039_03845_Intergenic	153039_03845	PA14_30700	PA2583		Amino acid transport and metabolism	-0.144233	0.757576	0.998788
153039_03846_Intergenic	153039_03846	PA14_30710	PA2582		Signal transduction mechanisms	-0.152629	0.784241	0.998788
153039_03848_Intergenic	153039_03848	PA14_30730	PA2581		Function unknown	-0.095213	0.863674	0.998788
153039_03849_Intergenic	153039_03849	PA14_30740	PA2580		General function prediction only	0.073167	0.871872	0.998788
153039_03853_Intergenic	153039_03853	PA14_30790	PA2576		Amino acid transport and metabolism	-1.03651	0.0556257	0.998788
153039_03854_Intergenic	153039_03854	PA14_30800	PA2575		General function prediction only	-0.659316	0.235292	0.998788
153039_03855_Intergenic	153039_03855	PA14_30810	PA2574	alkB1	Lipid transport and metabolism	0.00534448	0.992467	0.998788
153039_03856_Intergenic	153039_03856	PA14_30820	PA2573		Signal transduction mechanisms	-0.282058	0.616121	0.998788
153039_03858_Intergenic	153039_03858	PA14_30840	PA2571		Signal transduction mechanisms	0.541584	0.259854	0.998788
153039_03860_Intergenic	153039_03860	PA14_31290	PA2570	lecA	Function unknown	0.561935	0.238871	0.998788
153039_03865_Intergenic	153039_03865	PA14_31350	PA2566		General function prediction only	0.0315213	0.933895	0.998788
153039_03866_Intergenic	153039_03866	PA14_31360	PA2565		Function unknown	0.526445	0.222844	0.998788
153039_03868_Intergenic	153039_03868	PA14_31380	PA2563		Inorganic ion transport and metabolism	-0.728959	0.198071	0.998788
153039_03869_Intergenic	153039_03869	PA14_31390	PA2562		Function unknown	0.406253	0.435166	0.998788
153039_03870_Intergenic	153039_03870	PA14_31400	PA2561		Cell motility	0.561014	0.266262	0.998788
153039_03875_Intergenic	153039_03875	PA14_31460	PA2558		Function unknown	0.179568	0.687471	0.998788
153039_03876_Intergenic	153039_03876	PA14_31470	PA2557		Lipid transport and metabolism	0.666695	0.14017	0.998788
153039_03886_Intergenic	153039_03886	PA14_31620	PA2548		Inorganic ion transport and metabolism	-0.231708	0.682103	0.998788
153039_03891_Intergenic	153039_03891	PA14_31680	PA2543		Cell wall/membrane/envelope biogenesis	-0.460385	0.397702	0.998788
153039_03906_Intergenic	153039_03906	PA14_31870	PA2528		Cell wall/membrane/envelope biogenesis	0.167671	0.764286	0.998788
153039_03938_Intergenic	153039_03938	PA14_32360	PA2497		Transcription	0.464267	0.410384	0.998788
153039_03940_Intergenic	153039_03940	PA14_32380	PA2495	oprN	Cell wall/membrane/envelope biogenesis	1.04798	0.0537158	0.998788
153039_03944_Intergenic	153039_03944	PA14_32420	PA2491		Energy production and conversion	-0.145638	0.790147	0.998788
153039_03951_Intergenic	153039_03951	PA14_32500	PA2484		Transcription	0.426008	0.44787	0.998788
153039_03957_Intergenic	153039_03957	PA14_32590	PA2478		Energy production and conversion	-0.180158	0.750385	0.998788
153039_03960_Intergenic	153039_03960	PA14_32630	PA2475		Secondary metabolites biosynthesis, transport and catabolism	0.848252	0.0466232	0.998788
153039_03971_Intergenic	153039_03971	PA14_32770	PA2464		Function unknown	0.972022	0.0705182	0.998788
153039_03972_Intergenic	153039_03972	PA14_32780	PA2463		Intracellular trafficking, secretion, and vesicular transport	-0.269975	0.570969	0.998788
153039_03977_Intergenic	153039_03977	PA14_08560	PA0668	tyrZ	Translation, ribosomal structure and biogenesis	-0.354919	0.53077	0.998788
153039_03978_Intergenic	153039_03978	PA14_08540	PA0667		Cell wall/membrane/envelope biogenesis	0.392663	0.363521	0.998788
153039_03980_Intergenic	153039_03980	PA14_08510	PA0665		Function unknown	-0.0962204	0.819462	0.998788
153039_03982_Intergenic	153039_03982	PA14_08490	PA0663		Function unknown	-0.0712148	0.899891	0.998788
153039_03984_Intergenic	153039_03984	PA14_08470	PA0661		Function unknown	-0.160737	0.643868	0.998788
153039_03986_Intergenic	153039_03986	PA14_08450	PA0659		Cell motility	0.0889525	0.860796	0.998788
153039_03989_Intergenic	153039_03989	PA14_08420	PA0656		General function prediction only	-0.770045	0.143226	0.998788
153039_03990_Intergenic	153039_03990	PA14_08400	PA0655		Coenzyme transport and metabolism	0.260718	0.620325	0.998788
153039_03992_Intergenic	153039_03992	PA14_08380	PA0653		Posttranslational modification, protein turnover, chaperones	-0.46059	0.33485	0.998788
153039_03993_Intergenic	153039_03993	PA14_08370	PA0652	vfr	Signal transduction mechanisms	-0.270098	0.447279	0.998788
153039_03997_Intergenic	153039_03997	PA14_08190	PA0631		Function unknown	0.596416	0.124586	0.998788
153039_04003_Intergenic	153039_04003	PA14_08120	PA0625		Function unknown	0.113787	0.835489	0.998788
153039_04004_Intergenic	153039_04004	PA14_08100	PA0624		Function unknown	0.199158	0.717621	0.998788
153039_04007_Intergenic	153039_04007	PA14_08050	PA0620		General function prediction only	0.245908	0.473538	0.998788
153039_04011_Intergenic	153039_04011	PA14_08010	PA0616		General function prediction only	0.30992	0.551052	0.998788
153039_04014_Intergenic	153039_04014	PA14_07980	PA0613		Function unknown	0.364626	0.344596	0.998788
153039_04018_Intergenic	153039_04018	PA14_07950	PA0610	prtN	Function unknown	0.151873	0.788365	0.998788
153039_04019_Intergenic	153039_04019	PA14_07940	PA0609	trpE	Coenzyme transport and metabolism	0.367704	0.515905	0.998788
153039_04022_Intergenic	153039_04022	PA14_07900	PA0606		Amino acid transport and metabolism	0.512836	0.265653	0.998788
153039_04023_Intergenic	153039_04023	PA14_07890	PA0605		Amino acid transport and metabolism	0.108859	0.762161	0.998788
153039_04025_Intergenic	153039_04025	PA14_07860	PA0603		Amino acid transport and metabolism	-0.248948	0.652672	0.998788
153039_04026_Intergenic	153039_04026	PA14_07850	PA0602		Amino acid transport and metabolism	0.11376	0.820785	0.998788
153039_04027_Intergenic	153039_04027	PA14_07840	PA0601		Transcription	0.857075	0.125851	0.998788
153039_04029_Intergenic	153039_04029	PA14_07810	PA0599		Function unknown	-0.532225	0.308933	0.998788
153039_04033_Intergenic	153039_04033	PA14_07770	PA0595	ostA	Cell wall/membrane/envelope biogenesis	-0.0477527	0.932244	0.998788
153039_04039_Intergenic	153039_04039	PA14_07690	PA0589		Inorganic ion transport and metabolism	0.833022	0.0671895	0.998788
153039_04040_Intergenic	153039_04040	PA14_07680	PA0588		Signal transduction mechanisms	-0.0856737	0.832458	0.998788
153039_04041_Intergenic	153039_04041	PA14_07660	PA0587		Function unknown	0.982588	0.0730508	0.998788
153039_04044_Intergenic	153039_04044	PA14_07620	PA0584	cca	Translation, ribosomal structure and biogenesis	0.37175	0.492473	0.998788
153039_04047_Intergenic	153039_04047	PA14_07580	PA0581		Function unknown	0.259454	0.625629	0.998788
153039_04049_Intergenic	153039_04049	PA14_07560	PA0579	rpsU	Translation, ribosomal structure and biogenesis	-0.523833	0.283181	0.998788
153039_04051_Intergenic	153039_04051	PA14_07530	PA0577	dnaG	Replication, recombination and repair	0.174075	0.749643	0.998788
153039_04053_Intergenic	153039_04053	PA14_07500	PA0575		Transcription	0.0864217	0.83504	0.998788
153039_04061_Intergenic	153039_04061	PA14_07430	PA0572		Function unknown	0.0100459	0.975205	0.998788
153039_04062_Intergenic	153039_04062	PA14_07420	PA0571		Function unknown	0.271866	0.461382	0.998788
153039_04065_Intergenic	153039_04065	PA14_07380	PA0568		Function unknown	-0.14846	0.791499	0.998788
153039_04066_Intergenic	153039_04066	PA14_07370	PA0567		Function unknown	-0.0105647	0.978914	0.998788
153039_04067_Intergenic	153039_04067	PA14_07360	PA0566		Function unknown	0.125047	0.686431	0.998788
153039_04069_Intergenic	153039_04069	PA14_07340	PA0564		Function unknown	0.887379	0.0677835	0.998788
153039_04070_Intergenic	153039_04070	PA14_07330	PA0563		Function unknown	0.0147155	0.971978	0.998788
153039_04073_Intergenic	153039_04073	PA14_07280	PA0559		General function prediction only	0.402498	0.327083	0.998788
153039_04078_Intergenic	153039_04078	PA14_07210	PA0554		Function unknown	0.791454	0.158854	0.998788
153039_04079_Intergenic	153039_04079	PA14_07200	PA0553		Function unknown	0.0231352	0.961133	0.998788
153039_04082_Intergenic	153039_04082	PA14_07150	PA0550		Carbohydrate transport and metabolism	0.134485	0.745321	0.998788
153039_04085_Intergenic	153039_04085	PA14_07110	PA0547		Transcription	0.269417	0.527798	0.998788
153039_04086_Intergenic	153039_04086	PA14_07090	PA0546	metK	Coenzyme transport and metabolism	-0.59069	0.193727	0.998788
153039_04088_Intergenic	153039_04088	PA14_07060	PA0544		General function prediction only	0.282758	0.44722	0.998788
153039_04090_Intergenic	153039_04090	PA14_07040	PA0542		Function unknown	-0.40339	0.37682	0.998788
153039_04091_Intergenic	153039_04091	PA14_07030	PA0541		Energy production and conversion	0.26105	0.496977	0.998788
153039_04093_Intergenic	153039_04093	PA14_07010	PA0539		General function prediction only	0.330876	0.448927	0.998788
153039_04095_Intergenic	153039_04095	PA14_06990	PA0537		Function unknown	-0.167723	0.744388	0.998788
153039_04097_Intergenic	153039_04097	PA14_06970	PA0535		Transcription	0.382779	0.485152	0.998788
153039_04098_Intergenic	153039_04098	PA14_06960	PA0534		Amino acid transport and metabolism	-0.0145859	0.977566	0.998788
153039_04099_Intergenic	153039_04099	PA14_06950	PA0533		Transcription	0.449228	0.212373	0.998788
153039_04107_Intergenic	153039_04107	PA14_06870	PA0527	dnr	Signal transduction mechanisms	0.0982639	0.771141	0.998788
153039_04112_Intergenic	153039_04112	PA14_06800	PA0522		Function unknown	0.223215	0.666967	0.998788
153039_04113_Intergenic	153039_04113	PA14_06790	PA0521		Energy production and conversion	0.347308	0.517279	0.998788
153039_04115_Intergenic	153039_04115	PA14_06750	PA0519	nirS	Energy production and conversion	0.260402	0.505883	0.998788
153039_04124_Intergenic	153039_04124	PA14_06660	PA0510		Coenzyme transport and metabolism	-0.399292	0.452827	0.998788
153039_04126_Intergenic	153039_04126	PA14_06640	PA0508		Lipid transport and metabolism	0.617792	0.16241	0.998788
153039_04127_Intergenic	153039_04127	PA14_06620	PA0507		Lipid transport and metabolism	0.0518419	0.908142	0.998788
153039_04128_Intergenic	153039_04128	PA14_06600	PA0506		Lipid transport and metabolism	0.252728	0.600734	0.998788
153039_04129_Intergenic	153039_04129	PA14_06580	PA0505		Function unknown	0.132069	0.813882	0.998788
153039_04130_Intergenic	153039_04130	PA14_06570	PA0504	bioD	Coenzyme transport and metabolism	0.351648	0.435218	0.998788
153039_04134_Intergenic	153039_04134	PA14_06500	PA0500	bioB	Coenzyme transport and metabolism	0.787672	0.158735	0.998788
153039_04136_Intergenic	153039_04136	PA14_06480	PA0496		Amino acid transport and metabolism	-0.195911	0.599362	0.998788
153039_04140_Intergenic	153039_04140	PA14_06420	PA0492		General function prediction only	-0.525199	0.347222	0.998788
153039_04141_Intergenic	153039_04141	PA14_06400	PA0491		Transcription	0.113018	0.827919	0.998788
153039_04144_Intergenic	153039_04144	PA14_06350	PA0488		General function prediction only	0.333812	0.409902	0.998788
153039_04145_Intergenic	153039_04145	PA14_06340	PA0487		General function prediction only	0.406525	0.287706	0.998788
153039_04146_Intergenic	153039_04146	PA14_06330	PA0486		General function prediction only	0.560393	0.262695	0.998788
153039_04147_Intergenic	153039_04147	PA14_06320	PA0485		General function prediction only	0.0261069	0.953592	0.998788
153039_04148_Intergenic	153039_04148	PA14_06310	PA0484		Amino acid transport and metabolism	-0.00272059	0.995212	0.998788
153039_04149_Intergenic	153039_04149	PA14_06300	PA0483		Transcription	0.0986116	0.825775	0.998788
153039_04150_Intergenic	153039_04150	PA14_06290	PA0482	glcB	Energy production and conversion	0.405571	0.212241	0.998788
153039_04152_Intergenic	153039_04152	PA14_06270	PA0480		General function prediction only	-0.0694155	0.84181	0.998788
153039_04153_Intergenic	153039_04153	PA14_06260	PA0479		Transcription	-0.239242	0.629521	0.998788
153039_04155_Intergenic	153039_04155	PA14_06240	PA0477		Transcription	0.285901	0.561818	0.998788
153039_04156_Intergenic	153039_04156	PA14_06230	PA0476		Coenzyme transport and metabolism	0.573073	0.248584	0.998788
153039_04157_Intergenic	153039_04157	PA14_06210	PA0475		Transcription	0.537048	0.339469	0.998788
153039_04160_Intergenic	153039_04160	PA14_06180	PA0472		Transcription	-1.07575	0.0483984	0.998788
153039_04163_Intergenic	153039_04163	PA14_06150	PA0469		Function unknown	0.444506	0.336001	0.998788
153039_04164_Intergenic	153039_04164	PA14_06130	PA0468		Defense mechanisms	0.621294	0.195461	0.998788
153039_04165_Intergenic	153039_04165	PA14_06120	PA0467		Posttranslational modification, protein turnover, chaperones	-1.01009	0.0742825	0.998788
153039_04168_Intergenic	153039_04168	PA14_06080	PA0465	creD	Defense mechanisms	0.0743873	0.894735	0.998788
153039_04169_Intergenic	153039_04169	PA14_06070	PA0464	creC	Signal transduction mechanisms	0.471963	0.404617	0.998788
153039_04172_Intergenic	153039_04172	PA14_06030	PA0461		Lipid transport and metabolism	0.265231	0.434051	0.998788
153039_04175_Intergenic	153039_04175	PA14_05990	PA0458		Carbohydrate transport and metabolism	0.633733	0.136003	0.998788
153039_04179_Intergenic	153039_04179	PA14_05950	PA0455	dbpA	Replication, recombination and repair	0.360864	0.493419	0.998788
153039_04180_Intergenic	153039_04180	PA14_05920	PA0454		Function unknown	-0.167222	0.76659	0.998788
153039_04182_Intergenic	153039_04182	PA14_05890	PA0452		Posttranslational modification, protein turnover, chaperones	-0.240776	0.637482	0.998788
153039_04187_Intergenic	153039_04187	PA14_05840	PA0447	gcdH	Lipid transport and metabolism	0.240283	0.493167	0.998788
153039_04189_Intergenic	153039_04189	PA14_05810	PA0444		Amino acid transport and metabolism	0.887979	0.0529888	0.998788
153039_04190_Intergenic	153039_04190	PA14_05790	PA0443		Coenzyme transport and metabolism	0.363697	0.513882	0.998788
153039_04191_Intergenic	153039_04191	PA14_05770	PA0441	dht	Nucleotide transport and metabolism	0.335287	0.435069	0.998788
153039_04192_Intergenic	153039_04192	PA14_05750	PA0440		Amino acid transport and metabolism	0.5984	0.285711	0.998788
153039_04194_Intergenic	153039_04194	PA14_05700	PA0438	codB	Nucleotide transport and metabolism	0.241425	0.628505	0.998788
153039_04198_Intergenic	153039_04198	PA14_05640	PA0434		Inorganic ion transport and metabolism	-0.0341432	0.935873	0.998788
153039_04201_Intergenic	153039_04201	PA14_05620	PA0432	sahH	Coenzyme transport and metabolism	0.0689042	0.85792	0.998788
153039_04203_Intergenic	153039_04203	PA14_05590	PA0430	metF	Amino acid transport and metabolism	0.224462	0.649055	0.998788
153039_04204_Intergenic	153039_04204	PA14_05580	PA0429		Function unknown	-0.0831016	0.834163	0.998788
153039_04205_Intergenic	153039_04205	PA14_05560	PA0428		Replication, recombination and repair	0.282253	0.482004	0.998788
153039_04209_Intergenic	153039_04209	PA14_05520	PA0424	mexR	Transcription	0.385211	0.354519	0.998788
153039_04210_Intergenic	153039_04210	PA14_05510	PA0423	pasP	Function unknown	-0.557595	0.322832	0.998788
153039_04211_Intergenic	153039_04211	PA14_05500	PA0422		Energy production and conversion	0.453667	0.421462	0.998788
153039_04212_Intergenic	153039_04212	PA14_05480	PA0421		Amino acid transport and metabolism	0.32018	0.474469	0.998788
153039_04213_Intergenic	153039_04213	PA14_05460	PA0420	bioA	Coenzyme transport and metabolism	0.255835	0.526771	0.998788
153039_04221_Intergenic	153039_04221	PA14_05380	PA0412	pilK	Signal transduction mechanisms	-0.33206	0.557009	0.998788
153039_04222_Intergenic	153039_04222	PA14_05360	PA0411	pilJ	Cell motility	0.305973	0.402409	0.998788
153039_04223_Intergenic	153039_04223	PA14_05340	PA0410	pilI	Signal transduction mechanisms	0.0726621	0.880218	0.998788
153039_04225_Intergenic	153039_04225	PA14_05320	PA0408	pilG	Signal transduction mechanisms	-0.438167	0.189778	0.998788
153039_04226_Intergenic	153039_04226	PA14_05310	PA0407	gshB	Translation, ribosomal structure and biogenesis	-0.336441	0.492349	0.998788
153039_04228_Intergenic	153039_04228	PA14_05290	PA0405		Transcription	0.160787	0.651268	0.998788
153039_04230_Intergenic	153039_04230	PA14_05270	PA0403	pyrR	Nucleotide transport and metabolism	0.227277	0.685111	0.998788
153039_04233_Intergenic	153039_04233	PA14_05230	PA0400		Amino acid transport and metabolism	0.886953	0.116339	0.998788
153039_04235_Intergenic	153039_04235	PA14_05210	PA0398		Function unknown	0.309603	0.418382	0.998788
153039_04236_Intergenic	153039_04236	PA14_05200	PA0397		Inorganic ion transport and metabolism	0.216217	0.701736	0.998788
153039_04238_Intergenic	153039_04238	PA14_05180	PA0395	pilT	Intracellular trafficking, secretion, and vesicular transport	0.500331	0.296398	0.998788
153039_04239_Intergenic	153039_04239	PA14_05160	PA0394		General function prediction only	0.0997744	0.81883	0.998788
153039_04240_Intergenic	153039_04240	PA14_05150	PA0393	proC	Amino acid transport and metabolism	0.436304	0.422648	0.998788
153039_04241_Intergenic	153039_04241	PA14_05130	PA0392		Function unknown	-0.413726	0.455537	0.998788
153039_04243_Intergenic	153039_04243	PA14_05110	PA0391		General function prediction only	-0.397438	0.456728	0.998788
153039_04245_Intergenic	153039_04245	PA14_05070	PA0389		Coenzyme transport and metabolism	-0.176397	0.713758	0.998788
153039_04249_Intergenic	153039_04249	PA14_08840	PA4264	rpsJ	Translation, ribosomal structure and biogenesis	0.288	0.60758	0.998788
153039_04277_Intergenic	153039_04277	PA14_09150	PA4236	katA	Inorganic ion transport and metabolism	0.493405	0.275017	0.998788
153039_04278_Intergenic	153039_04278	PA14_09160	PA4235	bfrA	Inorganic ion transport and metabolism	-0.438626	0.413052	0.998788
153039_04280_Intergenic	153039_04280	PA14_09195	PA4233		Carbohydrate transport and metabolism	0.276832	0.56041	0.998788
153039_04287_Intergenic	153039_04287	PA14_09270	PA4226	pchE	Secondary metabolites biosynthesis, transport and catabolism	-0.206668	0.715109	0.998788
153039_04302_Intergenic	153039_04302	PA14_09470	PA4211	phzB1	General function prediction only	-0.0806721	0.87774	0.998788
153039_04309_Intergenic	153039_04309	PA14_09550	PA4204	ppgL	Carbohydrate transport and metabolism	0.693494	0.0706311	0.998788
153039_04311_Intergenic	153039_04311	PA14_09580	PA4202		General function prediction only	0.14299	0.800661	0.998788
153039_04314_Intergenic	153039_04314	PA14_09630	PA4199		Lipid transport and metabolism	0.312212	0.439933	0.998788
153039_04316_Intergenic	153039_04316	PA14_09680	PA4197	bfiS	Signal transduction mechanisms	-0.155311	0.783275	0.998788
153039_04318_Intergenic	153039_04318	PA14_09700	PA4190	pqsL	Coenzyme transport and metabolism	0.287465	0.611762	0.998788
153039_04319_Intergenic	153039_04319	PA14_09710	PA4189		Energy production and conversion	-0.088136	0.861242	0.998788
153039_04321_Intergenic	153039_04321	PA14_09740	PA4187		Carbohydrate transport and metabolism	-0.327834	0.53728	0.998788
153039_04322_Intergenic	153039_04322	PA14_09750	PA4186		Amino acid transport and metabolism	0.393641	0.479163	0.998788
153039_04324_Intergenic	153039_04324	PA14_09770	PA4184		Transcription	0.0711698	0.883158	0.998788
153039_04325_Intergenic	153039_04325	PA14_09780	PA4183		General function prediction only	0.911954	0.0659557	0.998788
153039_04327_Intergenic	153039_04327	PA14_09810	PA4181		Function unknown	0.180309	0.693567	0.998788
153039_04328_Intergenic	153039_04328	PA14_09820	PA4180		Coenzyme transport and metabolism	0.376939	0.418787	0.998788
153039_04329_Intergenic	153039_04329	PA14_09850	PA4179		Function unknown	0.401565	0.46751	0.998788
153039_04336_Intergenic	153039_04336	PA14_09880	PA4177		Function unknown	0.229917	0.629453	0.998788
153039_04337_Intergenic	153039_04337	PA14_09890	PA4176	ppiC2	Posttranslational modification, protein turnover, chaperones	0.148898	0.781343	0.998788
153039_04338_Intergenic	153039_04338	PA14_09900	PA4175	piv	Function unknown	0.0747625	0.846193	0.998788
153039_04339_Intergenic	153039_04339	PA14_09910	PA4174		Transcription	0.0789811	0.81997	0.998788
153039_04340_Intergenic	153039_04340	PA14_09920	PA4173		Translation, ribosomal structure and biogenesis	-0.901738	0.107301	0.998788
153039_04344_Intergenic	153039_04344	PA14_09960	PA4169		Transcription	0.188258	0.736631	0.998788
153039_04346_Intergenic	153039_04346	PA14_09980	PA4167		General function prediction only	-0.77586	0.151038	0.998788
153039_04349_Intergenic	153039_04349	PA14_10020	PA4164		Function unknown	-0.063466	0.890524	0.998788
153039_04351_Intergenic	153039_04351	PA14_10140	PA4161	fepG	Inorganic ion transport and metabolism	-0.164987	0.74446	0.998788
153039_04353_Intergenic	153039_04353	PA14_10170	PA4159	fepB	Inorganic ion transport and metabolism	0.917741	0.0645201	0.998788
153039_04354_Intergenic	153039_04354	PA14_10180	PA4158	fepC	Coenzyme transport and metabolism	0.175908	0.737407	0.998788
153039_04356_Intergenic	153039_04356	PA14_10200	PA4156		Inorganic ion transport and metabolism	0.64541	0.1939	0.998788
153039_04358_Intergenic	153039_04358	PA14_10220	PA4154		Function unknown	-0.292056	0.55779	0.998788
153039_04362_Intergenic	153039_04362	PA14_10260	PA4150		Energy production and conversion	-0.299948	0.596392	0.998788
153039_04365_Intergenic	153039_04365	PA14_10290	PA4147	acoR	Transcription	0.681747	0.131731	0.998788
153039_04368_Intergenic	153039_04368	PA14_10330	PA4144		Cell wall/membrane/envelope biogenesis	-0.372529	0.502835	0.998788
153039_04374_Intergenic	153039_04374	PA14_10420	PA4138	tyrS	Translation, ribosomal structure and biogenesis	0.0878692	0.873389	0.998788
153039_04376_Intergenic	153039_04376	PA14_10470	PA4136		Carbohydrate transport and metabolism	0.448849	0.283673	0.998788
153039_04380_Intergenic	153039_04380	PA14_10530	PA4132		Amino acid transport and metabolism	0.581345	0.162159	0.998788
153039_04382_Intergenic	153039_04382	PA14_10550	PA4130		Inorganic ion transport and metabolism	-0.550673	0.324972	0.998788
153039_04384_Intergenic	153039_04384	PA14_10570	PA4128		Carbohydrate transport and metabolism	0.17349	0.751051	0.998788
153039_04388_Intergenic	153039_04388	PA14_10620	PA4124	hpcB	Function unknown	0.45884	0.294712	0.998788
153039_04389_Intergenic	153039_04389	PA14_10630	PA4123	hpcC	Energy production and conversion	-0.547758	0.332792	0.998788
153039_04393_Intergenic	153039_04393	PA14_10670	PA4119	aph	Translation, ribosomal structure and biogenesis	-0.0108215	0.983788	0.998788
153039_04394_Intergenic	153039_04394	PA14_10680	PA4118		Function unknown	-0.0715415	0.884255	0.998788
153039_04396_Intergenic	153039_04396	PA14_10710	PA4116	bphO	Inorganic ion transport and metabolism	-0.457914	0.349382	0.998788
153039_04397_Intergenic	153039_04397	PA14_10730	PA4115		General function prediction only	-0.142517	0.798781	0.998788
153039_04398_Intergenic	153039_04398	PA14_10740	PA4114		General function prediction only	-0.34759	0.46541	0.998788
153039_04400_Intergenic	153039_04400	PA14_10770	PA4112		Transcription	0.0813127	0.87438	0.998788
153039_04402_Intergenic	153039_04402	PA14_10790	PA4110	ampC	Defense mechanisms	-0.584109	0.30037	0.998788
153039_04405_Intergenic	153039_04405	PA14_10820	PA4108		Signal transduction mechanisms	0.280439	0.604074	0.998788
153039_04411_Intergenic	153039_04411	PA14_10900	PA4097		Amino acid transport and metabolism	-0.525359	0.346418	0.998788
153039_04413_Intergenic	153039_04413	PA14_10920	PA4095		Function unknown	-0.398413	0.469894	0.998788
153039_04415_Intergenic	153039_04415	PA14_10950	PA4093		Secondary metabolites biosynthesis, transport and catabolism	0.127601	0.761591	0.998788
153039_04422_Intergenic	153039_04422	PA14_11020	PA4089		General function prediction only	-0.676592	0.232169	0.998788
153039_04425_Intergenic	153039_04425	PA14_11060	PA4086	cupB1	Cell motility	-0.644943	0.225361	0.998788
153039_04429_Intergenic	153039_04429	PA14_11100	PA4082	cupB5	Intracellular trafficking, secretion, and vesicular transport	0.623842	0.158558	0.998788
153039_04431_Intergenic	153039_04431	PA14_11120	PA4080		Transcription	-0.337691	0.52622	0.998788
153039_04432_Intergenic	153039_04432	PA14_11130	PA4079		Secondary metabolites biosynthesis, transport and catabolism	-0.119117	0.831516	0.998788
153039_04438_Intergenic	153039_04438	PA14_11190	PA4073		Energy production and conversion	0.382283	0.456461	0.998788
153039_04439_Intergenic	153039_04439	PA14_11210	PA4072		Amino acid transport and metabolism	0.866784	0.0430392	0.998788
153039_04441_Intergenic	153039_04441	PA14_11240	PA4070		Transcription	-0.216616	0.660405	0.998788
153039_04442_Intergenic	153039_04442	PA14_11250	PA4069		Cell wall/membrane/envelope biogenesis	0.0610916	0.914095	0.998788
153039_04445_Intergenic	153039_04445	PA14_11270	PA4067	oprG	Cell wall/membrane/envelope biogenesis	0.0301054	0.94662	0.998788
153039_04446_Intergenic	153039_04446	PA14_11280	PA4066		Function unknown	0.451896	0.286748	0.998788
153039_04447_Intergenic	153039_04447	PA14_11290	PA4065		Defense mechanisms	0.719149	0.156125	0.998788
153039_04454_Intergenic	153039_04454	PA14_11380	PA4057	nrdR	Transcription	-0.162459	0.695207	0.998788
153039_04457_Intergenic	153039_04457	PA14_11410	PA4055	ribC	Coenzyme transport and metabolism	-0.290597	0.598765	0.998788
153039_04459_Intergenic	153039_04459	PA14_11430	PA4053	ribE	Coenzyme transport and metabolism	0.19286	0.731847	0.998788
153039_04465_Intergenic	153039_04465	PA14_11510	PA4047	ribA	Coenzyme transport and metabolism	-0.0748493	0.851979	0.998788
153039_04468_Intergenic	153039_04468	PA14_11550	PA4044	dxs	Coenzyme transport and metabolism	0.839664	0.137009	0.998788
153039_04469_Intergenic	153039_04469	PA14_11560	PA4043	ispA	Coenzyme transport and metabolism	0.614039	0.238326	0.998788
153039_04471_Intergenic	153039_04471	PA14_11580	PA4041		General function prediction only	-0.322676	0.452558	0.998788
153039_04472_Intergenic	153039_04472	PA14_11590	PA4040		Function unknown	0.450981	0.372236	0.998788
153039_04476_Intergenic	153039_04476	PA14_11630	PA4036		Signal transduction mechanisms	-0.247233	0.59257	0.998788
153039_04477_Intergenic	153039_04477	PA14_11650	PA4035		Function unknown	-0.012727	0.980899	0.998788
153039_04478_Intergenic	153039_04478	PA14_11660	PA4034	aqpZ	Carbohydrate transport and metabolism	0.55084	0.325631	0.998788
153039_04479_Intergenic	153039_04479	PA14_11670	PA4033		Function unknown	-0.0766154	0.870147	0.998788
153039_04480_Intergenic	153039_04480	PA14_11680	PA4032		Signal transduction mechanisms	-0.792527	0.0475393	0.998788
153039_04481_Intergenic	153039_04481	PA14_11690	PA4031	ppa	Energy production and conversion	-0.592954	0.290088	0.998788
153039_04482_Intergenic	153039_04482	PA14_11700	PA4030		Function unknown	0.379997	0.311663	0.998788
153039_04492_Intergenic	153039_04492	PA14_03160	PA0256		Function unknown	-0.0754831	0.81845	0.998788
153039_04493_Intergenic	153039_04493	PA14_03150	PA0255		Function unknown	-0.165136	0.732397	0.998788
153039_04494_Intergenic	153039_04494	PA14_03130	PA0254		Coenzyme transport and metabolism	0.285469	0.471183	0.998788
153039_04495_Intergenic	153039_04495	PA14_03120	PA0253		Transcription	0.0638491	0.868604	0.998788
153039_04497_Intergenic	153039_04497	PA14_03100	PA0251		Function unknown	0.324957	0.396071	0.998788
153039_04498_Intergenic	153039_04498	PA14_03090	PA0250		Signal transduction mechanisms	-0.349235	0.347445	0.998788
153039_04499_Intergenic	153039_04499	PA14_03080	PA0249		General function prediction only	0.287877	0.500594	0.998788
153039_04501_Intergenic	153039_04501	PA14_03050	PA0247	pobA	Coenzyme transport and metabolism	-0.119014	0.744475	0.998788
153039_04502_Intergenic	153039_04502	PA14_03040	PA0246		Carbohydrate transport and metabolism	0.332744	0.392712	0.998788
153039_04503_Intergenic	153039_04503	PA14_03030	PA0245	aroQ2	Amino acid transport and metabolism	0.705804	0.199604	0.998788
153039_04505_Intergenic	153039_04505	PA14_03010	PA0243		Transcription	0.892761	0.111457	0.998788
153039_04506_Intergenic	153039_04506	PA14_03000	PA0242		General function prediction only	-0.109167	0.834591	0.998788
153039_04508_Intergenic	153039_04508	PA14_02980	PA0240		Function unknown	-0.142832	0.795195	0.998788
153039_04509_Intergenic	153039_04509	PA14_02970	PA0239		Carbohydrate transport and metabolism	0.371243	0.379677	0.998788
153039_04511_Intergenic	153039_04511	PA14_02930	PA0237		General function prediction only	0.181731	0.696688	0.998788
153039_04514_Intergenic	153039_04514	PA14_02890	PA0234		Function unknown	0.846595	0.103207	0.998788
153039_04516_Intergenic	153039_04516	PA14_02850	PA0232	pcaC	Function unknown	-0.171664	0.761816	0.998788
153039_04518_Intergenic	153039_04518	PA14_02830	PA0230	pcaB	Nucleotide transport and metabolism	-0.365593	0.497853	0.998788
153039_04519_Intergenic	153039_04519	PA14_02810	PA0229	pcaT	General function prediction only	0.714711	0.189481	0.998788
153039_04523_Intergenic	153039_04523	PA14_02750	PA0225	erfA	Function unknown	-0.00340534	0.994271	0.998788
153039_04524_Intergenic	153039_04524	PA14_02740	PA0224	ergA	Carbohydrate transport and metabolism	0.539981	0.332339	0.998788
153039_04525_Intergenic	153039_04525	PA14_02730	PA0223	ergB	Amino acid transport and metabolism	-0.38074	0.330256	0.998788
153039_04526_Intergenic	153039_04526	PA14_02720	PA0222		Amino acid transport and metabolism	0.920918	0.0757994	0.998788
153039_04527_Intergenic	153039_04527	PA14_02700	PA0221		Coenzyme transport and metabolism	-0.396288	0.413332	0.998788
153039_04528_Intergenic	153039_04528	PA14_02690	PA0220		Amino acid transport and metabolism	-0.344468	0.542245	0.998788
153039_04529_Intergenic	153039_04529	PA14_02680	PA0219		Energy production and conversion	0.299572	0.596272	0.998788
153039_04530_Intergenic	153039_04530	PA14_02660	PA0218		Transcription	0.196393	0.563287	0.998788
153039_04532_Intergenic	153039_04532	PA14_02650	PA0217		Transcription	0.644185	0.213842	0.998788
153039_04533_Intergenic	153039_04533	PA14_02640	PA0216		Function unknown	0.426922	0.410768	0.998788
153039_04535_Intergenic	153039_04535	PA14_02620	PA0214		Lipid transport and metabolism	0.119095	0.763274	0.998788
153039_04542_Intergenic	153039_04542	PA14_02530	PA0201		General function prediction only	0.34114	0.486141	0.998788
153039_04543_Intergenic	153039_04543	PA14_02520	PA0200		Function unknown	-0.0161823	0.970506	0.998788
153039_04547_Intergenic	153039_04547	PA14_02470	PA0196	pntB	Energy production and conversion	0.321376	0.525883	0.998788
153039_04549_Intergenic	153039_04549	PA14_02450	PA0195	pntAA	Energy production and conversion	-0.210308	0.616932	0.998788
153039_04550_Intergenic	153039_04550	PA14_02435	PA0194		Secondary metabolites biosynthesis, transport and catabolism	0.309077	0.381188	0.998788
153039_04551_Intergenic	153039_04551	PA14_02420	PA0193		Secondary metabolites biosynthesis, transport and catabolism	0.134915	0.699293	0.998788
153039_04553_Intergenic	153039_04553	PA14_02390	PA0191		Transcription	0.62663	0.105703	0.998788
153039_04555_Intergenic	153039_04555	PA14_02370	PA0189		Function unknown	0.399373	0.264352	0.998788
153039_04560_Intergenic	153039_04560	PA14_02300	PA0182		Lipid transport and metabolism	0.203917	0.688755	0.998788
153039_04561_Intergenic	153039_04561	PA14_02290	PA0181		Transcription	0.529641	0.322881	0.998788
153039_04562_Intergenic	153039_04562	PA14_02270	PA0180	cttP	Signal transduction mechanisms	-0.64437	0.206306	0.998788
153039_04563_Intergenic	153039_04563	PA14_02260	PA0179		Transcription	-0.24961	0.536461	0.998788
153039_04564_Intergenic	153039_04564	PA14_02250	PA0178		Cell motility	-0.318833	0.552574	0.998788
153039_04568_Intergenic	153039_04568	PA14_02190	PA0174		Signal transduction mechanisms	0.145326	0.797344	0.998788
153039_04576_Intergenic	153039_04576	PA14_02070	PA0166		Nucleotide transport and metabolism	0.0174525	0.975231	0.998788
153039_04577_Intergenic	153039_04577	PA14_02060	PA0165		Cell wall/membrane/envelope biogenesis	0.311093	0.54423	0.998788
153039_04578_Intergenic	153039_04578	PA14_02050	PA0164		Amino acid transport and metabolism	0.626521	0.10955	0.998788
153039_04581_Intergenic	153039_04581	PA14_01990	PA0160		Function unknown	0.609966	0.128189	0.998788
153039_04582_Intergenic	153039_04582	PA14_01980	PA0159		Transcription	0.285223	0.477262	0.998788
153039_04583_Intergenic	153039_04583	PA14_01970	PA0158		Defense mechanisms	0.192569	0.615873	0.998788
153039_04587_Intergenic	153039_04587	PA14_01910	PA0154	pcaG	Secondary metabolites biosynthesis, transport and catabolism	0.106868	0.742824	0.998788
153039_04588_Intergenic	153039_04588	PA14_01900	PA0153	pcaH	Secondary metabolites biosynthesis, transport and catabolism	0.832773	0.139392	0.998788
153039_04589_Intergenic	153039_04589	PA14_01890	PA0152	pcaQ	Transcription	-0.479252	0.233697	0.998788
153039_04591_Intergenic	153039_04591	PA14_01860	PA0150		Inorganic ion transport and metabolism	0.07301	0.876301	0.998788
153039_04593_Intergenic	153039_04593	PA14_01830	PA0148		Nucleotide transport and metabolism	0.84519	0.128485	0.998788
153039_04594_Intergenic	153039_04594	PA14_01810	PA0147		General function prediction only	0.231389	0.549425	0.998788
153039_04595_Intergenic	153039_04595	PA14_01800	PA0146		General function prediction only	-0.100108	0.80968	0.998788
153039_04596_Intergenic	153039_04596	PA14_01790	PA0145		Nucleotide transport and metabolism	0.494279	0.237385	0.998788
153039_04597_Intergenic	153039_04597	PA14_01780	PA0144		Nucleotide transport and metabolism	-0.448939	0.313711	0.998788
153039_04599_Intergenic	153039_04599	PA14_01760	PA0143	nuh	Nucleotide transport and metabolism	0.765273	0.172329	0.998788
153039_04600_Intergenic	153039_04600	PA14_01750	PA0142		General function prediction only	0.16654	0.727457	0.998788
153039_04603_Intergenic	153039_04603	PA14_01710	PA0139	ahpC	Posttranslational modification, protein turnover, chaperones	0.941743	0.0773396	0.998788
153039_04604_Intergenic	153039_04604	PA14_01690	PA0138		General function prediction only	0.341597	0.474445	0.998788
153039_04608_Intergenic	153039_04608	PA14_01660	PA0134		General function prediction only	0.0374445	0.910141	0.998788
153039_04609_Intergenic	153039_04609	PA14_01640	PA0133		Transcription	0.19744	0.644845	0.998788
153039_04610_Intergenic	153039_04610	PA14_01620	PA0132		Coenzyme transport and metabolism	0.111312	0.813158	0.998788
153039_04613_Intergenic	153039_04613	PA14_01580	PA0129	gabP	Amino acid transport and metabolism	0.268532	0.563691	0.998788
153039_04614_Intergenic	153039_04614	PA14_01560	PA0128		Inorganic ion transport and metabolism	-0.0257817	0.963667	0.998788
153039_04615_Intergenic	153039_04615	PA14_01550	PA0127		Function unknown	0.222201	0.587175	0.998788
153039_04617_Intergenic	153039_04617	PA14_01520	PA0125		Transcription	0.0118773	0.982384	0.998788
153039_04619_Intergenic	153039_04619	PA14_01500	PA0123		Transcription	0.132799	0.794024	0.998788
153039_04621_Intergenic	153039_04621	PA14_01480	PA0121		Transcription	0.293396	0.406366	0.998788
153039_04623_Intergenic	153039_04623	PA14_01460	PA0119		Energy production and conversion	0.545106	0.239253	0.998788
153039_04624_Intergenic	153039_04624	PA14_01440	PA0118		Secondary metabolites biosynthesis, transport and catabolism	-0.205718	0.71644	0.998788
153039_04625_Intergenic	153039_04625	PA14_01430	PA0117		General function prediction only	0.196941	0.726959	0.998788
153039_04626_Intergenic	153039_04626	PA14_01410	PA0116		Transcription	0.487522	0.172663	0.998788
153039_04629_Intergenic	153039_04629	PA14_01380	PA0113		Posttranslational modification, protein turnover, chaperones	0.18827	0.660689	0.998788
153039_04630_Intergenic	153039_04630	PA14_01360	PA0112		Posttranslational modification, protein turnover, chaperones	0.438622	0.264427	0.998788
153039_04633_Intergenic	153039_04633	PA14_01330	PA0109		Function unknown	-0.268847	0.60107	0.998788
153039_04634_Intergenic	153039_04634	PA14_01320	PA0108	coIII	Energy production and conversion	-0.421831	0.45512	0.998788
153039_04635_Intergenic	153039_04635	PA14_01310	PA0107		Posttranslational modification, protein turnover, chaperones	-0.0660821	0.858992	0.998788
153039_04637_Intergenic	153039_04637	PA14_01290	PA0105	coxB	Energy production and conversion	-0.00954996	0.986546	0.998788
153039_04640_Intergenic	153039_04640	PA14_01240	PA0102		Inorganic ion transport and metabolism	0.0834364	0.851863	0.998788
153039_04641_Intergenic	153039_04641	PA14_01230	PA0101		Energy production and conversion	0.164635	0.665116	0.998788
153039_04646_Intergenic	153039_04646	PA14_01170	PA0096		Function unknown	-0.139693	0.794748	0.998788
153039_04648_Intergenic	153039_04648	PA14_01150	PA0094		Function unknown	-0.00548385	0.98678	0.998788
153039_04651_Intergenic	153039_04651	PA14_01120	PA0092		Function unknown	0.0306398	0.95599	0.998788
153039_04652_Intergenic	153039_04652	PA14_01110	PA0091	vgrG1	Function unknown	-0.136873	0.796692	0.998788
153039_04653_Intergenic	153039_04653	PA14_01100	PA0090	clpV1	Posttranslational modification, protein turnover, chaperones	-0.206039	0.5953	0.998788
153039_04658_Intergenic	153039_04658	PA14_01030	PA0085	hcp1	Function unknown	0.881537	0.0613257	0.998788
153039_04659_Intergenic	153039_04659	PA14_01020	PA0084		Function unknown	0.178663	0.645988	0.998788
153039_04662_Intergenic	153039_04662		PA0081	fha1	Signal transduction mechanisms	0.338431	0.32006	0.998788
153039_04664_Intergenic	153039_04664	PA14_00940	PA0079		Function unknown	-0.254151	0.634998	0.998788
153039_04668_Intergenic	153039_04668	PA14_00890	PA0075	pppA	Signal transduction mechanisms	0.319816	0.454805	0.998788
153039_04669_Intergenic	153039_04669	PA14_00875	PA0074	ppkA	Transcription	0.0166255	0.967279	0.998788
153039_04677_Intergenic	153039_04677	PA14_00780	PA0066		General function prediction only	-0.00810056	0.983446	0.998788
153039_04679_Intergenic	153039_04679	PA14_00760	PA0064		Function unknown	-0.00650288	0.990675	0.998788
153039_04680_Intergenic	153039_04680	PA14_00750	PA0063		General function prediction only	0.0641667	0.906796	0.998788
153039_04681_Intergenic	153039_04681	PA14_00740	PA0062		Function unknown	0.281679	0.468766	0.998788
153039_04682_Intergenic	153039_04682	PA14_00730	PA0061		Function unknown	0.354573	0.390293	0.998788
153039_04683_Intergenic	153039_04683	PA14_00720	PA0060		Function unknown	-0.00958406	0.983581	0.998788
153039_04685_Intergenic	153039_04685	PA14_00700	PA0058		Posttranslational modification, protein turnover, chaperones	0.500881	0.194767	0.998788
153039_04686_Intergenic	153039_04686	PA14_00690	PA0057		General function prediction only	-0.138936	0.782595	0.998788
153039_04687_Intergenic	153039_04687	PA14_00680	PA0056		Transcription	0.500152	0.323991	0.998788
153039_04688_Intergenic	153039_04688	PA14_00670	PA0055		Function unknown	0.195038	0.695966	0.998788
153039_04689_Intergenic	153039_04689	PA14_00660	PA0054		Translation, ribosomal structure and biogenesis	0.0566752	0.887429	0.998788
153039_04692_Intergenic	153039_04692	PA14_00650	PA0052		Function unknown	0.198735	0.525961	0.998788
153039_04693_Intergenic	153039_04693	PA14_00640	PA0051	phzH	Amino acid transport and metabolism	0.395516	0.437272	0.998788
153039_04695_Intergenic	153039_04695	PA14_00630	PA0050		Function unknown	0.12859	0.719829	0.998788
153039_04696_Intergenic	153039_04696	PA14_00620	PA0049		Function unknown	0.448265	0.259922	0.998788
153039_04697_Intergenic	153039_04697	PA14_00600	PA0048		Transcription	0.346014	0.320098	0.998788
153039_04701_Intergenic	153039_04701	PA14_00560	PA0044	exoT	Function unknown	-0.392902	0.316274	0.998788
153039_04702_Intergenic	153039_04702	PA14_00550	PA0043		Function unknown	0.162644	0.649768	0.998788
153039_04703_Intergenic	153039_04703	PA14_00530	PA0042		Function unknown	0.504621	0.372919	0.998788
153039_04706_Intergenic	153039_04706	PA14_70930	PA5371		Lipid transport and metabolism	-0.0457881	0.916359	0.998788
153039_04707_Intergenic	153039_04707	PA14_70940	PA5372	betA	Amino acid transport and metabolism	0.725376	0.180201	0.998788
153039_04708_Intergenic	153039_04708	PA14_70950	PA5373	betB	Energy production and conversion	0.0434247	0.938722	0.998788
153039_04709_Intergenic	153039_04709	PA14_70970	PA5374	betI	Transcription	0.205133	0.680733	0.998788
153039_04710_Intergenic	153039_04710	PA14_70980	PA5375	betT1	Cell wall/membrane/envelope biogenesis	0.138509	0.71511	0.998788
153039_04711_Intergenic	153039_04711	PA14_71000	PA5376		Amino acid transport and metabolism	0.654318	0.162473	0.998788
153039_04712_Intergenic	153039_04712	PA14_71020	PA5377		Amino acid transport and metabolism	0.0170552	0.969928	0.998788
153039_04713_Intergenic	153039_04713	PA14_71030	PA5378		Amino acid transport and metabolism	-0.457881	0.418276	0.998788
153039_04714_Intergenic	153039_04714	PA14_71060	PA5379	sdaB	Amino acid transport and metabolism	-0.12216	0.807189	0.998788
153039_04715_Intergenic	153039_04715	PA14_71070	PA5380	gbdR	Transcription	-0.0905805	0.788272	0.998788
153039_04718_Intergenic	153039_04718	PA14_71100	PA5383		Function unknown	-0.167634	0.756294	0.998788
153039_04720_Intergenic	153039_04720	PA14_71120	PA5385	cdhB	General function prediction only	-0.404146	0.47214	0.998788
153039_04721_Intergenic	153039_04721	PA14_71140	PA5386	cdhA	Lipid transport and metabolism	0.95679	0.0762049	0.998788
153039_04723_Intergenic	153039_04723	PA14_71160	PA5388		Amino acid transport and metabolism	0.729915	0.118956	0.998788
153039_04724_Intergenic	153039_04724	PA14_71170	PA5389	cdhR	Transcription	-0.0566916	0.905397	0.998788
153039_04729_Intergenic	153039_04729	PA14_71220	PA5394	cls	Lipid transport and metabolism	0.098178	0.84275	0.998788
153039_04730_Intergenic	153039_04730	PA14_71230	PA5395		Function unknown	0.209878	0.706829	0.998788
153039_04731_Intergenic	153039_04731	PA14_71240	PA5396		Amino acid transport and metabolism	0.354638	0.41476	0.998788
153039_04732_Intergenic	153039_04732	PA14_71250	PA5397		Function unknown	0.537944	0.161219	0.998788
153039_04734_Intergenic	153039_04734	PA14_71280	PA5399	dgcB	Energy production and conversion	0.0631426	0.902658	0.998788
153039_04736_Intergenic	153039_04736	PA14_71310	PA5401		Energy production and conversion	0.7352	0.0756003	0.998788
153039_04737_Intergenic	153039_04737	PA14_71320	PA5402		Function unknown	0.854831	0.130973	0.998788
153039_04738_Intergenic	153039_04738	PA14_71330	PA5403		Transcription	-0.230608	0.629993	0.998788
153039_04740_Intergenic	153039_04740	PA14_71350	PA5405		Function unknown	0.0415803	0.938442	0.998788
153039_04743_Intergenic	153039_04743	PA14_71390	PA5409		Function unknown	0.129968	0.771406	0.998788
153039_04745_Intergenic	153039_04745	PA14_71410	PA5410	gbcA	Inorganic ion transport and metabolism	-0.0373691	0.944535	0.998788
153039_04746_Intergenic	153039_04746	PA14_71420	PA5411	gbcB	Energy production and conversion	0.207653	0.557214	0.998788
153039_04748_Intergenic	153039_04748	PA14_71440	PA5413	ltaA	Amino acid transport and metabolism	-0.096925	0.768952	0.998788
153039_04749_Intergenic	153039_04749	PA14_71450	PA5414		Function unknown	-0.210255	0.689102	0.998788
153039_04750_Intergenic	153039_04750	PA14_71460	PA5415	glyA1	Amino acid transport and metabolism	0.0202988	0.957825	0.998788
153039_04751_Intergenic	153039_04751	PA14_71470	PA5416	soxB	Amino acid transport and metabolism	0.191091	0.622171	0.998788
153039_04752_Intergenic	153039_04752	PA14_71490	PA5417	soxD	Amino acid transport and metabolism	-0.119317	0.810031	0.998788
153039_04754_Intergenic	153039_04754	PA14_71510	PA5419	soxG	Amino acid transport and metabolism	0.891817	0.105975	0.998788
153039_04755_Intergenic	153039_04755	PA14_71530	PA5420	purU2	Nucleotide transport and metabolism	0.204259	0.706268	0.998788
153039_04756_Intergenic	153039_04756	PA14_71560	PA5421	fdhA	Amino acid transport and metabolism	-0.209909	0.590984	0.998788
153039_04757_Intergenic	153039_04757	PA14_71570	PA5422		Carbohydrate transport and metabolism	-0.356997	0.481017	0.998788
153039_04758_Intergenic	153039_04758	PA14_71580	PA5423		Function unknown	0.275881	0.553618	0.998788
153039_04760_Intergenic	153039_04760	PA14_71600	PA5425	purK	Nucleotide transport and metabolism	-0.10772	0.733397	0.998788
153039_04761_Intergenic	153039_04761	PA14_71620	PA5426	purE	Nucleotide transport and metabolism	-0.0858405	0.832766	0.998788
153039_04762_Intergenic	153039_04762	PA14_71630	PA5427	adhA	General function prediction only	0.549416	0.132162	0.998788
153039_04764_Intergenic	153039_04764	PA14_71650	PA5429	aspA	Amino acid transport and metabolism	0.178312	0.699731	0.998788
153039_04765_Intergenic	153039_04765	PA14_71670	PA5430		General function prediction only	0.255965	0.446091	0.998788
153039_04766_Intergenic	153039_04766	PA14_71680	PA5431		Amino acid transport and metabolism	-0.216221	0.656005	0.998788
153039_04767_Intergenic	153039_04767	PA14_71690	PA5432		General function prediction only	0.0246988	0.962607	0.998788
153039_04770_Intergenic	153039_04770	PA14_71720	PA5435		Lipid transport and metabolism	0.331675	0.491201	0.998788
153039_04772_Intergenic	153039_04772	PA14_71750	PA5437		Transcription	-0.127507	0.718978	0.998788
153039_04774_Intergenic	153039_04774	PA14_71780	PA5438		Transcription	0.16988	0.663565	0.998788
153039_04775_Intergenic	153039_04775	PA14_71800	PA5439		Carbohydrate transport and metabolism	0.0202294	0.953011	0.998788
153039_04779_Intergenic	153039_04779	PA14_71850	PA5442		Signal transduction mechanisms	0.0787979	0.824909	0.998788
153039_04780_Intergenic	153039_04780	PA14_71870	PA5443	uvrD	Replication, recombination and repair	-0.0369977	0.915509	0.998788
153039_04782_Intergenic	153039_04782	PA14_71890	PA5445		Energy production and conversion	0.0402379	0.909463	0.998788
153039_04783_Intergenic	153039_04783	PA14_71900	PA5446		Function unknown	0.27239	0.528421	0.998788
153039_04784_Intergenic	153039_04784	PA14_71910	PA5447	wbpZ	Cell wall/membrane/envelope biogenesis	-0.183683	0.680875	0.998788
153039_04790_Intergenic	153039_04790	PA14_71990	PA5453	gmd	Cell wall/membrane/envelope biogenesis	0.631138	0.168582	0.998788
153039_04797_Intergenic	153039_04797	PA14_72060	PA5460		Function unknown	0.159309	0.744251	0.998788
153039_04798_Intergenic	153039_04798	PA14_72070	PA5461		Function unknown	0.488264	0.234917	0.998788
153039_04799_Intergenic	153039_04799	PA14_72080	PA5462		Function unknown	0.413434	0.262644	0.998788
153039_04800_Intergenic	153039_04800	PA14_72090	PA5463		Function unknown	-0.0564251	0.905646	0.998788
153039_04803_Intergenic	153039_04803	PA14_72140	PA5466		General function prediction only	0.491554	0.385344	0.998788
153039_04805_Intergenic	153039_04805	PA14_72170	PA5468		Energy production and conversion	0.456921	0.293846	0.998788
153039_04809_Intergenic	153039_04809	PA14_72220	PA5472		Signal transduction mechanisms	-0.287187	0.38925	0.998788
153039_04810_Intergenic	153039_04810	PA14_72230	PA5473		Inorganic ion transport and metabolism	-0.0101224	0.983593	0.998788
153039_04811_Intergenic	153039_04811	PA14_72250	PA5474		General function prediction only	0.00653269	0.990513	0.998788
153039_04812_Intergenic	153039_04812	PA14_72260	PA5475		Transcription	-0.0236853	0.960245	0.998788
153039_04813_Intergenic	153039_04813	PA14_72280	PA5476	citA	Carbohydrate transport and metabolism	0.20875	0.675985	0.998788
153039_04814_Intergenic	153039_04814	PA14_72300	PA5477		Function unknown	0.0211512	0.959737	0.998788
153039_04817_Intergenic	153039_04817	PA14_72360	PA5481		Function unknown	0.598963	0.101539	0.998788
153039_04819_Intergenic	153039_04819	PA14_72380	PA5483	algB	Signal transduction mechanisms	0.191386	0.609557	0.998788
153039_04821_Intergenic	153039_04821	PA14_72400	PA5485	ampDh2	Defense mechanisms	-1.0745	0.0536957	0.998788
153039_04822_Intergenic	153039_04822	PA14_72410	PA5486		Intracellular trafficking, secretion, and vesicular transport	-0.561061	0.315246	0.998788
153039_04823_Intergenic	153039_04823	PA14_72420	PA5487		Signal transduction mechanisms	0.212736	0.528576	0.998788
153039_04825_Intergenic	153039_04825	PA14_72450	PA5489	dsbA	Posttranslational modification, protein turnover, chaperones	-0.279693	0.589853	0.998788
153039_04826_Intergenic	153039_04826	PA14_72460	PA5490	cc4	Energy production and conversion	-0.235613	0.482219	0.998788
153039_04827_Intergenic	153039_04827	PA14_72470	PA5491		Energy production and conversion	0.150703	0.626254	0.998788
153039_04828_Intergenic	153039_04828	PA14_72480	PA5492		General function prediction only	0.00273727	0.993897	0.998788
153039_04830_Intergenic	153039_04830	PA14_72490	PA5493	polA	Replication, recombination and repair	0.160489	0.720093	0.998788
153039_04831_Intergenic	153039_04831	PA14_72500	PA5494		Function unknown	0.0576524	0.901556	0.998788
153039_04833_Intergenic	153039_04833	PA14_72520	PA5496	nrdJb	Function unknown	-0.152003	0.673272	0.998788
153039_04834_Intergenic	153039_04834	PA14_72540	PA5497	nrdJa	Nucleotide transport and metabolism	-0.392283	0.434095	0.998788
153039_04835_Intergenic	153039_04835	PA14_72550	PA5498		Inorganic ion transport and metabolism	-0.0379767	0.908932	0.998788
153039_04836_Intergenic	153039_04836	PA14_72560	PA5499	np20	Inorganic ion transport and metabolism	0.513502	0.218782	0.998788
153039_04840_Intergenic	153039_04840	PA14_72620	PA5503		Inorganic ion transport and metabolism	0.278465	0.518731	0.998788
153039_04842_Intergenic	153039_04842	PA14_72640	PA5505		Inorganic ion transport and metabolism	-0.392086	0.430859	0.998788
153039_04843_Intergenic	153039_04843	PA14_72650	PA5506		Transcription	0.245053	0.500733	0.998788
153039_04847_Intergenic	153039_04847	PA14_72710	PA5510		Amino acid transport and metabolism	0.805246	0.0841804	0.998788
153039_04850_Intergenic	153039_04850	PA14_72750	PA5513	poxA	General function prediction only	0.197646	0.559852	0.998788
153039_04852_Intergenic	153039_04852	PA14_72770	PA5515		Function unknown	0.807882	0.151675	0.998788
153039_04853_Intergenic	153039_04853	PA14_72780	PA5516	pdxY	Coenzyme transport and metabolism	-0.0995303	0.809803	0.998788
153039_04854_Intergenic	153039_04854	PA14_72790	PA5517		Function unknown	0.167795	0.732188	0.998788
153039_04857_Intergenic	153039_04857	PA14_72820	PA5520		Function unknown	-0.0678689	0.881157	0.998788
153039_04858_Intergenic	153039_04858	PA14_72840	PA5521		Lipid transport and metabolism	0.323918	0.567241	0.998788
153039_04859_Intergenic	153039_04859	PA14_72850	PA5522		Amino acid transport and metabolism	0.209494	0.622129	0.998788
153039_04861_Intergenic	153039_04861	PA14_72880	PA5524		Secondary metabolites biosynthesis, transport and catabolism	0.153586	0.634229	0.998788
153039_04862_Intergenic	153039_04862	PA14_72890	PA5525		Transcription	-0.222055	0.693685	0.998788
153039_04863_Intergenic	153039_04863	PA14_72900	PA5526		Function unknown	-0.0225333	0.951692	0.998788
153039_04864_Intergenic	153039_04864	PA14_72920	PA5527		Function unknown	-0.365088	0.400252	0.998788
153039_04865_Intergenic	153039_04865	PA14_72930	PA5528		Function unknown	0.568698	0.310978	0.998788
153039_04866_Intergenic	153039_04866	PA14_72940	PA5529		Inorganic ion transport and metabolism	0.161101	0.662847	0.998788
153039_04867_Intergenic	153039_04867	PA14_72960	PA5530		Amino acid transport and metabolism	-0.30783	0.530899	0.998788
153039_04868_Intergenic	153039_04868	PA14_72970	PA5531	tonB1	Cell wall/membrane/envelope biogenesis	0.0919955	0.803353	0.998788
153039_04870_Intergenic	153039_04870	PA14_72990	PA5533		Function unknown	-0.324739	0.508575	0.998788
153039_04871_Intergenic	153039_04871	PA14_73000	PA5534		Function unknown	0.103605	0.778698	0.998788
153039_04873_Intergenic	153039_04873	PA14_73020	PA5536		Signal transduction mechanisms	0.359065	0.364266	0.998788
153039_04874_Intergenic	153039_04874	PA14_73030	PA5537		Function unknown	0.0524249	0.918201	0.998788
153039_04876_Intergenic	153039_04876	PA14_73050	PA5539		Function unknown	-0.252662	0.648085	0.998788
153039_04879_Intergenic	153039_04879	PA14_73090	PA5542		Defense mechanisms	0.185506	0.674838	0.998788
153039_04880_Intergenic	153039_04880	PA14_73100	PA5543		Function unknown	-0.183291	0.576633	0.998788
153039_04882_Intergenic	153039_04882	PA14_73120	PA5545		General function prediction only	0.561914	0.303005	0.998788
153039_04883_Intergenic	153039_04883	PA14_73140	PA5546		Cell wall/membrane/envelope biogenesis	0.132776	0.726193	0.998788
153039_04884_Intergenic	153039_04884	PA14_73150	PA5547		Amino acid transport and metabolism	0.0724349	0.829412	0.998788
153039_04885_Intergenic	153039_04885	PA14_73160	PA5548		Carbohydrate transport and metabolism	-0.0807044	0.817342	0.998788
153039_04889_Intergenic	153039_04889	PA14_73220	PA5552	glmU	Cell wall/membrane/envelope biogenesis	0.350786	0.499292	0.998788
153039_04900_Intergenic	153039_04900	PA14_73350	PA5563	soj	Cell cycle control, cell division, chromosome partitioning	0.282244	0.617954	0.998788
153039_04904_Intergenic	153039_04904	PA14_73400	PA5567		General function prediction only	-0.0748768	0.828566	0.998788
153039_04906_Intergenic	153039_04906	PA14_73420	PA5569	rnpA	Translation, ribosomal structure and biogenesis	0.226571	0.583445	0.998788
153039_04908_Intergenic	153039_04908	PA14_00010	PA0001	dnaA	Replication, recombination and repair	0.330593	0.559298	0.998788
153039_04909_Intergenic	153039_04909	PA14_00020	PA0002	dnaN	Replication, recombination and repair	0.293073	0.600363	0.998788
153039_04918_Intergenic	153039_04918	PA14_19065	PA3481		Cell cycle control, cell division, chromosome partitioning	0.512479	0.361933	0.998788
153039_04920_Intergenic	153039_04920	PA14_19100	PA3479	rhlA	Lipid transport and metabolism	-0.765142	0.166189	0.998788
153039_04923_Intergenic	153039_04923	PA14_19130	PA3476	rhlI	Secondary metabolites biosynthesis, transport and catabolism	-0.574663	0.159858	0.998788
153039_04925_Intergenic	153039_04925	PA14_19150	PA3474		Amino acid transport and metabolism	0.370971	0.476107	0.998788
153039_04928_Intergenic	153039_04928	PA14_19190	PA3471		Energy production and conversion	-0.319172	0.486439	0.998788
153039_04931_Intergenic	153039_04931	PA14_19230	PA3468		Cell wall/membrane/envelope biogenesis	0.318444	0.523999	0.998788
153039_04932_Intergenic	153039_04932	PA14_19270	PA3467		Carbohydrate transport and metabolism	-0.757228	0.168759	0.998788
153039_04933_Intergenic	153039_04933	PA14_19290	PA3466		Replication, recombination and repair	-0.643213	0.254465	0.998788
153039_04935_Intergenic	153039_04935	PA14_19320	PA3464		Function unknown	0.0617718	0.877207	0.998788
153039_04937_Intergenic	153039_04937	PA14_19340	PA3462		Signal transduction mechanisms	-0.156489	0.78028	0.998788
153039_04941_Intergenic	153039_04941	PA14_19380	PA3458		Transcription	-0.301161	0.592326	0.998788
153039_04942_Intergenic	153039_04942	PA14_19390	PA3457		General function prediction only	0.0082455	0.985727	0.998788
153039_04943_Intergenic	153039_04943	PA14_19400	PA3456		Amino acid transport and metabolism	0.237517	0.608576	0.998788
153039_04944_Intergenic	153039_04944	PA14_19410	PA3455		Function unknown	0.955272	0.0916633	0.998788
153039_04945_Intergenic	153039_04945	PA14_19430	PA3454		Lipid transport and metabolism	0.409934	0.307379	0.998788
153039_04946_Intergenic	153039_04946	PA14_19450	PA3453		Function unknown	-0.763603	0.158813	0.998788
153039_04948_Intergenic	153039_04948	PA14_19480	PA3451		Function unknown	0.238678	0.638978	0.998788
153039_04949_Intergenic	153039_04949	PA14_19490	PA3450		Posttranslational modification, protein turnover, chaperones	0.63988	0.257651	0.998788
153039_04965_Intergenic	153039_04965	PA14_19660	PA3435		Energy production and conversion	0.586085	0.272519	0.998788
153039_04967_Intergenic	153039_04967	PA14_19680	PA3432		General function prediction only	0.106774	0.84188	0.998788
153039_04977_Intergenic	153039_04977	PA14_19810	PA3422		Function unknown	0.882259	0.0589128	0.998788
153039_04979_Intergenic	153039_04979	PA14_19850	PA3420		Transcription	0.231218	0.679668	0.998788
153039_04981_Intergenic	153039_04981	PA14_19870	PA3418	ldh	Amino acid transport and metabolism	0.433201	0.343713	0.998788
153039_04988_Intergenic	153039_04988	PA14_19960	PA3412		Function unknown	-0.245738	0.664318	0.998788
153039_04989_Intergenic	153039_04989	PA14_19970	PA3411		Function unknown	0.410659	0.432155	0.998788
153039_04999_Intergenic	153039_04999	PA14_20080	PA3402		Cell wall/membrane/envelope biogenesis	-0.0905722	0.871938	0.998788
153039_05002_Intergenic	153039_05002	PA14_20120	PA3399		Function unknown	0.921726	0.103173	0.998788
153039_05011_Intergenic	153039_05011	PA14_20240	PA3389		Amino acid transport and metabolism	0.0580858	0.908631	0.998788
153039_05015_Intergenic	153039_05015	PA14_20280	PA3386		Function unknown	0.605598	0.168266	0.998788
153039_05017_Intergenic	153039_05017	PA14_20300	PA3384	phnC	Inorganic ion transport and metabolism	0.239994	0.62967	0.998788
153039_05030_Intergenic	153039_05030	PA14_20460	PA3371		Function unknown	0.406745	0.461671	0.998788
153039_05032_Intergenic	153039_05032	PA14_20480	PA3369		Function unknown	0.384108	0.439967	0.998788
153039_05035_Intergenic	153039_05035	PA14_20550	PA3367		Function unknown	0.173364	0.752157	0.998788
153039_05036_Intergenic	153039_05036	PA14_20560	PA3366	amiE	General function prediction only	0.30163	0.516889	0.998788
153039_05038_Intergenic	153039_05038	PA14_20580	PA3364	amiC	Amino acid transport and metabolism	0.65107	0.189631	0.998788
153039_05041_Intergenic	153039_05041	PA14_20610	PA3361	lecB	Function unknown	0.292693	0.603811	0.998788
153039_05042_Intergenic	153039_05042	PA14_20620	PA3360		Defense mechanisms	-0.100176	0.789741	0.998788
153039_05043_Intergenic	153039_05043	PA14_20630	PA3359		Function unknown	0.752955	0.17605	0.998788
153039_05046_Intergenic	153039_05046	PA14_20670	PA3356		Amino acid transport and metabolism	-0.307342	0.420506	0.998788
153039_05047_Intergenic	153039_05047	PA14_20680	PA3355		Carbohydrate transport and metabolism	0.7254	0.119863	0.998788
153039_05050_Intergenic	153039_05050	PA14_20720	PA3352		Function unknown	-0.256988	0.641908	0.998788
153039_05052_Intergenic	153039_05052	PA14_20740	PA3350		Cell motility	-0.499243	0.227757	0.998788
153039_05054_Intergenic	153039_05054	PA14_20760	PA3348		Signal transduction mechanisms	-0.0599909	0.89507	0.998788
153039_05055_Intergenic	153039_05055	PA14_20770	PA3347		Signal transduction mechanisms	-0.180546	0.679057	0.998788
153039_05058_Intergenic	153039_05058	PA14_20810	PA3344	recQ	Transcription	-0.305571	0.588424	0.998788
153039_05061_Intergenic	153039_05061	PA14_20850	PA3341		Transcription	0.272669	0.586321	0.998788
153039_05062_Intergenic	153039_05062	PA14_20860	PA3340		Cell motility	-0.65361	0.152668	0.998788
153039_05064_Intergenic	153039_05064	PA14_20880	PA3338		Posttranslational modification, protein turnover, chaperones	0.195655	0.672021	0.998788
153039_05070_Intergenic	153039_05070	PA14_20960	PA3332		General function prediction only	-0.480985	0.39541	0.998788
153039_05076_Intergenic	153039_05076	PA14_21030	PA3326		Intracellular trafficking, secretion, and vesicular transport	0.207933	0.652092	0.998788
153039_05077_Intergenic	153039_05077	PA14_21040	PA3325		General function prediction only	0.143126	0.772084	0.998788
153039_05085_Intergenic	153039_05085	PA14_21130	PA3317		Function unknown	0.831284	0.135666	0.998788
153039_05086_Intergenic	153039_05086	PA14_21140	PA3316		Inorganic ion transport and metabolism	-0.658415	0.229432	0.998788
153039_05090_Intergenic	153039_05090	PA14_21180	PA3312		Lipid transport and metabolism	0.0810378	0.837047	0.998788
153039_05092_Intergenic	153039_05092	PA14_21210	PA3310		General function prediction only	0.21078	0.663598	0.998788
153039_05094_Intergenic	153039_05094	PA14_21230	PA3308		Transcription	0.286234	0.589986	0.998788
153039_05096_Intergenic	153039_05096	PA14_21250	PA3306		Replication, recombination and repair	0.426651	0.373376	0.998788
153039_05107_Intergenic	153039_05107	PA14_21340	PA3300	fadD2	Lipid transport and metabolism	-0.0697958	0.872034	0.998788
153039_05108_Intergenic	153039_05108	PA14_21370	PA3299	fadD1	Lipid transport and metabolism	0.133804	0.738057	0.998788
153039_05112_Intergenic	153039_05112	PA14_21440	PA3295		Nucleotide transport and metabolism	0.340639	0.496152	0.998788
153039_05114_Intergenic	153039_05114	PA14_03430	PA0265	gabD	Energy production and conversion	0.0894829	0.772616	0.998788
153039_05116_Intergenic	153039_05116	PA14_03450	PA0266		Amino acid transport and metabolism	0.195898	0.639759	0.998788
153039_05117_Intergenic	153039_05117	PA14_03470	PA0267		Signal transduction mechanisms	0.321508	0.429779	0.998788
153039_05118_Intergenic	153039_05118	PA14_03480	PA0268		Amino acid transport and metabolism	0.192669	0.633575	0.998788
153039_05119_Intergenic	153039_05119	PA14_03490	PA0269		Function unknown	-0.156828	0.670778	0.998788
153039_05121_Intergenic	153039_05121	PA14_03520	PA0271		Function unknown	0.159022	0.736168	0.998788
153039_05126_Intergenic	153039_05126	PA14_03590	PA0276		Function unknown	-0.126518	0.819043	0.998788
153039_05127_Intergenic	153039_05127	PA14_03610	PA0277		Posttranslational modification, protein turnover, chaperones	0.292362	0.594338	0.998788
153039_05129_Intergenic	153039_05129	PA14_03630	PA0279		Transcription	0.480019	0.392026	0.998788
153039_05134_Intergenic	153039_05134	PA14_03710	PA0284		Function unknown	0.50312	0.341315	0.998788
153039_05136_Intergenic	153039_05136	PA14_03730	PA0286	desA	Lipid transport and metabolism	-0.252655	0.562217	0.998788
153039_05137_Intergenic	153039_05137	PA14_03760	PA0287	gpuP	Amino acid transport and metabolism	-0.268924	0.595257	0.998788
153039_05139_Intergenic	153039_05139	PA14_03780	PA0289	gpuR	Transcription	-0.50109	0.204064	0.998788
153039_05140_Intergenic	153039_05140	PA14_03790	PA0290		Signal transduction mechanisms	-0.528811	0.336726	0.998788
153039_05141_Intergenic	153039_05141	PA14_03800	PA0291	oprE	Function unknown	-0.165203	0.615549	0.998788
153039_05142_Intergenic	153039_05142	PA14_03810	PA0292	aguA	Amino acid transport and metabolism	0.581282	0.248627	0.998788
153039_05146_Intergenic	153039_05146	PA14_03860	PA0296	spuI	Amino acid transport and metabolism	0.066725	0.85095	0.998788
153039_05148_Intergenic	153039_05148	PA14_03870	PA0297	spuA	General function prediction only	0.0728816	0.850302	0.998788
153039_05153_Intergenic	153039_05153	PA14_03940	PA0302	spuF	Amino acid transport and metabolism	-0.328676	0.36587	0.998788
153039_05155_Intergenic	153039_05155	PA14_03960	PA0304	spuH	Amino acid transport and metabolism	0.127015	0.745204	0.998788
153039_05156_Intergenic	153039_05156	PA14_03980	PA0305		General function prediction only	0.225898	0.620978	0.998788
153039_05157_Intergenic	153039_05157	PA14_04000	PA0306		Transcription	0.596118	0.217924	0.998788
153039_05159_Intergenic	153039_05159	PA14_04020	PA0307		Function unknown	0.516636	0.164898	0.998788
153039_05162_Intergenic	153039_05162	PA14_04050	PA0310		Posttranslational modification, protein turnover, chaperones	0.664373	0.206809	0.998788
153039_05165_Intergenic	153039_05165	PA14_04070	PA0312		Function unknown	0.0119437	0.980185	0.998788
153039_05168_Intergenic	153039_05168	PA14_04100	PA0315		Function unknown	-0.184447	0.581108	0.998788
153039_05169_Intergenic	153039_05169	PA14_04110	PA0316	serA	Coenzyme transport and metabolism	0.458722	0.387482	0.998788
153039_05171_Intergenic	153039_05171	PA14_04140	PA0317		Energy production and conversion	0.434616	0.31548	0.998788
153039_05172_Intergenic	153039_05172	PA14_04150	PA0318		Secondary metabolites biosynthesis, transport and catabolism	0.0123554	0.974711	0.998788
153039_05174_Intergenic	153039_05174	PA14_04180	PA0320		Function unknown	0.595788	0.176512	0.998788
153039_05175_Intergenic	153039_05175	PA14_04190	PA0321		Chromatin structure and dynamics	0.767358	0.173762	0.998788
153039_05177_Intergenic	153039_05177	PA14_04220	PA0323		Amino acid transport and metabolism	0.148604	0.71557	0.998788
153039_05178_Intergenic	153039_05178	PA14_04230	PA0324		Amino acid transport and metabolism	-0.381299	0.500408	0.998788
153039_05181_Intergenic	153039_05181	PA14_04270	PA0327		Function unknown	0.145527	0.676104	0.998788
153039_05182_Intergenic	153039_05182	PA14_04290	PA0328		Cell motility	-0.0615516	0.903342	0.998788
153039_05183_Intergenic	153039_05183	PA14_04300	PA0329		Function unknown	0.0659624	0.870183	0.998788
153039_05184_Intergenic	153039_05184	PA14_04310	PA0330	rpiA	Carbohydrate transport and metabolism	-0.142279	0.800688	0.998788
153039_05185_Intergenic	153039_05185	PA14_04320	PA0331	ilvA1	Amino acid transport and metabolism	-0.0842609	0.821224	0.998788
153039_05186_Intergenic	153039_05186	PA14_04330	PA0332		Function unknown	0.151722	0.743066	0.998788
153039_05187_Intergenic	153039_05187	PA14_04340	PA0333		Carbohydrate transport and metabolism	0.259231	0.563242	0.998788
153039_05193_Intergenic	153039_05193	PA14_04420	PA0338		Signal transduction mechanisms	0.476215	0.199369	0.998788
153039_05195_Intergenic	153039_05195	PA14_04440	PA0340		General function prediction only	0.366994	0.359091	0.998788
153039_05201_Intergenic	153039_05201	PA14_04530	PA0346		Function unknown	0.750178	0.102842	0.998788
153039_05202_Intergenic	153039_05202	PA14_04550	PA0347	glpQ	Energy production and conversion	0.198613	0.719825	0.998788
153039_05203_Intergenic	153039_05203	PA14_04560	PA0348		Function unknown	0.243925	0.464624	0.998788
153039_05205_Intergenic	153039_05205	PA14_04580	PA0350	folA	Coenzyme transport and metabolism	-0.142617	0.798708	0.998788
153039_05207_Intergenic	153039_05207	PA14_04610	PA0352		Nucleotide transport and metabolism	0.344308	0.475094	0.998788
153039_05208_Intergenic	153039_05208	PA14_04630	PA0353	ilvD	Amino acid transport and metabolism	0.104369	0.848419	0.998788
153039_05209_Intergenic	153039_05209	PA14_04640	PA0354		General function prediction only	0.279657	0.523534	0.998788
153039_05210_Intergenic	153039_05210	PA14_04650	PA0355	pfpI	General function prediction only	0.653449	0.181596	0.998788
153039_05212_Intergenic	153039_05212	PA14_04670	PA0357	mutM	Replication, recombination and repair	-0.261508	0.533633	0.998788
153039_05213_Intergenic	153039_05213	PA14_04680	PA0358		Lipid transport and metabolism	0.333811	0.412442	0.998788
153039_05214_Intergenic	153039_05214	PA14_04690	PA0359		Function unknown	-0.50146	0.276615	0.998788
153039_05215_Intergenic	153039_05215	PA14_04700	PA0360		General function prediction only	0.370097	0.265849	0.998788
153039_05217_Intergenic	153039_05217	PA14_04730	PA0361		Amino acid transport and metabolism	-0.545589	0.278966	0.998788
153039_05220_Intergenic	153039_05220	PA14_04780	PA0364		Amino acid transport and metabolism	0.563253	0.12098	0.998788
153039_05221_Intergenic	153039_05221	PA14_04790	PA0365		Function unknown	0.628073	0.148933	0.998788
153039_05222_Intergenic	153039_05222	PA14_04810	PA0366		Energy production and conversion	0.221623	0.549691	0.998788
153039_05223_Intergenic	153039_05223	PA14_04820	PA0367		Transcription	0.431811	0.307306	0.998788
153039_05225_Intergenic	153039_05225	PA14_04840	PA0368		General function prediction only	0.27767	0.470188	0.998788
153039_05233_Intergenic	153039_05233	PA14_04930	PA0376	rpoH	Transcription	-0.35803	0.518088	0.998788
153039_05236_Intergenic	153039_05236	PA14_04960	PA0379		Function unknown	0.113247	0.745867	0.998788
153039_05238_Intergenic	153039_05238	PA14_04980	PA0381	thiG	Coenzyme transport and metabolism	0.609092	0.274076	0.998788
153039_05239_Intergenic	153039_05239	PA14_05000	PA0382	micA	General function prediction only	-0.311352	0.541986	0.998788
153039_05240_Intergenic	153039_05240	PA14_05010	PA0383		Function unknown	0.642196	0.150115	0.998788
153039_05241_Intergenic	153039_05241	PA14_05020	PA0384		Function unknown	0.694979	0.148797	0.998788
153039_05243_Intergenic	153039_05243	PA14_05040	PA0386		Coenzyme transport and metabolism	-0.0078189	0.988352	0.998788
153039_05244_Intergenic	153039_05244	PA14_70860	PA5369	pstS	Inorganic ion transport and metabolism	0.153974	0.7393	0.998788
153039_05246_Intergenic	153039_05246	PA14_70830	PA5367	pstA	Inorganic ion transport and metabolism	0.340871	0.406303	0.998788
153039_05247_Intergenic	153039_05247	PA14_70810	PA5366	pstB	Inorganic ion transport and metabolism	0.0840532	0.87967	0.998788
153039_05248_Intergenic	153039_05248	PA14_70800	PA5365	phoU	Inorganic ion transport and metabolism	0.960932	0.0563706	0.998788
153039_05249_Intergenic	153039_05249	PA14_70790	PA5364		Transcription	0.287074	0.574535	0.998788
153039_05250_Intergenic	153039_05250	PA14_70780	PA5363		Cell wall/membrane/envelope biogenesis	-0.251063	0.519105	0.998788
153039_05252_Intergenic	153039_05252	PA14_70760	PA5361	phoR	Signal transduction mechanisms	0.105945	0.78547	0.998788
153039_05256_Intergenic	153039_05256	PA14_70720	PA5357		Coenzyme transport and metabolism	-0.264352	0.589995	0.998788
153039_05257_Intergenic	153039_05257	PA14_70710	PA5356	glcC	Transcription	-0.281678	0.599461	0.998788
153039_05258_Intergenic	153039_05258	PA14_70690	PA5355	glcD	Energy production and conversion	-0.262816	0.466355	0.998788
153039_05260_Intergenic	153039_05260	PA14_70670	PA5353	glcF	Energy production and conversion	0.136321	0.8088	0.998788
153039_05262_Intergenic	153039_05262	PA14_70640	PA5351	rubA1	Energy production and conversion	0.469502	0.233971	0.998788
153039_05263_Intergenic	153039_05263	PA14_70630	PA5350	rubA2	Energy production and conversion	0.456762	0.413949	0.998788
153039_05264_Intergenic	153039_05264	PA14_70620	PA5349		General function prediction only	-0.0544387	0.918705	0.998788
153039_05265_Intergenic	153039_05265	PA14_70600	PA5348		Replication, recombination and repair	-0.176424	0.65275	0.998788
153039_05266_Intergenic	153039_05266	PA14_70590	PA5347		Function unknown	-0.767297	0.0771932	0.998788
153039_05271_Intergenic	153039_05271	PA14_70550	PA5343		Carbohydrate transport and metabolism	-0.190946	0.575725	0.998788
153039_05273_Intergenic	153039_05273	PA14_70510	PA5341		Amino acid transport and metabolism	-0.0100359	0.985658	0.998788
153039_05274_Intergenic	153039_05274	PA14_70490	PA5340		Function unknown	0.0763461	0.882103	0.998788
153039_05275_Intergenic	153039_05275	PA14_70480	PA5339		Translation, ribosomal structure and biogenesis	0.950084	0.0513687	0.998788
153039_05277_Intergenic	153039_05277	PA14_70450	PA5337	rpoZ	Transcription	-0.336808	0.532441	0.998788
153039_05280_Intergenic	153039_05280	PA14_70420	PA5334	rph	Translation, ribosomal structure and biogenesis	0.22264	0.53709	0.998788
153039_05281_Intergenic	153039_05281	PA14_70400	PA5333		Function unknown	-0.307079	0.402322	0.998788
153039_05282_Intergenic	153039_05282	PA14_70390	PA5332	crc	Replication, recombination and repair	0.0113842	0.980023	0.998788
153039_05283_Intergenic	153039_05283	PA14_70370	PA5331	pyrE	Nucleotide transport and metabolism	0.0175634	0.963402	0.998788
153039_05284_Intergenic	153039_05284	PA14_70360	PA5330		Function unknown	0.368951	0.40505	0.998788
153039_05286_Intergenic	153039_05286	PA14_70340	PA5328		Energy production and conversion	0.404872	0.334488	0.998788
153039_05289_Intergenic	153039_05289	PA14_70300	PA5325		Energy production and conversion	0.669835	0.159985	0.998788
153039_05290_Intergenic	153039_05290	PA14_70290	PA5324		Transcription	0.274662	0.442646	0.998788
153039_05294_Intergenic	153039_05294	PA14_70240	PA5320	coaC	Coenzyme transport and metabolism	0.374627	0.426505	0.998788
153039_05296_Intergenic	153039_05296	PA14_70200	PA5317		Amino acid transport and metabolism	-0.335256	0.396408	0.998788
153039_05297_Intergenic	153039_05297	PA14_70190	PA5316	rpmB	Translation, ribosomal structure and biogenesis	-0.366987	0.36331	0.998788
153039_05299_Intergenic	153039_05299	PA14_70170	PA5314		General function prediction only	0.130529	0.738114	0.998788
153039_05301_Intergenic	153039_05301	PA14_70140	PA5312		Energy production and conversion	-0.00741452	0.98243	0.998788
153039_05302_Intergenic	153039_05302	PA14_70120	PA5311		Amino acid transport and metabolism	-0.0061534	0.986643	0.998788
153039_05304_Intergenic	153039_05304	PA14_70100	PA5309		Amino acid transport and metabolism	-0.0779883	0.878048	0.998788
153039_05305_Intergenic	153039_05305	PA14_70080	PA5308	lrp	Transcription	-0.0295777	0.948476	0.998788
153039_05306_Intergenic	153039_05306	PA14_70070	PA5307		Function unknown	-0.13411	0.738065	0.998788
153039_05307_Intergenic	153039_05307	PA14_70060	PA5306		Function unknown	-0.190911	0.646207	0.998788
153039_05308_Intergenic	153039_05308	PA14_70050	PA5305		Function unknown	0.317133	0.474493	0.998788
153039_05309_Intergenic	153039_05309	PA14_70040	PA5304	dadA	Amino acid transport and metabolism	-0.562753	0.241164	0.998788
153039_05311_Intergenic	153039_05311	PA14_69990	PA5302	dadX	Cell wall/membrane/envelope biogenesis	0.727476	0.198968	0.998788
153039_05312_Intergenic	153039_05312	PA14_69980	PA5301		Carbohydrate transport and metabolism	-0.277059	0.519873	0.998788
153039_05313_Intergenic	153039_05313	PA14_69970	PA5300	cycB	Energy production and conversion	0.0117936	0.968456	0.998788
153039_05314_Intergenic	153039_05314	PA14_69950	PA5299		Energy production and conversion	0.22192	0.594273	0.998788
153039_05317_Intergenic	153039_05317	PA14_69910	PA5296	rep	Replication, recombination and repair	-0.354804	0.435013	0.998788
153039_05318_Intergenic	153039_05318	PA14_69900	PA5295		Signal transduction mechanisms	-0.529722	0.1846	0.998788
153039_05320_Intergenic	153039_05320	PA14_69880	PA5293		Transcription	-0.144461	0.766214	0.998788
153039_05321_Intergenic	153039_05321	PA14_69870	PA5292	pchP	Amino acid transport and metabolism	-0.0180474	0.967021	0.998788
153039_05322_Intergenic	153039_05322	PA14_69850	PA5291		Cell wall/membrane/envelope biogenesis	0.0665074	0.902563	0.998788
153039_05323_Intergenic	153039_05323	PA14_69840	PA5290		Posttranslational modification, protein turnover, chaperones	0.0638422	0.85041	0.998788
153039_05325_Intergenic	153039_05325	PA14_69810	PA5288	glnK	Amino acid transport and metabolism	0.481361	0.194983	0.998788
153039_05326_Intergenic	153039_05326	PA14_69795	PA5287	amtB	Inorganic ion transport and metabolism	-0.206023	0.646172	0.998788
153039_05327_Intergenic	153039_05327	PA14_69780	PA5286		Function unknown	-0.273255	0.556792	0.998788
153039_05328_Intergenic	153039_05328	PA14_69770	PA5285		Function unknown	-0.723458	0.0593049	0.998788
153039_05329_Intergenic	153039_05329	PA14_69760	PA5284		Cell motility	0.333565	0.371165	0.998788
153039_05330_Intergenic	153039_05330	PA14_69750	PA5283		Amino acid transport and metabolism	-0.18503	0.743748	0.998788
153039_05331_Intergenic	153039_05331	PA14_69740	PA5282		Carbohydrate transport and metabolism	-0.458019	0.376694	0.998788
153039_05338_Intergenic	153039_05338	PA14_69640	PA5275		Inorganic ion transport and metabolism	-0.18133	0.592481	0.998788
153039_05340_Intergenic	153039_05340	PA14_69630	PA5274	rnk	Transcription	0.374712	0.347556	0.998788
153039_05342_Intergenic	153039_05342	PA14_69610	PA5272	cyaA	Nucleotide transport and metabolism	-0.0921799	0.803854	0.998788
153039_05345_Intergenic	153039_05345	PA14_69580	PA5269		Function unknown	0.312353	0.53551	0.998788
153039_05346_Intergenic	153039_05346	PA14_69570	PA5268	corA	Inorganic ion transport and metabolism	0.642277	0.256448	0.998788
153039_05354_Intergenic	153039_05354	PA14_12900	PA3940		Replication, recombination and repair	0.0330578	0.946066	0.998788
153039_05357_Intergenic	153039_05357	PA14_12860	PA3943		Energy production and conversion	0.239178	0.670611	0.998788
153039_05360_Intergenic	153039_05360	PA14_12820	PA3946	rocS1	Signal transduction mechanisms	0.00538037	0.990864	0.998788
153039_05361_Intergenic	153039_05361	PA14_12810	PA3947	rocR	Signal transduction mechanisms	0.348799	0.410935	0.998788
153039_05362_Intergenic	153039_05362	PA14_12780	PA3948	rocA1	Transcription	-0.0632391	0.892733	0.998788
153039_05367_Intergenic	153039_05367	PA14_12730	PA3953		Secondary metabolites biosynthesis, transport and catabolism	-0.553086	0.314326	0.998788
153039_05368_Intergenic	153039_05368	PA14_12710	PA3954		Energy production and conversion	-0.265191	0.546415	0.998788
153039_05371_Intergenic	153039_05371	PA14_12680	PA3957		Lipid transport and metabolism	0.0665702	0.890898	0.998788
153039_05372_Intergenic	153039_05372	PA14_12670	PA3958		General function prediction only	-0.740254	0.0701789	0.998788
153039_05373_Intergenic	153039_05373	PA14_12650	PA3959		Amino acid transport and metabolism	0.455331	0.418793	0.998788
153039_05376_Intergenic	153039_05376	PA14_12620	PA3962		Function unknown	0.080797	0.852809	0.998788
153039_05377_Intergenic	153039_05377	PA14_12610	PA3963		Inorganic ion transport and metabolism	0.297589	0.593579	0.998788
153039_05380_Intergenic	153039_05380	PA14_12570	PA3965		Transcription	0.507125	0.111434	0.998788
153039_05381_Intergenic	153039_05381	PA14_12560	PA3966		Function unknown	0.133601	0.721391	0.998788
153039_05382_Intergenic	153039_05382	PA14_12550	PA3967		Function unknown	-0.0620355	0.879907	0.998788
153039_05383_Intergenic	153039_05383	PA14_12540	PA3968		Translation, ribosomal structure and biogenesis	0.705066	0.13099	0.998788
153039_05384_Intergenic	153039_05384	PA14_12530	PA3969		General function prediction only	0.308115	0.399531	0.998788
153039_05387_Intergenic	153039_05387	PA14_12470	PA3971		Secondary metabolites biosynthesis, transport and catabolism	-0.342778	0.544689	0.998788
153039_05390_Intergenic	153039_05390		PA3974	ladS	Signal transduction mechanisms	0.139219	0.768396	0.998788
153039_05391_Intergenic	153039_05391	PA14_12410	PA3975	thiD	Coenzyme transport and metabolism	0.762586	0.178095	0.998788
153039_05392_Intergenic	153039_05392	PA14_12400	PA3976	thiE	Coenzyme transport and metabolism	0.809762	0.0900489	0.998788
153039_05393_Intergenic	153039_05393	PA14_12390	PA3977	hemL	Coenzyme transport and metabolism	0.438227	0.43771	0.998788
153039_05394_Intergenic	153039_05394	PA14_12370	PA3978		General function prediction only	-0.109037	0.822627	0.998788
153039_05396_Intergenic	153039_05396	PA14_12350	PA3980		Translation, ribosomal structure and biogenesis	-0.277027	0.603928	0.998788
153039_05401_Intergenic	153039_05401	PA14_12270	PA3985		Function unknown	0.244947	0.663501	0.998788
153039_05403_Intergenic	153039_05403	PA14_12230	PA3987	leuS	Translation, ribosomal structure and biogenesis	-0.404764	0.375034	0.998788
153039_05407_Intergenic	153039_05407	PA14_12160	PA3992		Cell wall/membrane/envelope biogenesis	0.265892	0.581441	0.998788
153039_05408_Intergenic	153039_05408	PA14_12150	PA3994		Lipid transport and metabolism	0.570424	0.273249	0.998788
153039_05409_Intergenic	153039_05409	PA14_12140	PA3995		Transcription	-0.945905	0.0782169	0.998788
153039_05414_Intergenic	153039_05414	PA14_12090	PA4000		Cell cycle control, cell division, chromosome partitioning	-0.256678	0.650129	0.998788
153039_05418_Intergenic	153039_05418	PA14_12050	PA4004		Function unknown	-0.67149	0.233128	0.998788
153039_05422_Intergenic	153039_05422	PA14_11990	PA4008		Lipid transport and metabolism	-0.0222563	0.946784	0.998788
153039_05429_Intergenic	153039_05429	PA14_11910	PA4015		Lipid transport and metabolism	-0.840925	0.0731392	0.998788
153039_05430_Intergenic	153039_05430	PA14_11900	PA4016		General function prediction only	-0.242882	0.665531	0.998788
153039_05436_Intergenic	153039_05436	PA14_27560	PA2823		General function prediction only	0.289545	0.480935	0.998788
153039_05453_Intergenic	153039_05453	PA14_27710	PA2817		Function unknown	-0.493014	0.246012	0.998788
153039_05454_Intergenic	153039_05454	PA14_27720	PA2816		Function unknown	0.422503	0.450806	0.998788
153039_05456_Intergenic	153039_05456	PA14_27740	PA2814		Amino acid transport and metabolism	0.331858	0.521686	0.998788
153039_05457_Intergenic	153039_05457	PA14_27755	PA2813		Posttranslational modification, protein turnover, chaperones	0.218679	0.598223	0.998788
153039_05458_Intergenic	153039_05458	PA14_27770	PA2812		Defense mechanisms	-0.1606	0.774078	0.998788
153039_05462_Intergenic	153039_05462	PA14_27830	PA2808	ptrA	Function unknown	0.0626306	0.898762	0.998788
153039_05464_Intergenic	153039_05464	PA14_27850	PA2806		General function prediction only	0.261398	0.622599	0.998788
153039_05466_Intergenic	153039_05466	PA14_27880	PA2804		General function prediction only	0.0780093	0.881779	0.998788
153039_05468_Intergenic	153039_05468	PA14_27900	PA2802		Transcription	-0.178086	0.722542	0.998788
153039_05470_Intergenic	153039_05470	PA14_27920	PA2800		Cell wall/membrane/envelope biogenesis	-0.62281	0.175231	0.998788
153039_05472_Intergenic	153039_05472	PA14_27940	PA2798		Signal transduction mechanisms	-0.193414	0.697762	0.998788
153039_05477_Intergenic	153039_05477	PA14_28000	PA2793		Function unknown	-0.119222	0.753126	0.998788
153039_05479_Intergenic	153039_05479	PA14_28020	PA2791		Function unknown	0.407831	0.355949	0.998788
153039_05482_Intergenic	153039_05482	PA14_28040	PA2789		Function unknown	-0.717874	0.131511	0.998788
153039_05485_Intergenic	153039_05485	PA14_28070	PA2786		Signal transduction mechanisms	-0.12832	0.818679	0.998788
153039_05486_Intergenic	153039_05486	PA14_28080	PA2785		Transcription	0.235655	0.676807	0.998788
153039_05490_Intergenic	153039_05490	PA14_28120	PA2781		Function unknown	0.112277	0.837919	0.998788
153039_05494_Intergenic	153039_05494	PA14_28170	PA2777		Inorganic ion transport and metabolism	0.211586	0.707552	0.998788
153039_05506_Intergenic	153039_05506	PA14_28300	PA2768		Function unknown	-0.0344989	0.938678	0.998788
153039_05510_Intergenic	153039_05510	PA14_28340	PA2765		Inorganic ion transport and metabolism	-1.09449	0.046953	0.998788
153039_05514_Intergenic	153039_05514	PA14_28370	PA2763		Function unknown	0.332293	0.556341	0.998788
153039_05515_Intergenic	153039_05515	PA14_28380	PA2762		General function prediction only	-0.188361	0.681448	0.998788
153039_05517_Intergenic	153039_05517	PA14_28400	PA2760		Function unknown	-0.336702	0.54036	0.998788
153039_05518_Intergenic	153039_05518	PA14_28410	PA2759		Function unknown	-0.372954	0.457721	0.998788
153039_05526_Intergenic	153039_05526	PA14_28500	PA2753		Function unknown	0.244026	0.493375	0.998788
153039_05541_Intergenic	153039_05541	PA14_28630	PA2745		General function prediction only	-0.172116	0.705366	0.998788
153039_05554_Intergenic	153039_05554	PA14_23010	PA3187		Amino acid transport and metabolism	-0.167479	0.766466	0.998788
153039_05558_Intergenic	153039_05558	PA14_22960	PA3191		Signal transduction mechanisms	0.0386327	0.940574	0.998788
153039_05571_Intergenic	153039_05571	PA14_22770	PA3203		Function unknown	-0.16052	0.771467	0.998788
153039_05573_Intergenic	153039_05573	PA14_22740	PA3205		Inorganic ion transport and metabolism	0.382634	0.475929	0.998788
153039_05577_Intergenic	153039_05577	PA14_22700	PA3209		General function prediction only	-0.360812	0.428481	0.998788
153039_05584_Intergenic	153039_05584	PA14_22630	PA3216		Function unknown	-0.236484	0.549029	0.998788
153039_05585_Intergenic	153039_05585	PA14_22620	PA3217	cyaB	Signal transduction mechanisms	0.433308	0.209667	0.998788
153039_05598_Intergenic	153039_05598	PA14_22480	PA3224		Function unknown	0.324242	0.555884	0.998788
153039_05603_Intergenic	153039_05603	PA14_22420	PA3229		Function unknown	0.896194	0.11346	0.998788
153039_05605_Intergenic	153039_05605	PA14_22400	PA3231		Function unknown	0.387036	0.346329	0.998788
153039_05610_Intergenic	153039_05610	PA14_22330	PA3236		Amino acid transport and metabolism	0.207291	0.713641	0.998788
153039_05612_Intergenic	153039_05612	PA14_22310	PA3238		Function unknown	0.243488	0.62445	0.998788
153039_05614_Intergenic	153039_05614	PA14_22075	PA3240		General function prediction only	0.366926	0.449186	0.998788
153039_05617_Intergenic	153039_05617	PA14_22040	PA3243	minC	Cell cycle control, cell division, chromosome partitioning	-0.53351	0.213678	0.998788
153039_05618_Intergenic	153039_05618	PA14_22020	PA3244	minD	Cell cycle control, cell division, chromosome partitioning	0.182948	0.723115	0.998788
153039_05621_Intergenic	153039_05621	PA14_21990	PA3247		Amino acid transport and metabolism	0.28499	0.522449	0.998788
153039_05631_Intergenic	153039_05631	PA14_21880	PA3257	prc	Cell wall/membrane/envelope biogenesis	0.43699	0.404622	0.998788
153039_05632_Intergenic	153039_05632	PA14_21870	PA3258		General function prediction only	-0.130873	0.815645	0.998788
153039_05636_Intergenic	153039_05636	PA14_21840	PA3261		Signal transduction mechanisms	-0.0921486	0.83308	0.998788
153039_05642_Intergenic	153039_05642	PA14_61790	PA4672		Translation, ribosomal structure and biogenesis	-0.44758	0.396698	0.998788
153039_05649_Intergenic	153039_05649	PA14_61710	PA4666	hemA	Coenzyme transport and metabolism	-0.123772	0.732828	0.998788
153039_05650_Intergenic	153039_05650	PA14_61700	PA4665	prfA	Translation, ribosomal structure and biogenesis	0.280599	0.467179	0.998788
153039_05654_Intergenic	153039_05654	PA14_61650	PA4661	pagL	Function unknown	-0.305439	0.443246	0.998788
153039_05655_Intergenic	153039_05655	PA14_61640	PA4660	phr	Replication, recombination and repair	-0.306388	0.559799	0.998788
153039_05658_Intergenic	153039_05658	PA14_61600	PA4657		General function prediction only	0.213227	0.667002	0.998788
153039_05659_Intergenic	153039_05659	PA14_61590	PA4656		General function prediction only	0.0902127	0.809417	0.998788
153039_05661_Intergenic	153039_05661	PA14_61560	PA4654		Carbohydrate transport and metabolism	0.313715	0.460871	0.998788
153039_05665_Intergenic	153039_05665	PA14_61520	PA4650		Function unknown	-0.11278	0.840254	0.998788
153039_05667_Intergenic	153039_05667	PA14_61500	PA4648		Function unknown	0.0575038	0.918168	0.998788
153039_05668_Intergenic	153039_05668	PA14_61480	PA4647	uraA	Nucleotide transport and metabolism	0.174152	0.6703	0.998788
153039_05670_Intergenic	153039_05670	PA14_61460	PA4645		Nucleotide transport and metabolism	-0.00874968	0.986058	0.998788
153039_05672_Intergenic	153039_05672	PA14_61440	PA4643		Function unknown	-0.272305	0.545568	0.998788
153039_05675_Intergenic	153039_05675	PA14_61400	PA4640	mqoB	General function prediction only	-0.263988	0.640821	0.998788
153039_05676_Intergenic	153039_05676	PA14_61390	PA4639		Function unknown	-0.246008	0.637365	0.998788
153039_05678_Intergenic	153039_05678	PA14_61370	PA4637		Function unknown	0.532866	0.230112	0.998788
153039_05683_Intergenic	153039_05683	PA14_61320	PA4634		Function unknown	-0.0495894	0.915206	0.998788
153039_05686_Intergenic	153039_05686	PA14_61280	PA4631		Carbohydrate transport and metabolism	-0.0230567	0.951389	0.998788
153039_05688_Intergenic	153039_05688	PA14_61260	PA4629		Function unknown	-0.3505	0.536015	0.998788
153039_05689_Intergenic	153039_05689	PA14_61250	PA4628	lysP	Amino acid transport and metabolism	-0.346004	0.498197	0.998788
153039_05690_Intergenic	153039_05690	PA14_61220	PA4627		Translation, ribosomal structure and biogenesis	0.218179	0.690904	0.998788
153039_05695_Intergenic	153039_05695	PA14_00480	PA0039		Function unknown	-0.0487998	0.915554	0.998788
153039_05696_Intergenic	153039_05696	PA14_00470	PA0038		Function unknown	-0.519623	0.344835	0.998788
153039_05697_Intergenic	153039_05697	PA14_00460	PA0037	trpI	Transcription	-0.36748	0.493667	0.998788
153039_05698_Intergenic	153039_05698	PA14_00450	PA0036	trpB	Amino acid transport and metabolism	-0.0964413	0.816455	0.998788
153039_05700_Intergenic	153039_05700	PA14_00430	PA0034		Transcription	-0.0798991	0.838378	0.998788
153039_05703_Intergenic	153039_05703	PA14_00400	PA0032		Transcription	0.519411	0.240289	0.998788
153039_05710_Intergenic	153039_05710	PA14_00290	PA0025	aroE	Amino acid transport and metabolism	-0.314545	0.450058	0.998788
153039_05713_Intergenic	153039_05713	PA14_00240	PA0022		Translation, ribosomal structure and biogenesis	-0.226899	0.684478	0.998788
153039_05714_Intergenic	153039_05714	PA14_00230	PA0021		Replication, recombination and repair	0.222235	0.590726	0.998788
153039_05715_Intergenic	153039_05715	PA14_00210	PA0020		Function unknown	-0.548195	0.290083	0.998788
153039_05716_Intergenic	153039_05716	PA14_00200	PA0019	def	Translation, ribosomal structure and biogenesis	0.338692	0.476052	0.998788
153039_05717_Intergenic	153039_05717	PA14_00190	PA0018	fmt	Translation, ribosomal structure and biogenesis	-0.127593	0.818359	0.998788
153039_05719_Intergenic	153039_05719	PA14_00170	PA0016	trkA	Inorganic ion transport and metabolism	-0.256281	0.626325	0.998788
153039_05720_Intergenic	153039_05720	PA14_00160	PA0015		Cell motility	-0.0401093	0.943333	0.998788
153039_05721_Intergenic	153039_05721	PA14_00150	PA0014		Function unknown	-0.109476	0.752666	0.998788
153039_05724_Intergenic	153039_05724	PA14_00120	PA0011		Cell wall/membrane/envelope biogenesis	-0.170445	0.685785	0.998788
153039_05725_Intergenic	153039_05725	PA14_00110	PA0010	tag	Replication, recombination and repair	-0.00840847	0.980666	0.998788
153039_05726_Intergenic	153039_05726	PA14_00100	PA0009	glyQ	Translation, ribosomal structure and biogenesis	-0.318537	0.441928	0.998788
153039_05729_Intergenic	153039_05729	PA14_00070	PA0006		Amino acid transport and metabolism	-0.274214	0.417661	0.998788
153039_05730_Intergenic	153039_05730	PA14_00060	PA0005	lptA	Lipid transport and metabolism	0.487176	0.251045	0.998788
153039_05736_Intergenic	153039_05736	PA14_21520	PA3288		Secondary metabolites biosynthesis, transport and catabolism	0.951581	0.0922119	0.998788
153039_05738_Intergenic	153039_05738	PA14_21540	PA3286		Lipid transport and metabolism	-0.193439	0.732496	0.998788
153039_05742_Intergenic	153039_05742	PA14_21570	PA3284		Function unknown	-0.301427	0.561989	0.998788
153039_05746_Intergenic	153039_05746	PA14_21610	PA3280	oprO	Inorganic ion transport and metabolism	-0.243322	0.628423	0.998788
153039_05747_Intergenic	153039_05747	PA14_21620	PA3279	oprP	Inorganic ion transport and metabolism	-0.0115466	0.979927	0.998788
153039_05748_Intergenic	153039_05748	PA14_21630	PA3278		Function unknown	0.300737	0.593871	0.998788
153039_05750_Intergenic	153039_05750	PA14_21650	PA3276		Function unknown	0.236125	0.553009	0.998788
153039_05756_Intergenic	153039_05756	PA14_21710	PA3270		Translation, ribosomal structure and biogenesis	0.23385	0.506824	0.998788
153039_05759_Intergenic	153039_05759	PA14_21750	PA3267		Lipid transport and metabolism	0.475289	0.40127	0.998788
153039_05768_Intergenic	153039_05768	PA14_62010	PA4688	hitB	Inorganic ion transport and metabolism	-0.672382	0.23516	0.998788
153039_05770_Intergenic	153039_05770	PA14_61990	PA4686		Cell cycle control, cell division, chromosome partitioning	0.071628	0.897392	0.998788
153039_05773_Intergenic	153039_05773	PA14_61950	PA4683		Function unknown	-1.02304	0.0591171	0.998788
153039_05774_Intergenic	153039_05774	PA14_61940	PA4682		Function unknown	0.0165137	0.970715	0.998788
153039_05776_Intergenic	153039_05776	PA14_61910	PA4680		Function unknown	-0.441813	0.334191	0.998788
153039_05779_Intergenic	153039_05779	PA14_61870	PA4677		Amino acid transport and metabolism	0.172566	0.6548	0.998788
153039_05781_Intergenic	153039_05781	PA14_61850	PA4675		Coenzyme transport and metabolism	0.399524	0.45397	0.998788
153039_05782_Intergenic	153039_05782	PA14_61840	PA4674		General function prediction only	0.0794339	0.856358	0.998788
153039_05804_Intergenic	153039_05804	PA14_08640	PA4278		Function unknown	-0.128787	0.79245	0.998788
153039_05805_Intergenic	153039_05805	PA14_08630	PA4279		Transcription	-0.118259	0.818547	0.998788
153039_05815_Intergenic	153039_05815	PA14_03200	PA0260		Function unknown	-0.330923	0.488573	0.998788
End_of_contig_1	End_of_conti					-0.133747	0.751722	0.998788
End_of_contig_11	End_of_conti					0.187942	0.72216	0.998788
End_of_contig_13	End_of_conti					0.00674578	0.98626	0.998788
End_of_contig_16	End_of_conti					-0.2365	0.521681	0.998788
End_of_contig_17	End_of_conti					0.118879	0.751399	0.998788
End_of_contig_18	End_of_conti					0.199831	0.706924	0.998788
End_of_contig_2	End_of_conti					0.077671	0.817604	0.998788
End_of_contig_20	End_of_conti					0.900503	0.100183	0.998788
End_of_contig_21	End_of_conti					-0.00912514	0.977016	0.998788
End_of_contig_23	End_of_conti					0.0342231	0.932844	0.998788
End_of_contig_25	End_of_conti					-0.176055	0.591789	0.998788
End_of_contig_26	End_of_conti					0.405825	0.297991	0.998788
End_of_contig_28	End_of_conti					-0.0982932	0.743061	0.998788
End_of_contig_29	End_of_conti					0.178241	0.647162	0.998788
End_of_contig_3	End_of_conti					-0.466	0.268291	0.998788
End_of_contig_30	End_of_conti					-0.166006	0.599983	0.998788
End_of_contig_31	End_of_conti					0.121731	0.701051	0.998788
End_of_contig_32	End_of_conti					0.0633225	0.83802	0.998788
End_of_contig_33	End_of_conti					0.859234	0.117801	0.998788
End_of_contig_4	End_of_conti					-0.167133	0.767593	0.998788
End_of_contig_5	End_of_conti					1.0872	0.052807	0.998788
End_of_contig_7	End_of_conti					-0.221392	0.638788	0.998788
End_of_contig_8	End_of_conti					-0.116196	0.758325	0.998788
End_of_contig_9	End_of_conti					-0.334188	0.550606	0.998788
153039_00002_Intergenic	153039_00002					0.00770935	0.987974	0.998788
153039_00013_Intergenic	153039_00013					0.181626	0.643966	0.998788
153039_00040_Intergenic	153039_00040					-0.286232	0.447201	0.998788
153039_00089_Intergenic	153039_00089					0.488963	0.248633	0.998788
153039_00112_Intergenic	153039_00112					-0.0766773	0.827246	0.998788
153039_00115_Intergenic	153039_00115					0.966013	0.079005	0.998788
153039_00131_Intergenic	153039_00131					-0.0291456	0.956208	0.998788
153039_00133_Intergenic	153039_00133					-0.176295	0.703076	0.998788
153039_00137_Intergenic	153039_00137					0.732299	0.0885311	0.998788
153039_00143_Intergenic	153039_00143					-0.267171	0.540184	0.998788
153039_00145_Intergenic	153039_00145					-0.0929869	0.869064	0.998788
153039_00152_Intergenic	153039_00152					-0.0623448	0.911591	0.998788
153039_00156_Intergenic	153039_00156					-0.405263	0.31251	0.998788
153039_00162_Intergenic	153039_00162					0.108469	0.787508	0.998788
153039_00188_Intergenic	153039_00188					0.515484	0.362608	0.998788
153039_00195_Intergenic	153039_00195					0.16958	0.686939	0.998788
153039_00236_Intergenic	153039_00236					-0.0943651	0.789324	0.998788
153039_00299_Intergenic	153039_00299					0.304277	0.420609	0.998788
153039_00338_Intergenic	153039_00338					-0.198819	0.725399	0.998788
153039_00452_Intergenic	153039_00452					0.235453	0.667461	0.998788
153039_00459_Intergenic	153039_00459					0.0137215	0.976601	0.998788
153039_00487_Intergenic	153039_00487					-0.0947166	0.856308	0.998788
153039_00519_Intergenic	153039_00519					0.0611519	0.907218	0.998788
153039_00533_Intergenic	153039_00533					-0.909036	0.107391	0.998788
153039_00771_Intergenic	153039_00771					0.162053	0.709209	0.998788
153039_00777_Intergenic	153039_00777					0.79973	0.136922	0.998788
153039_00784_Intergenic	153039_00784					0.474013	0.402511	0.998788
153039_00830_Intergenic	153039_00830					1.0941	0.0533759	0.998788
153039_00876_Intergenic	153039_00876					0.212988	0.574145	0.998788
153039_00882_Intergenic	153039_00882					-0.364784	0.516736	0.998788
153039_00920_Intergenic	153039_00920					-0.0499164	0.929596	0.998788
153039_01112_Intergenic	153039_01112					0.528351	0.348599	0.998788
153039_01162_Intergenic	153039_01162					-0.0766265	0.881709	0.998788
153039_01195_Intergenic	153039_01195					0.38688	0.325928	0.998788
153039_01200_Intergenic	153039_01200					-0.334981	0.527735	0.998788
153039_01281_Intergenic	153039_01281					-0.0879171	0.876636	0.998788
153039_01287_Intergenic	153039_01287					-0.13953	0.760399	0.998788
153039_01307_Intergenic	153039_01307					1.05375	0.0574815	0.998788
153039_01324_Intergenic	153039_01324					-0.372292	0.420308	0.998788
153039_01513_Intergenic	153039_01513					-0.059109	0.899725	0.998788
153039_01541_Intergenic	153039_01541					0.130331	0.794097	0.998788
153039_01548_Intergenic	153039_01548					-0.136713	0.717618	0.998788
153039_01582_Intergenic	153039_01582					-0.291676	0.534669	0.998788
153039_01588_Intergenic	153039_01588					0.118835	0.763155	0.998788
153039_01635_Intergenic	153039_01635					0.601463	0.286151	0.998788
153039_01640_Intergenic	153039_01640					0.167069	0.693716	0.998788
153039_01641_Intergenic	153039_01641					0.081151	0.882801	0.998788
153039_01643_Intergenic	153039_01643					-0.372666	0.504844	0.998788
153039_01644_Intergenic	153039_01644					0.669315	0.166951	0.998788
153039_01647_Intergenic	153039_01647					0.33066	0.418975	0.998788
153039_01656_Intergenic	153039_01656					-0.376918	0.485415	0.998788
153039_01667_Intergenic	153039_01667					-0.454158	0.185328	0.998788
153039_01672_Intergenic	153039_01672					0.0640288	0.906655	0.998788
153039_01685_Intergenic	153039_01685					0.424159	0.453573	0.998788
153039_01710_Intergenic	153039_01710					0.0865271	0.878566	0.998788
153039_01756_Intergenic	153039_01756					-0.122035	0.716584	0.998788
153039_01757_Intergenic	153039_01757					-0.170985	0.681405	0.998788
153039_01758_Intergenic	153039_01758					0.128413	0.784529	0.998788
153039_01759_Intergenic	153039_01759					-0.41841	0.2062	0.998788
153039_01761_Intergenic	153039_01761					0.0891279	0.874694	0.998788
153039_01762_Intergenic	153039_01762					-0.611291	0.280387	0.998788
153039_01837_Intergenic	153039_01837					0.691065	0.134469	0.998788
153039_01963_Intergenic	153039_01963					-0.0697156	0.901174	0.998788
153039_01996_Intergenic	153039_01996					-0.114769	0.740867	0.998788
153039_02032_Intergenic	153039_02032					0.198267	0.723297	0.998788
153039_02113_Intergenic	153039_02113					-0.330705	0.540275	0.998788
153039_02136_Intergenic	153039_02136					0.202488	0.57722	0.998788
153039_02190_Intergenic	153039_02190					-0.0702126	0.872414	0.998788
153039_02191_Intergenic	153039_02191					0.0655086	0.864692	0.998788
153039_02227_Intergenic	153039_02227					-0.338029	0.516436	0.998788
153039_02257_Intergenic	153039_02257					-0.28344	0.507836	0.998788
153039_02361_Intergenic	153039_02361					0.553195	0.324413	0.998788
153039_02512_Intergenic	153039_02512					0.044011	0.925805	0.998788
153039_02557_Intergenic	153039_02557					0.373321	0.352156	0.998788
153039_02588_Intergenic	153039_02588					-0.0284892	0.955772	0.998788
153039_02596_Intergenic	153039_02596					0.0678582	0.902719	0.998788
153039_02682_Intergenic	153039_02682					0.320333	0.557998	0.998788
153039_02690_Intergenic	153039_02690					0.0606245	0.911917	0.998788
153039_02691_Intergenic	153039_02691					0.185198	0.60756	0.998788
153039_02692_Intergenic	153039_02692					0.452661	0.24899	0.998788
153039_02696_Intergenic	153039_02696					-0.747282	0.177967	0.998788
153039_02699_Intergenic	153039_02699					0.174939	0.752463	0.998788
153039_02700_Intergenic	153039_02700					-0.343005	0.53673	0.998788
153039_02741_Intergenic	153039_02741					-0.318035	0.525779	0.998788
[truncated: 2,605 more rows]
